# Supplementary material for: Opening the black box: interpretable machine learning for predictor finding of metabolic syndrome
Source: BMC Endocr Disord. 2022 Aug 26;22:214. doi: 10.1186/s12902-022-01121-4 (PMC9419421; doi:10.1186/s12902-022-01121-4)
Supplement: Supplementary file 1 — Additional file 1:Supplementary file S1.The original dataset for this study. [file 12902_2022_1121_MOESM1_ESM.csv]

Supplementary file S1. The original dataset for this study
Gender(0=female, 1=male)	Age(years)	Neutrophil percentage(%)	Lymphocyte percentage(%)	Neutrophil count(10^9/L)	Mean red blood cell volume(fL)	Mean hemoglobin concentration(g/L)	RBC distribution width SD	Mean platelet volume(fL)	Platelet distribution width standard deviation	Percentage of monocytes(%)	Mean corpuscular hemoglobin(Pg)	White blood cell count(10^9/L)	Lymphocyte count(10^9/L)	Basophil count(10^9/L)	Eosinophil count(10^9/L)	Eosinophil percentage(%)	Basophil percentage(%)	Red blood cells (10^12/L)	Hemoglobin(g/L)	Hematocrit(%)	Platelet count(10^9/L)	Platelet hematocrit(%)	Coefficient of variation of red blood cell distribution width	Monocyte count(10^9/L)	Creatinine(umol/L)	Urea nitrogen(mmol/L)	Uric acid(umol/L)	Alanine aminotransferase(U/L)	Aspartate aminotransferase(U/L)	Glutamyl transpeptidase(U/L)	Aspartate aminotransferase / alanine aminotransferase	Total bilirubin(umol/L)	Alkaline phosphatase(U/L)	Alpha-fetoprotein(ug/L)	Smoking(0=never smoked,1=smoking,2=quit)	Drinking(0=never,1=occasional drinking,2=regular drinking,3=quit drinking)	Previous fatty liver (0=no, 1=yes)	Previous hypertension(0=no, 1=yes)	Previous diabetes(0=no, 1=yes)	Family history of coronary heart disease(0=no, 1=yes)	Family history of high blood pressure(0=no, 1=yes)	Family history of diabetes(0=no, 1=yes)	Heart rate(times/min)	BMI(kg/m2)	Waist circumference(cm)	Systolic blood pressure(mmHg)	Diastolic blood pressure(mmHg)	Fasting blood glucose(mmol/L)	Low density lipoprotein cholesterol(mmol/L)
1	53	5.7	72.6	3.4	102.4	322	49.6	10.4	12.3	5.5	33	57.8	43.39	0	9.75	16.3	0	4.69	155	48	140	0.14	13.1	3.27	61	6.02	288	35	38	12	1.09			2.96	0	2	0	0	0	0	0	0	67	19.56	66	118	65	4.61	2.74
1	54	12.6	85	2.47	93.1	342	52.1	10.5	12.8	1.8	31.8	19.59	16.66	0	0.1	0.5	0	4.17	133	38.8	193	0.2	13.4	0.36	72	2.68	277								0	0	1	0	0	0	0	0	75	22.49	81	119	70	4.82	3.36
1	34	13.8	56	0.43	87.2	317	46.2	9.6	11.1	26.6	27.6	3.1	1.74	0	0.11	3.6	0.1	4.99	138	43.5	242	0.23	13.1	0.82	67	3.86	207	9	15	9	1.67	37.1	92		0	2	0	0	0	0	0	0		22.86	73	113	71	4.58	2.93
1	31	20	71.9	1.71	88.4	342	46.2	10.8	11.9	7.3	30.2	8.52	6.12	0	0.07	0.8	0	3.77	114	38.3	86	0.07	12.3	0.62	57	3.65	260	38	36	21	0.95	11.4	78		0	2	0	0	0	0	0	0		20.32	62	94	60	4.22	1.94
1	59	20.3	71.1	0.82	78	321	42.3	9.4	12.3	7.9	25	4.03	2.87	0	0.03	0.6	0.1	5.54	139	43.2	313	0.29	14	0.32	73	6.04	364	27	21	66	0.78	24.2	78		0	2	1	0	0	0	0	0	76	29.04	95	138	73	4.66	2.25
0	30	23.1	68.4	1.29	88.8	348	42.3	9.8	13.3	6.5	30.8	5.58	3.82	0	0.11	2	0	4.47	138	39.6	181	0.17	13.5	0.36	61	4.14	286	55	47	43	0.85	15.4	88		2	2	0	0	0	0	0	0	70	19.14	80	90	60	4.9	4.76
1	48	25.4	50.7	1.08	90	341	47.4	11.2	11.9	22.2	30.6	4.24	2.15	0	0.07	1.6	0	4.66	143	41.9	122	0.13	12.1	0.94	53	4.42	446	74	69	131	0.93	11.9	113		2	2	0	0	0	0	0	0	75	22.41	84	124	75	5.18	2.24
1	68	25.4	61.5	0.59	120.1	338	68.7	12.8	10.6	11.3	40.6	2.34	1.44	0	0.04	1.8	0	1.5	61	18	27	0.03	12.7	0.27	75	4.26	254								0	1	0	0	0	0	0	0		25	84	131	72	5.54	2.61
1	42	25.8	67.1	1.66	83.2	312	48.6	8.7	11.4	4.2	25.9	6.43	4.31	0	0.19	2.9	0	3.05	79	25.3	95	0.08	17.4	0.27	81	5.41	416	12	25	17	2.08			2.28	0	2	0	0	0	0	0	0	96	34.9	97	133	77	4.78	2.34
0	25	29.3	46.8	1.85	82.8	33	37.9	10.2	11.6	16.3	27	6.32	2.96	0.01	0.47	7.4	0.2	5.23	141	43.3	335	0.34	12.2	1.03	61	7.35	375	50	34	23	0.68	17.6	54	1.15	2	1	0	0	0	0	0	1	121	21.68	75	133	85	5.31	1.22
1	55	29.8	64	1.89	91.2	311	45.4	9	10.6	4.8	28.3	6.34	4.06	0	0.09	1.5	0	4.48	127	40.8	165	0.14	12.5	0.3	51	4.59	220	28	26	17	0.93			5.79	0	2	0	0	0	0	0	0	52	23.92	77	140	68	4.57	3.6
1	59	30	58.2	1.46	97.9	316	41.9	10.5	12.8	10.2	30.9	4.88	2.84	0.01	0.07	1.4	0.2	4.3	133	42.1	172	0.18	12.1	0.5	59	4.77	265	19	21	11	1.11	10.4	57		0	0	1	0	0	0	0	0		25.78	79	130	70	4.3	2.84
0	22	30.6	55.7	1.12	80.6	311	38	9.8	11.4	11.2	25	3.66	2.04	0.01	0.09	2.4	0.2	5.29	145	46.6	156	0.15	12.9	0.41	90	5.94	267	14	18	13	1.29	25.7	66		2	2	0	0	0	0	0	0	64	23.04	77	113	76	4.3	2.66
0	25	30.7	53.6	2.83	89.4	337	39.1	8.8	10.1	8.6	30.1	9.22	4.94	0	0.66	7.1	0	5.34	161	47.7	165	0.14	12.5	0.8	75	5.37	306	54	32	21	0.59	23.3	65		0	2	1	0	0	0	0	0	66	20.43	73	119	76	4.24	2.03
0	59	30.9	61.3	2.01	91.1	341	41.2	8.4	10.6	7.2	31.1	6.51	3.99	0	0.03	0.5	0	5.11	159	46.5	216	0.18	12	0.47	67	5.02	308	34	22	41	0.65	16.5	68		0	2	0	0	0	0	0	0	66	29.06	93	167	95	6.12	2.92
1	57	30.9	52.5	1.87	88.6	367	36.9	10.4	14.5	9.6	32.4	6.04	3.17	0	0.42	6.9	0	4.31	140	38.1	186	0.19	11.7	0.58	82	5.8	386	82	56	63	0.68				0	2	1	0	0	0	0	0	66	33.83	95	171	90	3.73	2.83
1	55	31	60.7	1.73	90.1	357	38	8.3	11.1	6.9	32.1	5.58	3.39	0	0.07	1.3	0.1	3.64	117	32.7	208	0.17	11.5	0.39	62	3.53	244	13	22	14	1.69	13.4	50	0.45	0	2	0	0	0	0	1	0	61	20.08	65	99	56	4.9	2.59
1	73	31.1	61.9	3.3	69.9	300	40.6	12.6	17.1	5.9	20.9	10.57	6.54	0.02	0.09	0.9	0.2	6.21	130	43.4	203	0.26	16.6	0.62	64	5.36	278	31	22	34	0.71	13.2	81		0	0	1	1	0	0	0	0		26.35	85	156	81	5.09	2.48
1	27	31.5	56.2	1.03	80.5	346	49.7	8.4	8.8	10.6	27.9	3.27	1.84	0	0.05	1.6	0.1	4.3	120	34.6	219	0.18	14.2	0.35	58	4.62	235	23	21	10	0.91			2	0	2	0	0	0	0	0	0	69	23.67	77	133	88	4.97	2.07
1	70	31.8	52.9	2.39	99.5	329	51.1	12.6	16.2	11.4	32.8	7.52	3.98	0.09	0.2	2.7	1.2	4.12	135	41	157	0.2	14.3	0.86	63	5.31	340	17	30	18	1.76	27.8	65		0	0	0	0	0	0	0	0	71	30.3	85	135	73	6.52	2.08
1	59	31.8	44.9	1.28	97	313	44	9.6	10.8	12.7	30.4	4.03	1.81	0.03	0.4	9.9	0.7	4.28	130	41.5	203	0.2	12.9	0.51	53	3.33	229	24	20	22	0.83	10	81		0	0	1	0	0	0	0	0	88	23.53	83	138	81	4.81	2.82
1	60	31.9	57.8	1.03	93.6	319	43.6	11.9	15	8.7	29.9	3.22	1.86	0	0.05	1.6	0	3.45	103	32.3	101	0.12	13.2	0.28	67	4.7	329	25	34	21	1.36	17.4	69		0	0	0	0	0	0	0	0		19.23	64	98	58	3.91	1.94
1	36	32.1	59.1	1.53	82.2	327	39.1	8.9	10.6	8	26.8	4.76	2.81	0	0.04	0.8	0.1	4.62	124	37.9	227	0.2	12.5	0.38	47	4.1	179	10	16	12	1.6				0	0	0	0	0	0	0	0	79	20.43	64	108	69	4.4	3.33
1	54	32.3	59.4	1.84	100.7	321	44.6	9.5	10.2	6.5	32.3	5.69	3.38	0.01	0.09	1.6	0.2	4.18	135	42.1	255	0.24	12.3	0.37	89	5.16	235	22	22	12	1	15	71		0	2	0	1	0	0	0	0	77	20.96	77	150	88	4.59	3.89
1	44	32.3	58	1.45	87.7	381	46.2	9.3	10.1	8.3	33.4	4.49	2.61	0	0.06	1.3	0.1	4.39	147	38.5	172	0.15	11.8	0.37	55	7.24	241	13	19	20	1.46			0.4	0	0	0	0	0	0	0	0	69	20.17	59	120	61	4.84	3.84
1	27	32.6	59.7	1.33	89.6	328	39.1	9.8	13.3	6.7	29.3	4.08	2.44	0	0.04	0.9	0	3.68	108	32.9	180	0.17	12.2	0.28	82	4.84	285	12	20	10	1.67	15.9	39	0.68	0	0	0	0	0	0	1	0	48	19.95	65	106	60	4.28	1.47
0	36	32.7	52.1	1.55	94.9	333	47.4	9.6	9.7	8.5	31.6	4.74	2.47	0	0.32	6.7	0	4.62	146	43.8	237	0.22	11.5	0.4	71	4.9	466	17	12	20	0.71	23.2	45		0	3	0	0	0	0	0	0	73	21.87	73	113	69	4.58	2.77
0	30	32.7	53.8	1.52	90.2	368	36.9	8.5	10.1	8.3	33.1	4.65	2.5	0	0.24	5.1	0	4.85	151	43.7	189	0.16	11.7	0.39	79	3.36	464	102	40	15	0.39	21.2	54	0.45			0	0	0	0	0	0	75	23.99	78	132	81	4.56	2.93
1	41	32.8	52.7	1.02	86.6	325	38	8.4	12.3	11.7	28.1	3.1	1.63	0	0.09	2.8	0	3.8	107	32.9	266	0.22	12.6	0.36	56	3.19	245	16	25	14	1.56			2.82	0	0	0	0	0	0	0	0	67	25.04	77	132	91	4.98	1.96
0	30	32.9	53.3	1.94	88.2	308	47.4	7.7	8.4	11.8	27.1	5.89	3.14	0.01	0.11	1.9	0.1	4.79	130	42.2	165	0.12	13	0.7	72	7.37	421	26	17	20	0.65			1.34	2	3	1	0	0	0	0	0	66	23.51	78	135	83	5.54	2.47
1	52	33.1	58.3	1.35	90.7	31	39.8	11.4	14.5	5.6	28.2	4.08	2.38	0.02	0.1	2.5	0.5	4.64	131	42.1	235	0.27	12.1	0.23	66	4.16	244	28	32	19	1.14	21.3	58	5.43	0	0	0	0	0	0	0	0	66	22.38	75	100	60	5.7	2.99
0	24	33.2	53.4	1.58	82.8	338	45	8.6	8.8	12.6	27.9	4.75	2.54	0	0.04	0.8	0.1	5.18	145	42.8	122	0.1	12.5	0.6	81	7.15	262	13	10	21	0.77			2.83	0	2	0	0	0	0	0	0	94	17.36	64	131	88	4.64	2.1
0	34	33.2	47	1.04	88.2	350	41.2	10.5	14.2	18.2	30.8	3.13	1.47	0	0.05	1.7	0	4.44	137	39.1	146	0.15	13	0.57	80	3.81	341	23	22	32	0.96	25.4	49		0	2	0	0	0	0	0	0	68	18.52	68	129	72	4.11	2.86
1	26	33.3	53.7	2.03	90.3	294	40.1	9.3	12.8	6.6	26.5	6.11	3.28	0	0.39	6.4	0	4.1	109	37	200	0.18	12.1	0.4	68	4.7	268	38	25	13	0.66	25.3	39	0.42	0	2	0	0	0	0	0	0	64	19.1	63	103	62	4.53	2.64
1	57	33.6	53.3	1.24	88.2	343	45	9.7	9.7	8.2	21.4	3.92	2.09	0	0.27	4.8	0.1	3.96	125	38.9	233	0.22	12.4	0.32	51	4.48	273	24	23	14	0.96	26.5	67		0	2	0	0	0	0	0	0	61	23.53	73	118	79	5.01	4.09
0	45	33.6	37.7	1.94	94.2	332	43.3	9.2	11.9	9.7	31.2	5.76	2.17	0.01	1.09	19	0.1	5.05	158	47.5	175	0.16	11.6	0.56	86	6.2	432	34	18	50	0.53			6.4	2	1	1	0	0	0	0	0	61	25.96	86	120	75	5.51	4.3
1	54	33.6	59	1.76	98.1	31	46.3	9.5	11.4	5.9	30.9	5.25	3.1	0.01	0.07	1.3	0.2	4.31	133	42.3	214	0.2	13.1	0.31				47	27	86	0.57	14.6	57		0	1	1	0	0	0	0	0	68	24.62	89	134	84	4.86	4.21
1	43	33.8	50.9	1.45	57.9	287	41.2	8.7	11.9	13.1	16.6	4.29	2.19	0	0.09	2.2	0	5.29	88	30.6	341	0.29	18.9	0.56	49	3.84	197	34	32	14	0.94	14.9	59	3.51	0	2	0	0	0	0	1	0	71	22.21	78	117	74	4.77	2.58
0	83	33.8	50	2.53	101.6	330	46.5	10.4	12.3	12.4	33.5	7.49	3.74	0	0.29	3.9	0	4.44	149	45.1	153	0.15	12.6	0.93	77	5.49	379	13	22	10	1.69	16.7	60	6.69	1	0	0	0	0	0	0	0	70	23.23	88	170	90	4.41	3.17
0	23	33.8	51.7	1.57	88.5	326	44.3	10.8	11.1	9.9	28.8	4.64	2.4	0	0.21	4.5	0.1	5.09	147	45	132	0.14	13.5	0.46	88	3.82	382	716	391	102	0.55				0	0	0	0	0	0	0	0	76	22.55	78	122	78	4.43	2.32
0	44	34	51	1.71	92.5	326	39.5	10.7	12.6	8.1	30.1	5.04	2.57	0.03	0.32	6.3	0.6	5.34	161	49.4	183	0.2	11.9	0.41	69	7.41	253	21	17	37	0.81	20.4	40	0.12	0	2	0	0	0	0	0	0		18.41	64	121	77	3.99	1.96
1	52	34	54.2	1.48	90.2	326	46.2	9.7	9	10.8	29.3	4.35	2.36	0	0.04	0.9	0	4.32	127	38.9	287	0.27	11.5	0.47	89	5.01	360	13	18	13	1.38	25.9	96				0	0	0	0	0	0		21.83	70	124	68	4.27	6.41
0	63	34	57.4	1.78	66.5	312	42.5	12	15.8	6.1	20.8	5.24	3.01	0	0.13	2.5	0	6.65	138	44.2	336	0.4	19	0.32	76	5.36	278	13	12	11	0.92	9	43		2	1	0	0	0	0	0	0	87	21.97	70	151	85	4.93	2.08
1	38	34	55.4	1.3	88.7	317	43.3	10	9.7	10	24.9	3.84	2.13	0.01	0.02	0.5	0.1	4.89	122	38.4	233	0.23	14.5	0.39	77	3.47	229	22	19	14	0.86	15.5	73	5.26	0	0	0	0	0	0	0	0	77	20.32	68	128	68	4.35	2.85
1	57	34	58.2	2.37	97.7	324	38	8.7	11.9	6	31.6	6.98	4.06	0	0.13	1.8	0	4.42	140	43.1	226	0.19	11.3	0.42	76	7.1	358								0	0	0	0	0	0	0	0		22.67	75	163	107	4.57	3.96
1	34	34	52.4	1.29	85.5	345	35.8	9.5	11.9	10.3	29.4	3.8	1.99	0	0.13	3.3	0.1	4.85	143	41.4	166	0.15	11.7	0.39	49	5.84	327	29	23	10	0.79			0.11	0	0	0	0	0	0	0	0	90	25.59	75	132	81	5	2.1
0	34	34.1	56.8	1.55	87	340	45	8.6	9.2	7.4	29.6	4.54	2.58	0	0.08	1.7	0	5.06	150	44	180	0.15	11.9	0.34	91	7.1	355	38	22	30	0.58	16.6	83		2	2	1	0	0	0	0	0		26.29	89	127	81	4.72	2.19
1	36	34.1	51.1	1.86	81.9	332	35.8	7.9	10.6	12.8	27.2	5.44	2.78	0	0.11	1.9	0.1	4.3	117	35.2	216	0.17	11.4	0.69	55	4.81	274	36	28	19	0.78				0	2	0	0	0	0	1	0	75	28.12	85	113	74	4.34	2.69
0	46	34.2	54.4	2.59	90	356	40.1	10	11.1	9	32	7.58	4.12	0.01	0.19	2.5	0.1	4.55	146	40.9	164	0.16	12.7	0.68	87	4.78	460	47	28	27	0.6	16.5	134	5.08	2	3	1	0	0	0	1	0	68	28.73	103	129	76	4.26	3.89
1	63	34.3	55.7	2.3	87.3	309	39.1	11.2	15.5	8	26.9	6.71	3.74	0	0.14	2	0	4.52	122	39.4	221	0.24	12.5	0.53	53	3.94	268	46	36	25	0.78			2.5	0	0	0	0	0	0	0	0	69	24.61	81	138	80	5.15	3.41
0	64	34.3	53.7	1.69	90.6	33	46.1	9.8	11.4	7.3	30.1	4.92	2.64	0.04	0.19	3.9	0.8	5.65	170	51.2	214	0.21	14	0.36				32	25	22	0.78				0	2	1	1	0	0	0	0	73	25.46	91	131	79	4.98	3.15
0	55	34.4	42.7	1.4	85.4	334	40.1	7.9	9.7	13.3	28.5	4.05	1.73	0.01	0.38	9.5	0.1	5.53	158	47.2	172	0.13	12.8	0.54	87	4	325	54	33	55	0.61	15.4	106	3.39	2	1	0	1	0	0	1	0	76	25.71	90	125	82	4.65	3.11
1	36	34.5	50.9	1.35	80.2	358	41.2	7.6	10.1	11.3	28.7	3.92	2	0	0.13	3.3	0	4.18	120	33.5	219	0.16	14.9	0.44	67	3.72	198	22	18	13	0.82	18.5	64		0	0	0	0	0	1	0	0	64	17.72	67	106	70	4.24	2.11
0	35	34.7	55.6	2.2	85.6	352	42.5	11.5	17	4.8	28.5	6.72	3.53	0.01	0.3	4.7	0.2	5.25	161	49.2	241	0.28	14.5	0.3	69	5.26	310	25	17	16	0.68	11.6	35		0	2	0	0	0	0	0	0	73	23.53	88	149	103	5.02	2.6
1	59	34.7	56.1	1.61	95.9	300	36.9	11.7	18.1	8.6	28.7	4.62	2.59	0	0.03	0.6	0	4.52	130	43.3	140	0.16	10.9	0.4	66	5.26	269								0	0	0	0	0	0	0	0		17.3	65	140	87	4.52	2.51
1	66	34.8	39.6	1.86	98.7	307	51.7	10.7	12.8	12.2	30.4	5.33	2.11	0.04	0.67	12.6	0.8	3.92	119	38.7	215	0.23	14.8	0.65	72	8.09	351	24	31	46	1.29	16.2	55		0	2	0	0	0	0	0	0	89	21.22	81	119	74	5.18	2.95
0	28	34.8	54.5	1.49	81.8	371	43.8	8.2	7.9	8.4	30.3	4.29	2.34	0.01	0.09	2	0.3	4.95	150	40.4	146	0.11	12.7	0.36	81	4.05	369	22	20	18	0.91	14.2	71		0	3	0	0	0	0	0	0	62	24.86	83	115	68	4.52	2.79
0	33	34.8	49.3	2.29	89.2	300	43.3	8.9	11.1	7.3	26.7	6.58	3.25	0	0.56	8.5	0.1	4.56	122	40.6	185	0.16	13.4	0.48	79	6.12	328	15	19	16	1.27	12	70	1.13	2	2	0	0	0	0	0	0		17.11	63	123	69	4.33	2.23
0	47	34.8	54.9	1.95	87	331	39.1	7.8	10.6	7.1	28.8	5.61	3.08	0	0.18	3.2	0	5.51	159	47.9	309	0.24	11.9	0.4	55	2.32	234	34	20	23	0.59			2.88	0	2	0	0	0	0	0	0	63	24.91	78	151	93	4.4	2.66
1	30	34.8	51.6	1.44	86.2	320	35.8	8.5	10.6	10.6	27.5	4.12	2.13	0	0.12	3	0	4.07	112	38	236	0.2	12	0.44	50	4.46	175	13	19	8	1.46			0.31	0	2	0	0	0	0	0	0	76	20.08	67	115	70	4.63	2.21
1	78	34.9	43.2	2.38	92.8	322	41.9	10.2	13	7.9	29.9	6.83	2.95	0.05	0.91	13.3	0.7	4.58	137	42.5	193	0.2	12.7	0.54	65	5.02	195	38	27	101	0.71	19	84		0	0	1	0	1	0	0	0	66	32.04	90	143	81	12.69	2.75
0	49	34.9	52.3	1.6	88.9	334	41.2	9.9	12.8	8.5	29.7	4.59	2.4	0	0.19	4.2	0.1	4.98	148	44.2	182	0.18	11.7	0.39	95	6.41	456	42	23	47	0.55	15.1	110	3.98	2	2	1	0	0	0	0	0	54	26.29	101	121	87	4.66	2.92
0	22	35	53.8	1.65	88.5	333	40.1	10.9	13.4	8.9	29.5	4.72	2.54	0.03	0.08	1.7	0.6	5.22	154	46.2	211	0.23	12.4	0.42	81	5.37	472	34	21	19	0.62	20.2	81		2	3	0	0	0	1	0	0		22.1	77	108	65	4.1	2.77
1	26	35	48.9	2.26	90.5	314	35.8	8.1	10.1	4.6	28.4	6.47	3.17	0	0.74	11.4	0.1	4.22	120	38.1	187	0.15	11.7	0.3	62	3.4	265	17	20	10	1.18	18.5	45				0	0	0	0	0	0	73	21.72	78	104	60	4.07	1.76
1	39	35	53.8	1.62	85.9	32	36.7	11.9	15.4	8.6	27.8	4.63	2.49	0.01	0.11	2.4	0.2	4.46	124	38.3	218	0.26	11.9	0.4	54	4.66	149	17	19	13	1.12			3.1	0	0	0	0	0	0	0	0	69	24.52	81	126	80	4.88	2.56
0	79	35.1	40.9	1.91	93.5	352	38	9.7	12.3	10.5	32.8	5.44	2.22	0	0.74	13.5	0.1	4.53	149	42.3	129	0.12	12.5	0.57	54	2.89	266	45	52	68	1.16	56	47		1	1	1	1	0	0	0	0		29.41	99	131	78	4.25	2.33
1	49	35.1	48.2	1.01	102.7	344	44.3	8.2	9.2	7	35.2	2.97	1.38	0	0.28	9.8	0	3.26	115	33.4	154	0.12	11.1	0.2	74	6.25	279	10	25	10	2.5	16.1	46		0	2	0	0	0	0	0	0	58	21.22	65	103	64	4.86	2.48
0	28	35.3	53.3	2.02	82.7	296	42.3	9	9.7	9.3	24.4	5.74	3.06	0	0.12	2.1	0.1	5.21	152	51.3	191	0.17	13.2	0.53	84	4.45	310	28	23	16	0.82	25.7	59		0	2	1	0	0	0	0	0	59	25.26	85	128	73	4.62	2.42
0	48	35.3	51	2.67	94.5	33	42.9	11.1	13.6	7.7	31.4	7.55	3.85	0.03	0.42	5.6	0.4	5.61	176	53	272	0.3	12.8	0.58	88	5.9	342	64	40	140	0.63				2	3	1	0	0	0	1	0	64	32.85	106	140	90	4.72	3.43
1	74	35.3	58	4.35	70.6	330	33.8	9.8	13.7	5.2	23.2	12.33	7.15	0	0.19	1.5	0	5.72	133	40.3	178	0.17	13.4	0.64	57	5.26	266	35	18	33	0.51	20.9	70		0	0	1	1	0	1	0	0		27.19	95	156	103	5.32	2.59
1	23	35.3	56.3	1.99	88	318	38	9.7	14.2	6.7	27.9	5.65	3.18	0.01	0.09	1.6	0.1	5.29	148	46.5	207	0.2	12.7	0.38	81	4.18	263	26	20	9	0.77			3.5	0	0	0	0	0	0	0	0	70	25.65	71	113	69	4.38	2.74
0	23	35.4	41.5	2.2	90.1	324	39.8	9.7	11.2	13	29.2	6.22	2.58	0.03	0.6	9.6	0.5	5.37	157	48.4	405	0.39	12.3	0.81	78	6.39	371	13	19	9	1.46	29.2	64		0	2	0	0	0	0	0	0	65	19.26	71	132	82	4.55	2.45
1	28	35.4	54.4	1.92	89.9	320	41.2	9.5	11.1	7.9	28.8	5.43	2.95	0	0.13	2.3	0.1	4.65	134	41.8	311	0.29	13	0.43	62	3.54	283	33	27	35	0.82			1.28	0	0	0	0	0	0	0	0	61	22.04	67	109	70	4.6	3.19
0	48	35.4	57.3	1.56	91.6	350	40.1	10.5	12.8	6.5	32	4.41	2.53	0	0.03	0.7	0.1	4.58	147	41.9	177	0.18	11.9	0.29	100	4.51	421	19	21	16	1.11	29.7	71	2.2	0	2	0	0	0	0	0	0	72	24.62	85	112	72	4.53	3.08
1	21	35.4	53.2	1.95	87.5	330	41.2	7.8	10.6	6.8	28.8	5.52	2.94	0	0.25	4.6	0	4.5	130	39.3	216	0.16	11.9	0.38	58	4.86	277	11	17	13	1.55	16.1	44		0	2	0	0	0	0	0	0	66	21.67	72	125	71	4.99	2.61
1	39	35.5	49	2.57	87.5	315	40.1	8.4	11.1	6	27.5	7.25	3.55	0	0.69	9.5	0.1	4.57	126	39.9	247	0.2	13.4	0.44	55	4.82	381	39	27	20	0.69				0	2	1	0	0	0	0	0	82	35.6	102	121	69	4.87	3.5
1	35	35.5	53	1.51	87.2	345	39.1	9.7	12.3	8.4	30.1	4.26	2.26	0	0.13	3.2	0	4.35	131	37.9	143	0.13	11.9	0.36	61	5.04	268	22	48	14	2.18	19.8	43		0	0	0	1	0	0	0	0	60	22.89	75	116	63	4.91	2.21
1	52	35.6	55.1	1.11	95.2	322	41.7	10.3	12.6	8.7	30.7	3.12	1.72	0.01	0.01	0.3	0.3	4.6	141	43.8	211	0.22	12.3	0.27	54	3.65	250	95	61	56	0.64	10.8	126		0	0	0	0	0	0	1	0	78	22.96	76	133	73	4.57	2.84
0	39	35.6	56.8	2.27	88.6	434	53.3	8.9	8.8	6.2	38.4	6.37	3.62	0.01	0.07	1.1	0.2	4.66	159	41.2	158	0.14	14.1	0.4	84	4.22	239	14	21	15	1.5	32.5	58	3.7	0	2	0	0	0	0	1	0	72	20.48	70	113	72	4.58	2.26
1	53	35.7	52.6	1.28	97.5	321	40.4	11.3	14.5	8.4	31.3	3.59	1.89	0.04	0.08	2.2	1.1	4.79	150	46.7	345	0.39	11.7	0.3	43	4.27	220	33	29	51	0.88	8.9	96	0.19	0	0	0	0	0	0	0	0	79	19.23	68	133	85	4.74	2.96
0	53	35.7	41.6	1.44	82.6	335	36.9	9	11.9	9.4	27.7	4.69	1.95	0	0.62	13.3	0	5.27	146	43.5	191	0.17	12	0.68	63	4.68	343	19	23	45	1.21	12.2	77	6.46	2	2	0	0	0	0	1	0	76	21.63	78	142	84	5.52	2.24
1	52	35.7	50.5	1.73	90.2	33	39.7	11.5	14.5	11.1	29.3	4.85	2.45	0.01	0.12	2.5	0.2	5.08	149	35.8	263	0.18	12.2	0.54	71	5.22	317								0	2	1	0	0	0	1	0		24.24	78	141	75	5.34	3
1	57	35.7	52.1	1.98	93.2	340	38	8.4	9.7	7	31.6	5.55	2.89	0	0.29	5.2	0	4.2	133	39.1	202	0.16	11.9	0.39	71	5.71	343	16	20	12	1.25	11.4	44	1.64	0	2	0	0	1	0	0	0	84	24.24	75	122	69	4.5	3.16
1	42	35.8	52.4	1.7	83.5	317	36.9	10	14.2	8.4	26.5	4.74	2.48	0	0.16	3.4	0	4.6	122	38.4	227	0.22	12.5	0.4	83	5.85	230	9	17	10	1.89	31.9	44		0	0	0	0	0	0	0	0	65	20.45	65	102	66	4.5	2.58
1	25	35.8	50.2	1.69	91.4	321	36.9	10.1	13.3	7.7	29.3	4.71	2.37	0	0.29	6.2	0	4.8	141	43.8	191	0.19	12.2	0.36	73	3.68	318	14	20	11	1.43	24.7	40		0	0	0	0	0	0	1	0	54	17.31	58	86	57	4.01	1.29
1	23	35.9	52.9	2	96.6	309	38	8.1	10.6	9	29.8	5.57	2.94	0	0.12	2.2	0	4.02	120	38.8	237	0.19	11.4	0.5	57	4.36	203	8	14	8	1.75	13	54	0.27	0	0	0	0	0	0	0	0	71	19.47	68	112	78	4.37	1.88
0	23	36.1	53.5	1.76	94	322	40.9	10.9	12.7	9	30.3	4.88	2.61	0.02	0.05	1	0.4	5.02	152	47.2	210	0.23	12.2	0.44	91	4	340	21	19	25	0.9	8.6	56	0.18	0	2	0	0	0	0	0	0	57	18.72	72	107	67	4.26	2.37
0	46	36.1	56.5	3.68	95.6	338	47.5	7.9	10.6	5.8	32.3	10.21	5.77	0	0.17	1.6	0	4.55	147	43.4	240	0.18	13.6	0.59	67	6.96	364	26	22	50	0.85	18	69	5.96	2	2	0	0	0	0	0	0		21.01	75	111	72	4.18	2.77
0	61	36.2	44.7	1.58	88.3	334	43.1	11.8	14.9	13.8	29.5	4.36	1.95	0.02	0.21	4.8	0.5	5.49	162	48.5	224	0.26	13.5	0.6	89	7.22	426	13	16	16	1.23	14.3	97		0	0	1	0	0	1	0	0	60	27.55	93	132	81	5.14	2.41
0	48	36.2	55.8	2.77	95.5	309	39.1	9.5	12.8	6	29.5	7.65	4.27	0.01	0.14	1.8	0.2	4.84	143	46.2	205	0.19	11.7	0.46	71	3.82	352	57	29	117	0.51			1.2	2	3	1	0	0	0	0	0	67	31.6	97	122	76	4.95	4.75
0	47	36.3	52.8	1.74	92	290	48.5	9.3	11.1	6	26.7	4.81	2.54	0	0.24	4.9	0.1	5.09	136	46.8	155	0.14	12.4	0.29	117	7.38	672	94	52	51	0.55	11.7	73	0.44	2	3	1	0	0	0	0	0	69	23.51	86	132	86	4.36	3.9
0	33	36.3	48.6	1.37	87.7	329	42.3	9.6	11.9	13.4	28.8	3.78	1.84	0	0.06	1.7	0.1	5.23	151	45.8	161	0.15	11.8	0.51	86	3.12	393	50	18	30	0.36	12.7	76		0	3	0	0	0	0	0	0	63	25.83	92	96	64	5.04	2.81
0	35	36.3	53.6	1.72	91.2	347	40.1	10	12.3	7.4	31.6	4.74	2.54	0	0.13	2.7	0.1	4.24	134	38.6	141	0.14	12.5	0.35	89	5	340	20	34	18	1.7	18.1	58		2	2	0	0	0	0	0	0	62	15.74	64	134	78	4.85	1.59
1	38	36.4	51.2	1.3	61.6	267	40.2	9.1	11.4	9.3	16.4	3.57	1.83	0.01	0.1	2.9	0.3	3.71	78	22.8	298	0.27	16.9	0.33	50	5.3	202	11	14	8	1.27	13	42		0	0	0	0	0	0	1	0	76	16.68	55	124	83	4.55	1.97
0	47	36.4	54.3	2.42	95.1	340	45.4	8.7	11.1	7.4	32.3	6.64	3.61	0	0.13	1.9	0	4.82	156	45.8	156	0.13	12.6	0.49	86	6.99	289	30	20	13	0.67	17.4	59		2	0	0	0	0	0	0	0	75	19.61	67	129	79	4.92	2.8
0	21	36.4	43.1	1.83	89.6	317	36.9	9.6	12.3	10	28.3	5.07	2.19	0	0.53	10.4	0	4.83	137	43.2	201	0.19	11.8	0.52	72	2.8	340	14	20	15	1.43			0.82	2	2	0	0	0	0	0	0	67	20.01	76	108	68	5.11	2.14
0	68	36.5	48.5	1.69	97.3	340	41	9.7	10.7	10.1	33.1	4.64	2.25	0.02	0.21	4.5	0.4	4.87	161	47.4	152	0.15	11.9	0.47	69	5.9	369	23	20	17	0.87	25.9	35		1	2	1	0	0	0	0	0	59	27.7	104	159	78	5.48	2.54
1	52	36.5	55	2.13	93.7	318	41.9	11.1	13.9	6.3	29.7	5.84	3.21	0.02	0.11	1.9	0.3	4.27	127	40	254	0.28	12.6	0.37	64	4.93	310	12	19	13	1.58	13.2	57		0	2	0	0	0	0	1	0	77	20.17	65	138	79	4.09	2.55
0	37	36.5	50.7	1.49	83.3	341	45	8.7	8.8	10.6	28.3	4.07	2.06	0	0.09	2.1	0	5.6	159	46.6	159	0.13	12.5	0.43	81	5.79	273	8	12	19	1.5	18.3	46	0.15	0	2	0	0	0	0	0	0	64	23.38	77	123	75	4.9	2.67
1	54	36.5	54.6	1.22	83.8	339	36.9	9.8	11.9	6.2	28.4	3.33	1.82	0	0.09	2.6	0.1	4.29	122	35.9	214	0.2	11.8	0.21	53	3.08	183	7	17	15	2.43				0	0	0	0	0	0	0	0	62	19.47	65	110	60	5.39	2
0	46	36.5	52.8	2.58	95.4	320	44.3	8.8	11.1	9.2	30.5	7.07	3.73	0	0.11	1.5	0	4.75	145	45.3	190	0.16	12.6	0.65	83	5.68	346	51	31	26	0.61	18.1	72	1.47	0	2	0	0	0	0	0	0	64	25.59	78	130	76	4.32	2.7
0	61	36.5	55.5	1.66	89.6	345	42.3	9.1	11.1	7	30.9	4.53	2.52	0	0.04	0.9	0	5.04	156	45.1	165	0.15	12.8	0.32	72	5.62	219	19	21	11	1.11			2.28	1	2	0	0	0	0	0	0	54	20.28	72	106	73	4.1	1.95
0	32	36.6	51.3	1.67	91.4	323	43	9.4	10.7	4.8	29.5	4.56	2.34	0.09	0.24	5.3	2	5.72	169	52.3	234	0.22	13	0.22	85	5.08	272	16	15	12	0.94	15.7	64	0.14	2	2	0	0	0	0	0	0	62	25.88	91	131	84	4.78	3.07
0	27	36.6	49.7	1.73	91.9	331	41.9	9.4	10.4	10.4	30.4	4.73	2.35	0.03	0.13	2.7	0.6	4.7	143	43.2	362	0.34	12.8	0.49	81	5.28	354	25	19	18	0.76	22.3	54	0.28	2	3	0	0	0	0	0	0		26.45	89	104	69	4.01	4.04
1	36	36.6	53.5	1.21	80.7	364	43.8	9.5	11.9	8.9	25.7	3.31	1.77	0	0.03	1	0.1	4.08	110	37	259	0.24	14.7	0.29	57	5.46	203	17	16	25	0.94	10.6	40		0	2	0	0	0	0	0	0	69	20.45	72	113	66	4.82	1.98
0	25	36.6	44.1	2.02	88.25	34.2	45.1	11.9	14.7	13.1	28.7	5.51	2.43	0.02	0.32	5.8	0.4	5.05	145	49.6	214	0.25	12.7	0.72	81	3.75	377	26	25	19	0.96				2	3	0	0	0	0	1	0	71	23.94	82	126	71	5.04	2.55
0	44	36.6	57	2.27	87.7	345	40.1	11	15	5	30.2	6.21	3.54	0	0.08	1.4	0.1	4.59	139	40.2	181	0.19	11.8	0.31	74	6.05	327	33	27	102	0.82	18.2	54	0.88	2	3	0	0	0	0	0	0		26.45	88	121	78	4.86	2.78
1	28	36.6	54.7	1.33	85	333	40.1	9	11.9	5.9	28.3	3.63	1.98	0	0.1	2.8	0.1	4.45	126	37.8	201	0.18	12.2	0.21	67	4.43	166	16	16	9	1	14.3	71		0	0	0	0	0	1	0	0	65	20.7	73	114	68	4.92	1.96
1	32	36.7	48.8	1.67	90	319	42.3	9.7	11.2	7.7	28.7	4.55	2.22	0.04	0.27	5.9	0.9	4.81	138	43.3	384	0.37	13	0.35	54	3.59	373	86	36	73	0.42	11.4	86	0.49	2	0	1	0	0	0	0	0	68	29.62	84	126	71	4.06	3.87
0	56	36.8	50.3	1.62	100	313	48.2	9.4	10.2	7.9	31.3	4.41	2.22	0.06	0.16	3.6	1.4	4.66	146	46.6	222	0.21	13.2	0.35	61	5.38	244	18	21	31	1.17	19.7	78		2	2	1	0	0	0	1	0	63	22.92	87	126	78	3.8	2.56
1	54	36.8	46.4	1.69	92.4	327	42.1	10	11.7	9.6	30.2	4.59	2.13	0.01	0.32	7	0.2	4.73	143	43.7	269	0.27	12.8	0.44	65	4.84	286	21	25	10	1.19	38.9	52		0	2	0	0	0	0	0	0	50	22.1	72	109	63	3.41	2.63
0	77	36.8	58.5	3.96	89	343	45	9	10.6	3.9	30.5	10.78	6.31	0	0.09	0.8	0	5.14	157	45.7	232	0.2	11.7	0.42	98	5.69	262	20	24	23	1.2	32	51		0	0	0	0	0	0	0	1	61	22.41	91	156	95	4.4	2
0	32	36.8	52.2	1.5	93.9	330	41.2	10.4	12.8	9.8	31	4.08	2.13	0.01	0.04	1	0.2	5.25	163	49.3	192	0.2	12.1	0.4				156	46	144	0.29	19.3	67				1	0	0	0	0	0	73	28.39	92	135	84	4.73	3.74
0	23	36.8	53.1	1.93	93.2	33	39.8	9.5	11.2	8.2	31.1	5.25	2.79	0.01	0.09	1.7	0.2	5.27	164	49.1	269	0.26	11.8	0.43	63	5.07	388	61	25	31	0.41			31.64	2	2	0	0	0	0	0	0	82	29.36	96	134	85	4.45	2.88
1	25	36.8	52.2	1.76	82.1	331	39.1	9.1	11.4	7.8	27.1	4.78	2.5	0	0.15	3.1	0.1	4.34	118	35.6	251	0.22	13.3	0.37	61	6.75	223	29	22	11	0.76	17.3	47	0.6	0	0	0	0	0	0	0	0	72	20.17	64	122	73	4.62	1.92
1	73	36.9	52.4	1.35	94.2	344	43.3	8.6	11.1	7.1	32.4	3.66	1.92	0	0.13	3.6	0	3.95	128	37.2	207	0.17	13	0.26	71	5.58	180	26	26	15	1	21.8	30		0	0	1	1	0	0	0	0		27.1	90	150	79	4.32	2.62
0	51	36.9	51.6	2.38	97.4	339	43.3	9.2	11.9	5.7	33	6.45	3.33	0	0.38	5.8	0	4.84	160	47.1	172	0.15	11.7	0.37	74	3.66	304	28	22	12	0.79	24.6	51		0	2	0	0	0	0	0	0	70	26.64	86	146	89	5.35	2.22
0	29	36.9	49	1.59	83.7	31	40.4	11.9	16.1	12.5	26	4.31	2.11	0.01	0.06	1.4	0.2	5.96	155	49.9	174	0.21	13.1	0.54	74	4.56	276	13	14	14	1.08			1.76	2	2	0	0	0	0	0	0	64	18.47	66	122	66	4.91	2.45
1	73	37	47.8	1.5	93.1	315	43.8	11.4	14.8	13.3	29.3	4.06	1.94	0.01	0.07	1.7	0.2	4.23	124	39.4	208	0.24	13.2	0.54	65	5.85	216	17	22	17	1.29	14.4	52		0	0	0	0	0	0	0	0	80	21.37	76	151	76	4.48	2.45
0	62	37	53.1	1.62	94.2	329	41.2	8.7	11.4	7.8	31	4.37	2.32	0	0.09	2.1	0	4.48	139	42.2	203	0.17	12.7	0.34	84	9.75	307	17	24	19	1.41			0.87	0	2	0	0	0	0	0	0	73	19.05	71	142	94	4.98	2.5
1	65	37	51.9	2.75	92	33	41	9.7	11.4	8.2	30.1	7.42	3.85	0.02	0.19	2.6	0.3	5.22	157	48	228	0.22	12.4	0.61	66	5.03	295	23	21	28	0.91			1.41	0	0	1	1	1	0	0	0	71	22.68	79	138	78	6.48	4.39
1	80	37	49.9	2.84	96.2	333	43.3	10.7	14.2	9.2	31.9	7.68	3.83	0	0.3	3.9	0	4.22	135	40.5	251	0.26	12.2	0.71	65	5.9	384	19	22	40	1.16	16.7	76	1.19	2	1	1	0	0	0	1	0	86	30.32	94	120	70	4.65	2.86
1	77	37.1	54	2.05	98.6	326	45	12.3	16.8	7.1	32.2	5.52	2.98	0.01	0.09	1.6	0.2	4.29	138	42.3	222	0.27	12.8	0.39	61	5.18	381	13	17	18	1.31	13.9	55		0	0	1	1	0	0	0	0	59	28.08	89	168	118	5.46	3.02
0	31	37.1	32.6	2.35	86.7	328	40	10.2	11.9	6.8	28.4	6.34	2.07	0.03	1.46	23	0.5	5.7	162	49.4	341	0.35	12.8	0.43	49	5.17	431	28	30	31	1.07	38.1	59		0	2	0	0	0	0	1	0	55	17.09	70	119	74	3.77	1.45
0	51	37.1	53.5	1.78	100.8	322	40.1	8.9	11.9	8.4	32.4	4.79	2.56	0	0.05	1.1	0	4.44	144	44.7	148	0.13	11.5	0.4	90	6.34	267	12	22	11	1.83				0	1	0	0	0	0	0	0	66	21.01	78	134	87	4.52	2.44
1	24	37.2	55.3	1.77	92.4	328	49.7	9.6	11.4	6.7	30.3	4.75	2.63	0	0.04	0.8	0	4.78	145	44.1	199	0.19	12.9	0.32	49	5.71	271	9	15	17	1.67	11.5	41		0	0	0	0	0	0	0	0	67	17.22	62	92	53	4.4	1.7
1	66	37.3	53	2.13	90.1	336	36.9	9.7	12.8	8.4	30.2	5.7	3.02	0	0.08	1.4	0	4.59	139	41.3	175	0.16	12.4	0.48	69	6.67	375	15	16	14	1.07	16.4	53		0	0	0	1	0	0	0	0	71	26.84	85	142	80	4.47	2.8
0	43	37.3	49.7	1.81	98.8	328	39.1	8.5	11.4	10.5	32.4	4.86	2.42	0	0.12	2.5	0	4.29	139	42.3	179	0.15	11.8	0.51	102	4.36	275	41	15	41	0.37			2.33	2	3	1	0	0	0	0	0	72	28.41	89	149	82	4.39	3.66
1	41	37.4	47.6	1.93	85.4	322	45	8.9	9	10.4	27.1	5.17	2.46	0	0.24	4.6	0.1	5.39	130	46	198	0.17	12.8	0.54	69	3.31	261	15	20	11	1.33	12.3	35		0	0	0	0	0	0	0	0	59	25.96	76	95	64	4.06	2.02
1	28	37.4	48.3	1.99	84.5	327	38	8.7	11.1	8	27.5	5.34	2.58	0	0.34	6.3	0	4.53	125	38.2	211	0.18	11.7	0.43	56	3.06	217	30	17	9	0.57	40	28		0	0	0	0	0	1	0	0	61	26.03	78	111	61	4.62	2.19
0	47	37.4	52.7	2.44	104.6	353	41.2	9.1	11.9	8.9	36.9	6.53	3.44	0	0.07	1	0	4.17	154	43.6	79	0.11	11.7	0.58	101	5.94	490	52	57	126	1.1			27.3	2	2	1	0	0	0	0	0	54	30.41	99	141	93	6.34	4.3
1	35	37.4	45.7	4.48	93.6	330	43.3	9.1	10.6	11.6	30.9	11.99	5.48	0.01	0.63	5.2	0.1	4.52	140	42.3	297	0.27	12.8	1.4	64	9.24	285	20	19	12	0.95	8.9	32		0	0	0	0	0	0	1	0	74	21.23	67	117	75	5	2.44
1	44	37.4	39.7	1.72	90.7	336	35.8	7.7	10.1	8.3	30.5	4.59	1.82	0	0.67	14.5	0.1	4.49	137	40.7	231	0.17	11.7	0.38	54	3.22	237	23	23	21	1	24.9	44	7.74	0	0	0	0	0	0	0	0	56	21.72	66	132	78	4.25	3.48
0	50	37.5	51.4	2.64	90.9	316	38	9.4	12.3	9.3	28.7	7.04	3.62	0	0.12	1.7	0	4.56	131	41.4	164	0.15	12.3	0.66	89	5.75	365	44	25	85	0.57			0.71	2	3	1	0	0	0	0	0	59	27.16	100	130	77	4.91	3.57
1	52	37.5	47.8	1.23	99	307	46.5	9.5	11.9	12.2	30.4	3.27	1.56	0	0.08	2.4	0.1	3.88	118	38.4	150	0.14	12.9	0.4	76	5.93	235	13	19	13	1.46			1.05	0	0	0	0	0	0	0	0	57	20.7	77	112	66	4.43	2.75
1	36	37.5	41.9	1.53	67.7	29	43.5	10.8	12.9	14.5	19.3	4.08	1.71	0.01	0.24	5.9	0.2	5.07	105	34.3	274	0.3	18.1	0.59	47	3.75	180	15	19	11	1.27	14.3	49		0	0	0	0	0	0	0	0	61	23.23	78	129	83	4.59	2.37
1	23	37.5	50.3	1.92	88	319	38	8.1	11.1	8.3	28	5.12	2.58	0	0.2	3.9	0	4.42	124	38.8	300	0.24	12.7	0.43	49	4.26	317	17	37	11	2.18			1.28	0	0	0	0	0	0	0	0	58	17.85	64	115	65	4.12	2.09
1	38	37.5	53.7	1.95	93.1	31	49.4	11.5	13.8	6.9	29.2	5.2	2.79	0.03	0.07	1.3	0.6	4.49	131	41.8	193	0.22	15	0.36	58	3.76	263	26	19	36	0.73	25.6	46	0.57	0	0	0	0	0	0	0	0		24.46	68	99	61	4.22	2.12
0	37	37.6	48.5	1.69	88.1	293	45	9.7	8.8	10.4	22.3	4.49	2.18	0	0.16	3.5	0.1	5.1	114	44.9	234	0.22	12.4	0.47	69	4.49	233	14	19	18	1.36			1.27	1	1	0	0	0	0	0	0	80	20.29	67	127	75	4.7	3.09
1	68	37.6	46.8	2.37	94.8	340	40.1	9	11.4	7.5	32.1	6.31	2.95	0	0.51	8.1	0	4.04	130	38.2	184	0.16	12.6	0.47	70	6.16	386								0	0	0	1	0	0	0	1		25.64	84	154	93	4.52	3.79
1	47	37.6	51.4	1.87	94.1	332	39.1	8.9	11.9	9.9	31.2	4.98	2.56	0.01	0.05	1	0.1	3.68	115	34.6	181	0.16	11.2	0.49	61	5.4	138	29	22	15	0.76	17	51		0	0	0	0	0	0	0	0	85	14.86	68	130	88	4.12	2.25
1	47	37.6	53.4	1.77	91.2	339	42.3	9.6	12.3	7.1	30.8	4.7	2.51	0	0.09	1.9	0	4.21	130	38.3	206	0.19	12	0.33	68	3	234	14	18	7	1.29	13.5	43		0	0	0	0	0	0	0	0	51	20.03	65	122	77	4.54	2.63
0	52	37.6	51.2	2.9	96.1	336	41.2	10.5	14.5	7.4	32.2	7.72	3.95	0	0.3	3.9	0	4.65	150	44.6	190	0.19	12.2	0.57	95	5.19	383	36	22	36	0.61	34.6	46	2.5	0	2	1	0	0	0	1	0		24.39	86	129	91	4.81	3.31
0	41	37.6	44.8	1.83	97	324	40.1	7.4	9.8	11.3	31.4	4.86	2.18	0	0.3	6.3	0	4.64	146	45	174	0.12	12.1	0.55	75	5	449	19	13	23	0.68			5.33	2	3	0	0	0	0	0	0	68	18.62	79	108	63	4.9	2.56
0	27	37.7	49.6	2.33	92.5	332	38.9	11.5	14.4	8.3	30.7	6.17	3.06	0.01	0.26	4.2	0.2	4.79	147	44.3	199	0.23	11.7	0.51	79	5.63	323	14	15	12	1.07	23.1	54	0.27	0	2	1	0	0	0	0	0	72	28.9	85	130	80	4.31	2.46
1	28	37.7	50.4	2.64	91.3	326	39	10.6	12.6	8.7	29.8	7.01	3.53	0.01	0.22	3.1	0.1	4.23	126	38.6	216	0.23	12.1	0.61	55	5.14	245	12	18	10	1.5	9.2	52		2	2	0	0	0	0	1	0	68	20.69	70	113	68	4.18	2.8
0	50	37.7	43.7	1.72	93	324	38	10.1	13.3	6.6	30.1	4.57	2	0	0.54	11.9	0.1	5.1	154	47.4	153	0.15	12	0.3			397	17	19	34	1.12	40.2	90		2	3	1	0	0	0	1	0	67	25.74	87	139	95	4.98	2.53
0	47	37.7	51.2	1.77	102.9	34	42.6	10.3	12.1	9.2	34.9	4.69	2.4	0	0.09	1.9	0	4.44	155	45.7	127	0.13	11.6	0.43	81	4.12	298	38	35	30	0.92			4.54	2	3	0	0	0	0	1	0	69	26.75	91	111	70	4.94	3.46
1	37	37.7	50.2	2.31	82.4	326	36.9	10	13.7	11	26.8	6.12	3.07	0	0.07	1.1	0	4.28	115	37.2	199	0.19	13.5	0.68	64	3.73	258	10	22	10	2.2	23	52		0	0	0	0	0	0	0	0	89	22.48	69	99	62	5.08	2.26
1	26	37.7	45.7	2.15	87.7	341	41.2	7.3	9.7	7.8	29.8	5.71	2.61	0	0.5	8.8	0	4.82	144	42.2	214	0.15	12.4	0.44	46	4.19	266	15	22	8	1.47	23.7	53		0	2	0	0	0	0	0	0		17.97	62	120	71	4.52	2.93
1	52	37.8	41.6	1.89	95	329	46.1	10.6	12.8	8.4	31.2	5	2.08	0.06	0.55	11	1.2	5.16	161	49	285	0.3	13.8	0.42	59	5.23	258	37	35	37	0.95	16.3	58		0	1	0	1	0	0	0	0	65	22.86	75	133	81	4.22	3.91
0	27	37.8	50.5	3.09	90.3	33	43.3	10.4	11.9	9.9	30	8.19	4.14	0.02	0.13	1.6	0.2	5.77	173	52.1	303	0.28	13.2	0.81	81	5.08	438	59	24	66	0.41	9.7	70		2	2	1	0	0	0	0	0		31.48	103	152	95	5.07	3.97
1	38	37.8	52.7	3.04	97.3	316	44.3	12.5	21.2	8	30.7	8.05	4.25	0	0.12	1.5	0	3.12	96	30.3	150	0.18	12.6	0.65	45	5.12	220	23	18	19	0.78			1.47	0	0	0	0	0	0	0	0	58	24.84	86	123	78	4.72	1.76
1	68	37.9	52.4	2.02	97.4	295	40.1	9.6	12.8	7.6	28.7	5.32	2.79	0	0.11	2.1	0	4.28	123	41.6	169	0.16	12	0.4	62	4.23	277	14	19	8	1.36			2.61	0	2	0	0	0	0	0	0	83	28.4	87	171	91	5.42	3.43
0	50	37.9	41.1	1.31	92.7	359	38	8.1	10.6	9.6	33.2	3.47	1.43	0	0.4	11.4	0	4.69	156	43.4	181	0.14	12	0.34	92	7.99	259	29	20	29	0.69	13.5	59		2	2	1	0	0	0	0	0	63	22.31	85	103	72	4.41	2.71
0	30	37.9	45.4	1.41	91.5	32	42.6	10.9	13.7	12.4	27.4	3.72	1.69	0.02	0.14	3.8	0.5	5.62	154	51.4	178	0.19	12.9	0.46	72	3.94	298	7	31	14	4.43	15.9	48	1.08	2	0	0	0	0	0	0	0	64	17.56	69	105	61	4.55	1.72
1	57	38	51.9	1.76	95.4	322	42.6	11.1	13.8	6.9	30.8	4.64	2.41	0.02	0.13	2.8	0.4	4.81	148	45.9	300	0.33	12.6	0.32	71	4.19	308	28	23	20	0.82	14.5	71		0	0	1	1	0	0	0	0		29.14	83	163	93	5.02	2.13
1	41	38	53	1.79	91.3	361	48.5	9.4	8.8	6.5	32.9	4.72	2.5	0.01	0.11	2.4	0.1	4.43	146	40.4	232	0.21	12.5	0.31	55	4.39	304	28	21	10	0.75	15.4	52		0	0	0	0	0	0	0	0	72	29.41	78	135	87	4.99	2.8
0	59	38	46.7	2.32	94.8	328	39.1	7.8	9.7	14.5	31	6.1	2.85	0	0.05	0.8	0.1	4.67	145	44.2	252	0.19	12.3	0.89	84	5.47	444	23	28	47	1.22	12.5	50		0	3	1	0	0	0	0	1	68	21.85	83	173	97	6.34	2.12
1	38	38	41.3	1.71	91.8	314	38	9.7	12.8	8.7	28.8	4.49	1.86	0	0.53	11.9	0.1	4.37	126	40.1	263	0.25	12.1	0.39	64	2	258	31	25	40	0.81			0.2	0	0	0	0	0	0	0	0	76	25.39	71	102	61	4.66	2.45
0	53	38	44.1	2.29	88.1	338	41.2	7.7	10.1	10	29.7	6.03	2.66	0	0.46	5.5	0	5.5	160	49.4	300	0.28	13	0.62	72	4.32	363	35	28	38	0.8			2.56	0	0	1	0	1	1	0	0	75	25.28	89	120	60	10.2	3.5
0	54	38	29.5	1.9	90.6	33	41.6	10.6	12.9	25.7	29.9	4.99	1.47	0.02	0.32	6.4	0.4	5.56	166	50.4	254	0.27	12.8	1.28	85	3.7	360	52	23	126	0.44	9.8	46	1.39	1	0	1	0	0	0	0	0	66	26.85	92	129	72	4.87	3.12
0	53	38	51.6	2.55	92.6	339	40.1	9.1	11.1	8.2	31.4	6.71	3.46	0	0.15	2.2	0.1	4.58	144	42.4	194	0.17	11.2	0.55	78	6.51	311	32	32	31	1				0	0	0	0	0	0	0	0	62	27.28	83	159	99	5.44	3.65
0	68	38.1	54	1.97	94.6	319	39	12.1	15.5	5.6	30.2	5.17	2.79	0.03	0.09	1.7	0.6	4.07	123	38.5	189	0.23	11.5	0.29	50	4.69	259	26	25	10	0.96	18.4	128	1.62	0	0	1	0	0	0	0	0	63	27.25	77	134	68	4.86	2.07
0	62	38.1	42.5	2.44	92.5	348	35.8	8.8	10.1	16.4	32.1	6.41	2.73	0	0.19	3	0	4.67	150	43.1	173	0.15	10.8	1.05	70	6.51	314	55	40	51	0.73			9.75	0	0	0	0	0	0	0	0	69	25.71	88	141	79	4.18	2.13
0	56	38.1	45.9	1.59	95.2	32	42.6	9.5	10	8.6	30.4	4.18	1.92	0.02	0.29	6.9	0.5	4.8	146	45.7	158	0.15	12.5	0.36	82	5.06	309	20	16	35	0.8			1.67	0	0	0	0	0	0	0	0	61	23.38	82	113	74	4.33	2.19
0	35	38.1	53.3	2.01	91.9	343	42.3	8.6	11.1	7.5	31.5	5.27	2.81	0	0.05	1	0.1	4.66	147	42.8	179	0.15	11.9	0.39	88	5.85	266	23	20	25	0.87				2	2	0	0	0	0	0	0	58	19.14	74	110	66	4.59	2.63
0	68	38.2	54.3	1.73	94.9	318	41.4	11	14.6	6.4	30.2	4.53	2.46	0.01	0.04	0.9	0.2	5.14	155	48.8	194	0.21	12.3	0.29	65	5.23	276	14	16	14	1.14	24.7	69		0	2	0	0	0	0	0	0	91	20.62	78	128	82	5.45	2.63
0	47	38.2	48.7	3.49	99.2	334	52.2	10.4	11.3	10.5	33.1	9.15	4.46	0.05	0.19	2.1	0.5	4.74	157	47	342	0.36	14.6	0.96	56	5.15	422	116	101	643	0.87	22.2	135		2	0	0	0	0	0	0	0	83	26.42	90	132	78	4.43	2.91
1	46	38.2	50.9	2.48	91.5	324	40.5	10.6	12.2	5.7	29.6	6.5	3.31	0.04	0.3	4.6	0.6	4.83	143	44.2	244	0.26	12.4	0.37	70	4.43	296	17	14	9	0.82	18.8	70		0	0	1	0	0	0	0	0	62	25.65	83	110	70	4.64	2.49
0	57	38.2	55.5	1.83	89.6	339	48.5	10.3	7.9	5.4	30.3	4.79	2.66	0	0.04	0.8	0	4.94	150	44.2	225	0.23	12.8	0.26	98	4.72	297	19	15	19	0.79	21.3	108		0	2	0	0	0	0	0	0		20.34	83	109	75	4.52	2.04
1	55	38.2	51.8	2.21	83.8	328	39.1	8.9	12.3	8.4	27.4	5.79	3	0.01	0.09	1.6	0.1	4.91	135	41.1	278	0.24	12.4	0.49	60	3.28	211	24	25	19	1.04	24	99		0	2	0	1	0	0	1	0	57	23.46	78	157	102	4.1	2.2
0	33	38.2	49.7	2.62	97	310	41.2	8	9.7	10.1	30	6.86	3.41	0	0.14	2	0	5.16	155	50	207	0.16	11.5	0.69	69	4.27	345	85	38	71	0.45			0.82	2	2	1	0	0	0	1	0	75	32.08	105	137	98	4.69	2.62
1	57	38.3	52.4	2.24	88.8	314	41.2	8.8	11.4	6.8	27.8	5.84	3.06	0	0.15	2.6	0	4.13	115	36.6	288	0.25	12.9	0.39	69	3.39	346	19	22	15	1.16			80.36	0	0	0	1	0	0	0	0	70	25.28	81	155	95	4.78	2.76
0	27	38.4	52.6	1.71	93.1	332	41.1	12.5	17	7	30.9	4.45	2.34	0.01	0.08	1.8	0.2	5.08	157	47.3	236	0.29	12.3	0.31	80	5.46	345	30	18	25	0.6	56	106		0	2	0	0	0	0	1	0	54	28.08	95	120	76	4.36	2.28
1	44	38.4	38.5	2.33	90.8	334	38	9.7	13.3	9.6	30.3	6.06	2.34	0	0.82	13.5	0	4.02	122	36.5	170	0.16	12	0.58	85	3.37	429	54	32	57	0.59	15.5	108		0	2	0	0	0	0	0	0		21.5	69	113	68	4.4	3.94
0	58	38.4	41.5	2.55	89.7	352	40.1	9.3	10.6	6	31.5	6.64	2.76	0	0.93	14.1	0	4.53	143	40.6	217	0.2	12.7	0.4	75	5.35	432								1	2	1	0	1	0	0	0		26.03	93	126	83	5.7	3.76
1	33	38.4	50.5	1.94	76.3	321	39.1	7.5	10.1	9.7	23	5.05	2.55	0	0.07	1.3	0	3.9	102	35.2	327	0.24	15.1	0.49	53	3.92	246	22	22	70	1	7.9	69	2.16	0	0	0	0	0	0	1	0	63	26.22	80	124	82	4.39	1.57
1	67	38.4	52.6	2.63	91.9	321	41.2	8.7	11.1	7.7	29.4	6.83	3.59	0	0.09	1.2	0	4.75	140	43.6	257	0.22	11.9	0.53	73	7.43	358	50	44	42	0.88	14.4	66		0	0	0	0	0	0	0	0	73	26.62	85	148	83	5.3	3.2
0	48	38.5	52.1	1.74	91.1	305	48.5	9.9	11.1	8.2	27.8	4.53	2.36	0.01	0.05	1.1	0.2	4.28	119	38.9	160	0.15	12.6	0.37	87	4.58	287	17	19	19	1.12	20.8	43		0	0	0	0	0	0	0	0	69	29.41	91	140	95	4.66	3.59
1	59	38.5	50.8	1.48	94.7	33	41.1	12.2	15.7	8.1	31.5	3.84	1.95	0.01	0.09	2.3	0.3	4.73	149	44.8	115	0.14	12.2	0.31	54	4.32	334	85	55	45	0.65	18.8	74	10.65	0	0	0	0	0	0	0	0	96	20.69	78	166	98	6.72	3
1	51	38.5	51.9	1.92	87.7	318	35.8	10.6	14.2	7.7	24.6	4.98	2.59	0	0.09	1.8	0.1	4.54	112	37.2	161	0.17	13.3	0.39	58	3.9	276	14	16	13	1.14	29	37	0.92	0	2	0	0	0	0	0	0	54	24.69	77	137	81	4.94	3.13
1	53	38.5	41.4	2.33	99	336	42.3	8.7	10.6	6.4	33.2	6.05	2.5	0	0.83	13.8	0	4.12	137	40.7	248	0.21	11.8	0.39	54	5.37	235	22	21	13	0.95	16.4	75	2.6	0	2	0	0	0	0	0	0	60	25.04	89	130	81	4.63	2.64
0	78	38.6	39	2.13	94.4	333	45.4	11.9	15.4	12.2	31.5	5.51	2.15	0.05	0.51	9.3	0.9	4.83	152	45.6	138	0.16	13.8	0.67	63	4.12	241	36	39	43	1.08	23.4	47		1	1	1	1	0	0	1	0		31.2	96	125	74	4.38	2.41
0	30	38.6	53	2.39	89.4	331	41.2	7.4	9.7	5.9	29.6	6.19	3.28	0	0.15	2.5	0	4.56	135	40.7	283	0.2	12.2	0.36	81	5.81	352	38	29	85	0.76	16.3	56	3.85	1	3	0	0	0	0	0	0	58	25.1	82	160	106	4.71	3.45
0	44	38.6	44.9	2.44	85.6	346	38	7.4	9.2	8.7	29.6	6.31	2.83	0	0.49	7.8	0.1	4.72	140	40.4	249	0.18	12.3	0.55	76	5.47	407	31	28	35	0.9			12.62	1	2	1	0	0	0	0	0	58	25.62	98	118	67	5.12	3.01
1	31	38.6	47.6	1.75	91.7	337	40.1	9.6	13.3	7.5	30.8	4.54	2.16	0	0.29	6.3	0	4.63	143	42.4	150	0.14	12.2	0.34	56	7.18	235	5	19	22	3.8			0.25	0	0	0	0	0	0	1	0	56	20.13	64	94	68	3.81	2.38
1	50	38.6	54.3	2.41	87.6	300	41.2	10.4	15	4.6	26.2	6.25	3.4	0	0.15	2.4	0	4.04	116	35.3	215	0.22	12.4	0.29	59	3.34	214	10	19	10	1.9			1.09	0	0	0	0	0	0	0	0	74	25.91	79	128	77	4.56	2.24
0	36	38.6	50.9	1.27	89	327	43.3	11.5	15.5	8	29.1	3.29	1.67	0	0.08	2.4	0.1	5.08	148	45.2	155	0.17	12.3	0.26	85	5.37	294	27	15	24	0.56	31.7	43	6.95	0	2	0	0	0	0	1	0	65	24.91	83	143	88	4.47	4.2
0	55	38.7	51.6	1.84	93.3	329	49.7	8.6	8.8	8.3	30.7	4.76	2.46	0	0.07	1.4	0	5.17	159	48.2	119	0.1	12.3	0.4	74	7.42	278	21	24	13	1.14	28	69		2	0	0	0	0	0	1	0	51	21.36	75	124	79	5.4	2.24
0	34	38.7	51.9	2.07	88.4	33	40.6	11.8	15.9	8.8	29.5	5.34	2.77	0.01	0.03	0.6	0.1	5.33	157	47.1	183	0.22	12.7	0.47	77	8.44	297	27	18	26	0.67	14.8	77	3.3	2	2	0	0	0	0	1	0		24.34	90	119	65	4.43	2.3
1	29	38.7	49.5	2.04	84.6	317	41.2	7.4	9.2	9.8	26.8	5.28	2.61	0	0.1	1.9	0.1	4.62	124	39	274	0.2	12.9	0.52	61	6.31	193	17	19	14	1.12	16.9	48		0	0	0	0	0	0	1	0		24.34	74	119	65	4.2	2.25
1	41	38.7	53.5	1.38	61.4	289	41.2	9.4	13.7	6.8	17.7	3.56	1.91	0	0.03	0.9	0	3.88	69	23.8	195	0.18	20.4	0.24	55	4.04	274	31	34	8	1.1	14.4	58	0.58	0	2	0	0	0	0	0	0	67	24.91	77	110	57	4.24	1.5
1	38	38.7	48.1	2.11	65.5	293	35.8	7.2	9.2	10.6	19.1	5.45	2.62	0	0.14	2.6	0	4.74	91	31	249	0.17	16.2	0.58	62	4.88	182	17	19	11	1.12	10.2	38	1.05	0	0	0	0	0	0	0	0	62	21.16	72	108	64	4.55	1.84
1	52	38.7	53.1	1.85	90.6	32	43.3	11	14	6.3	29.1	4.78	2.54	0.01	0.08	1.7	0.2	4.78	139	43.3	194	0.21	13.2	0.3	53	4.17	273	22	20	24	0.91			1.1	0	2	0	1	0	0	0	0	66	26.62	78	146	84	5.18	3.26
0	30	38.7	51	2.03	91.3	316	39.1	13.8	23.1	5.2	28.9	5.24	2.67	0	0.27	5.1	0.1	4.46	129	40.7	130	0.17	11.9	0.27	82	4.86	455	35	22	13	0.63	30.2	57	0.71	0	2	0	0	0	0	0	0	71	18.83	72	99	65	5.03	2.32
1	29	38.7	44.5	2.51	88.1	303	36.9	9.2	11.9	7.3	26.7	6.48	2.88	0	0.61	9.4	0.1	4.23	113	37.2	227	0.2	11.8	0.47	73	5.66	249	12	17	13	1.42			1.77	0	2	0	0	0	0	0	0	73	18.75	63	106	59	3.86	1.53
1	73	38.8	43.8	1.38	94.6	335	42.7	10.3	12.5	15.7	31.7	3.56	1.56	0.01	0.05	1.4	0.3	4.67	148	44.2	196	0.2	12.7	0.56	43	6.21	208	18	21	13	1.17	9.6	44		0	0	1	0	1	0	0	0	71	22.07	85	128	80	8.13	3.51
1	45	38.8	49.1	1.59	86.7	301	46.2	9	9.2	8.3	26.1	4.1	2.01	0	0.15	3.7	0.1	3.98	104	34.5	141	0.12	12.6	0.34	53	3.2	234	19	17	15	0.89	15.2	42		0	0	0	0	0	0	0	0	63	23.62	70	90	50	3.91	3.7
1	52	38.8	53.2	2.46	94.3	322	44.3	9.3	11.1	5.2	30.3	6.34	3.37	0	0.18	2.8	0	4.18	127	39.4	153	0.14	12.7	0.33	63	5.41	179	23	21	9	0.91			1.49	0	0	0	0	0	0	1	0	73	20.81	65	143	85	5.16	2.71
0	46	38.8	45.3	1.97	92.1	326	39.1	7.6	9.7	10.5	30	5.09	2.31	0	0.27	5.4	0	4.86	146	44.7	198	0.15	12.1	0.54	96	6.42	473	32	15	40	0.47	14.3	48	1.21	2	3	0	0	0	0	0	0	62	23.03	87	120	80	4.45	3.43
0	55	38.8	51.6	2.6	92.9	353	41.2	9.1	11.4	7	32.8	6.69	3.45	0	0.17	2.6	0	4.6	151	42.7	175	0.15	12.3	0.47	108	4.32	431	24	32	32	1.33	33.7	42	2.58	0	2	0	0	0	0	0	0	85	26.03	86	118	83	4.75	4.11
0	26	38.9	49.6	1.89	92.5	322	39.8	11.5	14.7	4.7	29.8	4.86	2.41	0.05	0.28	5.8	1	4.96	148		216	0.25	12	0.23	66	4.86	330	11	18	25	1.64	22.3	86		2	2	0	0	0	1	0	0	60	20.38	75	125	74	4.23	2.76
1	32	38.9	53.4	1.75	84.5	379	45	9.1	10.1	6	32	4.51	2.41	0.01	0.07	1.6	0.1	4.68	150	39.5	149	0.13	12.9	0.27	61	5.43	293	7	17	16	2.43	17.7	51		0	2	0	0	0	0	0	0	66	21.78	72	99	56	3.92	2.73
0	32	38.9	46.8	1.86	92.4	350	40.1	10	12.8	9.8	32.3	4.79	2.24	0	0.22	4.6	0	4.52	146	41.7	196	0.19	12.7	0.47	88	4.67	275	21	15	9	0.71			1.3	0	0	0	0	0	0	0	0	81	27.77	89	130	83	4.16	2.62
0	31	38.9	51.8	1.82	86.2	32	39.8	10.5	13.2	7	27.8	4.69	2.43	0.02	0.09	1.9	0.4	5.89	164	50.8	190	0.24	12.8	0.33	97	5.08	371	25	17	25	0.68			0.36	2	2	0	0	0	0	0	0	57	28.73	91	113	74	4.7	3.72
0	60	38.9	51.4	1.83	91.4	373	40.1	9.9	12.8	6.8	34	4.71	2.42	0	0.14	2.9	0.1	4.58	156	41.8	182	0.18	12.8	0.32	74	5.13	442	21	14	18	0.67	13.4	58	5.73	0	2	1	0	0	0	0	0	66	24.9	79	121	73	4.75	3.4
1	76	38.9	52.6	2.35	90.5	325	36.9	9.3	12.3	7.3	29.4	6.04	3.18	0	0.07	1.1	0.1	5	147	45.2	207	0.19	12.3	0.44				39	30	82	0.77	24.3	149		0	0	0	0	0	0	0	1	71	25.44	80	161	89	4.55	2.51
0	29	39	52	2.55	85.8	339	38.1	10.6	12.7	6.7	29.1	6.54	3.4	0.02	0.13	2	0.3	5.57	162	47.8	267	0.28	12.2	0.44	67	6.78	252	19	15	27	0.79	11.3	41	0.18	2	2	1	0	0	0	1	0	67	25.35	87	126	71	4.31	2.47
0	31	39	49.6	2.62	90.4	330	41	11	14.3	6.8	29.8	6.72	3.33	0.03	0.28	4.2	0.4	5.53	165	50	257	0.28	12.6	0.46	92	6.22	465	39	25	37	0.64	16.5	63		0	2	0	0	0	0	0	0	61	22.09	80	105	64	4.4	2.55
1	49	39	53.6	2.5	83.5	314	46.7	10.9	12.9	6.2	26.2	6.42	3.44	0.02	0.06	0.9	0.3	4.96	130	41.4	287	0.31	15.4	0.4	63	4.89	227	40	29	10	0.73	15.3	56		0	0	0	0	0	0	0	0	71	21.83	72	106	59	4.3	1.98
0	53	39	50.1	2.07	95.7	328	40.8	11	13.1	7.9	31.4	5.31	2.66	0.06	0.1	1.9	1.1	5.16	162	49.4	247	0.27	11.9	0.42	84	4.24	364	39	18	37	0.46	10.9	68	0.18			1	0	0	0	0	0	68	22.41	80	113	75	4.4	3.78
0	42	39	46.7	2.47	89.9	326	40.1	11.5	14.1	7.7	29.3	6.34	2.96	0.02	0.4	6.3	0.3	5.15	151	46.3	234	0.27	12.5	0.49	75	4.91	288	57	32	37	0.56	13	53	0.25	2	2	0	0	0	0	0	0		24.82	83	138	82	4.51	2.9
1	48	39	46.6	1.49	94.9	302	50	11.9	15.3	12	28.7	3.82	1.78	0.01	0.08	2.1	0.3	3.52	101	33.4	110	0.13	15.3	0.46	60	5	129	9	13	15	1.44	8.5	62		0	0	0	0	0	0	0	0		20.03	64	117	78	4.57	1.84
0	65	39	51.5	2.95	92.3	300	43.3	9.1	9.7	7.9	27.7	7.56	3.89	0	0.13	1.7	0	5.27	146	48.6	263	0.23	12.4	0.59	70	3.41	284	24	21	24	0.88			5.28	1	2	0	0	0	0	0	0	62	24.96	82	150	97	4.73	2.46
0	38	39.1	47.3	1.6	92.4	323	44.7	9.8	10.8	8	29.8	4.1	1.94	0.01	0.22	5.4	0.2	5.9	176	54.5	181	0.18	13.5	0.33	63	4.54	336	19	17	13	0.89	14.7	50		2	2	0	0	0	0	0	0	72	23.46	76	127	79	4.14	2.64
1	56	39.1	51.4	1.94	87.9	326	44.2	10.6	13.3	7.3	28.6	4.96	2.55	0.01	0.1	2	0.2	4.86	139	42.7	273	0.29	13.9	0.36	56	5.29	238	16	20	10	1.25	17.4	85		0	0	1	0	0	0	0	0	65	27.55	101	122	73	4.96	2.9
1	34	39.1	51.4	1.74	90.2	317	43	9.9	11.4	8.1	28.6	4.44	2.28	0.02	0.04	0.9	0.5	4.58	131	41.3	325	0.32	13.3	0.36	58	4.36	251	10	11	14	1.1	17.6	41		0	2	0	0	0	0	0	0		20.55	68	99	58	4.06	1.99
0	33	39.1	54.4	2.98	57.7	265	34.9	8.4	12.8	5.6	15.3	7.62	4.14	0.02	0.06	0.7	0.2	4.18	84	24.1	355	0.38	15.3	0.43	85	4.05	334	38	27	31	0.71	17.8	75	0.47	1	2	1	0	0	0	0	0	78	30.1	88	144	81	4.44	2.64
1	54	39.1	48.7	1.56	88.8	320	39.1	8.3	10.1	6.7	28.3	4	1.95	0	0.22	5.5	0	4.3	122	38.1	161	0.13	11.7	0.27	68	4.41	227	15	22	10	1.47	20.4	50		0	0	0	0	0	0	0	0		21.63	72	105	59	4.3	2.31
1	51	39.1	48.4	2.98	89.1	338	39.1	9.1	13.7	9.1	30.1	5.05	2.45	0	0.17	3.3	0.1	4.55	137	40.5	208	0.18	12.2	0.46	71	4.21	197	9	15	13	1.67				0	0	0	0	0	0	0	0	65	24.34	77	101	68	5.5	2.48
0	71	39.1	42.1	2.41	92.8	345	43.3	8.8	11.1	8.9	32	6.15	2.59	0	0.6	9.8	0.1	4.37	140	40.5	179	0.15	11.8	0.55	72	7.57	303	26	30	29	1.15	27.3	58	8.67	2	1	0	0	0	0	0	0	64	19.94	78	148	88	4.31	1.98
0	36	39.1	50.5	2.26	95.6	330	40.1	10.3	14.2	6.4	31.5	5.79	2.92	0	0.23	4	0	4.63	146	44.2	203	0.2	11.7	0.37	46	3.37	332	9	10	28	1.11			1.76	2	2	0	1	0	0	0	0	63	21.67	72	96	57	3.38	2.56
1	25	39.1	48.7	1.54	84.5	334	39.1	8	9.7	11.4	28.1	3.94	1.92	0	0.03	0.9	0.1	4.22	119	35.6	265	0.21	12.3	0.45	61	2.76	247	22	15	13	0.68	21.4	40	4.93	0	0	0	0	0	0	0	0		21.22	63	105	66	3.72	2.15
0	23	39.2	50.8	1.3	95.9	330	41.1	11.4	14.4	8.2	31.6	3.31	1.68	0.01	0.05	1.5	0.3	4.62	146	44.3	191	0.22	12.2	0.27	60	3.78	290	30	26	12	0.87	37.9	81		0	2	0	0	0	0	0	0	63	21.22	78	118	75	4.37	2.45
1	30	39.2	47.6	1.78	91.2	422	53.3	10.1	10.1	11.4	38.4	4.53	2.16	0.01	0.08	1.7	0.1	4.13	159	37.6	142	0.14	13.7	0.52	67	3.37	387	14	19	11	1.36	15.2	53		0	0	0	0	0	0	0	0		17.47	61	117	71	4.7	2.74
0	68	39.2	50.1	3.49	95.4	340	47.5	18.3	22.2	9.7	32.4	8.89	4.45	0.01	0.08	0.9	0.1	4.28	139	40.8	80	0.09	13.6	0.86	95	8.42	322	24	20	25	0.83	25.3	71		2	2	0	0	0	0	0	0		25.31	85	127	76	4.11	2.37
0	29	39.2	50.1	3.33	93.7	32	44.5	11.7	15.4	9.4	29.5	8.5	4.26	0.02	0.09	1.1	0.2	5.73	169	53.7	225	0.26	13.4	0.8	88	3.85	411	52	25	92	0.48	38.5	69		2	2	1	0	0	0	0	0	79	28.38	90	127	77	4.44	3.9
0	37	39.2	42	2.17	86	332	39.1	11	14.2	8.5	28.5	5.55	2.33	0.01	0.57	10.3	0.1	5.21	149	44.8	155	0.17	12.1	0.47	91	5.27	433	33	21	44	0.64	28.9	54		1	2	0	0	0	0	1	0		25.36	92	125	85	4.67	2.94
1	30	39.2	51.8	1.89	87.4	321	38	7.6	8.8	7.1	28	4.83	2.5	0	0.09	1.9	0	4.39	123	38.3	306	0.23	12.8	0.35	55	3.65	267	16	16	11	1			1.78	0	2	0	0	0	0	1	0	66	20.2	65	90	60	4.23	2.12
1	47	39.2	50.6	1.64	87.2	324	38	9.1	11.9	5.7	28.2	4.18	2.12	0	0.18	4.4	0.1	4.39	124	38.2	202	0.18	11.9	0.24	63	4.12	266	20	25	13	1.25	19.2	38	1.44	0	0	0	0	0	0	1	0	65	23.9	73	109	62	4.35	2.94
1	48	39.2	53.4	1.43	83.9	312	38	9.9	11.4	4.8	26.2	3.64	1.94	0	0.09	2.5	0.1	4.69	123	39.3	267	0.26	12.6	0.17	68	4.46	234	17	18	7	1.06	21.1	33		0	2	1	0	0	0	1	0	61	22.77	78	110	70	4.61	2.66
0	60	39.3	42	2.09	91.7	331	44.4	9.2	10.7	13.2	30.4	5.31	2.23	0.03	0.26	4.9	0.6	4.94	150	45.3	287	0.26	13.5	0.7	74	6.53	400	25	25	32	1	30.6	72		1	2	1	1	0	0	1	0	57	30.99	104	147	89	4.32	3.05
0	60	39.3	49.1	1.88	92.9	321	45.1	9.5	10.4	7.8	29.8	4.77	2.34	0.02	0.16	3.4	0.4	4.8	143	44.6	259	0.25	13.6	0.37	82	5.11	317	16	18	17	1.13	19.8	58		2	2	0	0	0	0	0	0		22.72	82	125	70	4.76	2.87
0	37	39.3	45.9	2.34	72.5	303	42.6	12.7	17.9	9.6	21.9	5.95	2.73	0.07	0.24	4	1.2	6.79	149	49.2	215	0.27	17.2	0.57	77	6.32	278	32	22	50	0.69	14.8	82		2	3	0	0	0	1	0	0	78	22.79	80	96	61	4.4	2.68
1	58	39.3	49.3	1.91	84.3	329	36.9	9.1	9.7	8.9	27.7	4.85	2.39	0	0.12	2.4	0.1	4.4	122	37	170	0.15	12.3	0.43	57	3.73	220	25	22	16	0.88	15	50	6.84	0	0	1	0	0	0	0	0	70	26.44	83	159	90	4.22	2.83
0	65	39.3	51.7	2	94.4	320	39.1	9	11.4	7.2	30.2	5.09	2.63	0	0.09	1.7	0.1	4.3	130	40.5	155	0.13	12.1	0.37	75	5.65	303	31	23	21	0.74	14.1	36	2.24	1	2	1	0	0	0	0	0	61	29.73	89	121	87	5.85	2.49
0	30	39.3	50.7	2.37	87.6	346	39.1	10.7	15	7.2	30.3	6.03	3.06	0	0.17	2.8	0	5.07	154	44.4	168	0.17	12.5	0.43	87	3.72	384	29	23	23	0.79	23.5	60		0	2	0	0	0	0	0	0	74	20.2	67	130	79	5.08	2.15
1	49	39.4	48.9	1.25	94.8	314	40.4	10.5	12.7	8.2	29.8	3.17	1.55	0.01	0.1	3.2	0.3	4.4	131	41.7	216	0.23	11.9	0.26	65	5.58	310	11	16	16	1.45	20.7	92				0	0	0	0	0	0	57	22.15	72	99	64	5	3.36
0	52	39.4	42.9	2.95	92.4	327	42	10.4	11.9	9.6	30.2	7.49	3.21	0.04	0.57	7.6	0.5	5.66	171	52.3	259	0.27	12.5	0.72	77	6.39	525	29	24	109	0.83	17.2	55		2	3	1	1	0	0	0	0	67	28.09	95	139	78	4.77	2.19
1	39	39.4	49.3	1.72	83.4	318	45	8.2	9.2	10.2	26.4	4.36	2.15	0.01	0.04	0.9	0.3	4.23	112	35.2	151	0.12	13.1	0.45	52	3.68	177	8	13	25	1.63			1.37	0	2	0	0	0	0	1	0	71	26.44	74	110	61	4.54	2.63
1	47	39.4	50.6	2.41	90.4	330	40.3	10.7	14.2	6.7	29.5	6.11	3.09	0.01	0.19	3.1	0.2	4.91	145	44.4	222	0.24	12.5	0.41	71	6.21	248	14	19	13	1.36	17.5	57		0	2	1	0	0	0	0	0	79	31.64	82	133	80	5.91	3.27
0	52	39.4	40.2	2.59	90.8	331	42.3	9	11.1	6.6	30	6.57	2.64	0	0.91	13.8	0.1	4.83	145	43.8	170	0.15	12.6	0.43	77	9.27	290	27	21	26	0.78	28.5	40		0	2	0	0	0	0	0	1		23.59	83	132	77	4.67	3.52
0	47	39.4	43.1	2.16	92.9	33	41.9	10.3	11.9	8.6	30.9	5.48	2.36	0.04	0.45	8.2	0.7	5.21	161	48.4	250	0.26	12.5	0.47	81	6.04	395	37	31	42	0.84	12.6	63	1.64	0	2	0	0	0	0	0	0	71	22.77	85	124	77	4.66	4.44
0	33	39.4	46.2	1.8	94.2	343	44.3	9	11.9	9.5	32.3	4.58	2.11	0	0.22	4.9	0.1	4.7	152	44.2	181	0.16	12.1	0.44	83	6.75	216	22	15	33	0.68			1.82	0	2	0	0	0	0	0	0	50	26.62	88	106	65	4.45	2.35
0	62	39.4	52.8	3.11	95.5	33	48.7	10.6	12.3	6.9	31.6	7.88	4.16	0.02	0.05	0.6	0.3	4.84	153	46.2	361	0.38	14.6	0.54	81	4.75	454	29	24	36	0.83	21.4	71		2	2	1	1	1	0	0	1	75	26.49	102	145	83	7.51	3.98
0	40	39.4	43.9	1.71	85.3	33	40.2	11.6	16.3	7.2	27.9	4.33	1.9	0.02	0.39	9	0.5	5.59	156	47.7	169	0.19	13.1	0.31	95	4.99	352	17	22	11	1.29	13.3	31	2.78	0	2	0	0	0	0	0	0	75	23.18	85	120	83	4.83	4.42
0	29	39.5	50.6	2.54	86.8	336	38.7	10.1	12.2	5.7	29.2	6.44	3.26	0.04	0.23	3.6	0.6	5.59	163	48.5	309	0.31	12.3	0.37	73	5.37	599	54	33	42	0.61	18.6	56	0.51	0	2	1	0	0	0	1	0	61	27.73	92	112	71	4.44	2.72
0	29	39.5	43.8	2.05	91	324	39.5	10.5	12.8	9.4	29.5	5.2	2.28	0.03	0.35	6.7	0.6	5.33	157	48.5	216	0.23	12	0.49	82	5.69	445	37	25	16	0.68	20	87	0.16	2	2	0	0	0	0	0	0	60	20.43	76	128	76	4.69	2.33
1	27	39.5	42	1.38	84.1	315	41.3	10.3	12.3	13.1	26.5	3.5	1.47	0.05	0.14	4	1.4	4.98	132	41.9	216	0.22	13.7	0.46	46	4.73	125	11	15	9	1.36	10.4	40	0.09	0	2	0	0	0	0	0	0	68	17.36	53	99	60	4.28	1.54
1	63	39.5	51.6	1.51	95.9	32.3	45.3	9.8	11	7.3	29.6	3.82	1.97	0.01	0.05	1.3	0.3	4.63	137	44.4	191	0.19	13.4	0.28	72	4.5	257								0	0	0	0	0	0	0	0		23.44	71	129	77	4.59	3.9
0	52	39.5	51.1	2.42	89.2	335	44.3	9.4	12.3	6.1	29.8	6.13	3.13	0.01	0.2	3.3	0.1	4.85	145	43.2	251	0.23	13.4	0.37	62	5.76	388	27	30	44	1.11	15.9	48	14.46	0	2	0	0	0	0	0	0	70	29.07	99	125	78	5.29	3.73
1	30	39.5	45.8	1.61	87.9	32.6	40.2	10	11.9	10.8	27.4	4.08	1.87	0.04	0.12	2.9	1	4.56	125	40.1	324	0.32	12.9	0.44	51	4.86	192	27	19	13	0.7			0.68	0	0	0	0	0	0	0	0	68	25.56	78	113	66	4.51	2.53
0	37	39.5	46.1	3.26	90.5	341	43.3	8	10.6	13	30.9	8.24	3.8	0	0.11	1.4	0	5.11	158	46.2	199	0.15	12.6	1.07	86	5.16	290	127	54	29	0.43	18.4	64	4.84	0	0	0	0	0	0	0	0	67	24.8	87	122	70	3.77	3.01
1	35	39.5	45.3	1.94	100.5	32	46.1	11.2	13.3	13.8	31.9	4.92	2.23	0.01	0.06	1.2	0.2	3.95	126	39.7	194	0.22	12.9	0.68	55	5.23	165	19	18	7	0.95			0.52	0	0	0	0	0	0	0	0	84	19.14	84	100	68	5.12	2.4
1	46	39.5	53.7	1.76	68.7	303	36.9	8	11.1	4.9	20.8	4.47	2.4	0	0.08	1.9	0.1	4.42	102	36.3	278	0.22	15.9	0.22	63	4.02	205	8	22	13	2.75	14.1	64	1.73	0	0	0	0	0	0	0	0		20.96	63	115	85	4.74	2.74
0	55	39.6	52.1	4.9	85.9	329	46.1	9.7	11.3	7.3	28.2	12.37	6.44	0.04	0.09	0.7	0.3	6.16	174	52.9	249	0.24	14.8	0.9	77	6.82	498	46	24	100	0.52	12.8	83		2	2	1	0	0	0	0	0	129	31.16	108	127	79	6.53	2.8
1	64	39.6	45.4	2.43	91.6	325	38	9.2	11.1	5.8	29.7	6.13	2.78	0.01	0.56	9.2	0.1	4.6	137	42.1	277	0.25	12.7	0.35	59	3.67	253	14	21	21	1.5			3.16	0	0	1	1	1	0	0	0	63	25.86	92	123	69	4.82	3.61
1	53	39.6	49.7	1.54	91	314	36.9	12	16.8	8.1	28.6	3.88	1.93	0	0.1	2.6	0.1	4.33	124	39.4	176	0.21	11.6	0.31	58	6.2	232	78	89	51	1.14	20.3	74		0	0	1	0	0	0	0	0		31.63	99	134	87	5.1	2.21
1	35	39.6	47.1	2.01	89.1	345	36.9	9.1	13.7	11.5	30.7	5.06	2.38	0	0.09	1.7	0	4.58	141	40.8	221	0.2	11.9	0.58	59	5.13	272	81	34	701	0.42	15.9	84		0	2	0	0	0	0	0	0	85	22.66	74	120	70	4.94	3.41
0	20	39.6	50.1	3.76	87.1	328	40.1	7.4	9.8	9	28.5	9.48	4.75	0.01	0.11	1.1	0.1	5.53	158	48.1	277	0.2	11.9	0.86	91	3.93	333	15	18	15	1.2				0	0	0	0	0	0	1	0	86	21.88	74	141	78	3.94	2.87
1	59	39.7	51.4	1.28	84.5	311	41.6	11.2	14.3	6.8	26.3	3.23	1.66	0.03	0.04	1.2	0.9	4.91	129	41.5	178	0.2	13.7	0.22	64	6.63	259	11	16	11	1.45	17.8	81	1	0	2	0	0	0	0	0	0	69	22.41	73	115	73	4.6	2.74
0	29	39.7	51.3	2.09	88.7	324	42.8	12.7	19.5	5.9	28.8	5.26	2.7	0.03	0.13	2.5	0.6	5.39	155	47.8	223	0.28	13.2	0.31	74	4.2	561	100	52	77	0.52	13.8	77		0	2	1	0	0	0	0	0	77	28.08	90	140	90	4.81	4.88
0	34	39.7	44	1.48	90.7	333	40	11.4	14.7	11.5	30.2	3.73	1.64	0.02	0.16	4.3	0.5	4.86	147	44.1	188	0.21	12.4	0.43	80	5.88	479							0.57	0	2	1	0	0	0	0	0	66	31.89	100	116	75	4.44	2.85
1	34	39.7	44.6	1.92	94.4	330	43	11.2	14.1	7.4	31.1	4.84	2.16	0.01	0.39	8.1	0.2	5.01	156	47.3	176	0.2	12.8	0.36	95	5.15	339	19	19	15	1	14.1	59		0	2	0	0	0	0	0	0		19.65	75	104	78	4.14	2.75
0	46	39.7	48.5	2.9	89.8	343	48.5	8.8	9.7	7.5	30.8	7.31	3.55	0	0.31	4.2	0	5.58	172	50.1	187	0.16	12.7	0.55	75	5.7	376	60	29	99	0.48	18.1	48		0	3	1	0	0	1	0	0	55	26.06	88	126	81	5.01	2.95
0	30	39.7	51.3	1.52	90.4	372	47.4	12.1	12.3	8.5	33.6	3.83	1.97	0	0.02	0.5	0	5.23	176	47.2	93	0.11	12.7	0.33	63	4.08	335	26	25	13	0.96	25.2	71		0	2	0	0	0	0	0	0	63	21.11	71	100	72	4.25	2.14
0	25	39.7	48.3	1.94	83.1	381	45	8.2	7.9	8.5	31.7	4.89	2.36	0	0.17	3.5	0	5.55	176	46.1	107	0.08	13.1	0.42	65	6.66	313	26	17	18	0.65			0.69	0	2	0	0	0	0	0	0	63	20.52	68	119	73	4.69	9
1	27	39.7	50	1.69	81.3	344	46.2	10.7	15	8.6	27.9	4.26	2.13	0.01	0.07	1.5	0.2	4.22	118	37.3	251	0.26	13.4	0.37	63	2.85	234	12	17	11	1.42			1.16	0	0	0	0	0	0	0	0	59	21.71	63	104	65	4.44	2.42
0	52	39.7	46.1	1.69	87.5	347	46.5	9.2	10.1	11.1	30.3	4.26	1.97	0	0.13	3	0.1	4.97	151	43.4	160	0.14	13.1	0.47	134	4.11	326	18	13	13	0.72	10	55		2	0	1	0	0	0	0	0	68	26.08	85	114	65	4.89	2.46
1	52	39.7	51.4	1.76	87.2	328	38	7.5	10.1	7	28.6	4.42	2.27	0	0.08	1.9	0	4.26	122	37.1	262	0.19	12.5	0.31	58	3.45	254	39	20	14	0.51			1.93	0	0	1	1	0	0	0	0	62	24.44	79	160	100	5.19	2.4
1	47	39.7	48.6	2.51	91.2	317	36.9	9.6	13.7	7.2	28.8	6.32	3.07	0	0.28	4.5	0	4.12	119	37.5	212	0.2	11.6	0.46	62	4.17	198	14	12	10	0.86			0.38	0	0	0	0	0	0	0	0	68	26.42	80	90	53	4	2.24
1	33	39.7	40.3	2.05	90.2	31	41.1	10.8	13.2	9.1	28.2	5.16	2.08	0.04	0.52	10.1	0.8	4.78	135	43.1	258	0.28	12.6	0.47	69	4.43	170	4	16	11	4	15.6	58	1.1	0	0	0	0	0	0	0	0	77	20.58	74	106	58	4.59	2.02
1	56	39.7	52.3	1.67	84.8	326	35.8	8.2	10.6	5.9	27.7	4.2	2.2	0	0.08	2	0	4.33	120	38.7	206	0.16	12.5	0.25	88	4.37	330	28	22	21	0.79	32.4	55	2.85	0	2	1	0	0	0	0	0	63	20.55	72	102	64	4.61	2.59
1	36	39.7	46.3	1.65	85.1	312	40.1	8.1	10.1	10.3	26.6	4.15	1.92	0	0.15	3.7	0.1	4.62	123	39.3	208	0.16	12.8	0.43	67	5.17	235	15	17	16	1.13			0.79	0	0	0	0	0	0	0	0	74	18.73	59	86	53	4.28	2.22
0	35	39.8	46.9	1.23	93.7	332	43.6	12	16	11	31.1	3.09	1.45	0	0.07	2.3	0	5.37	167	50.3	97	0.12	13.1	0.34	74	2.92	502	16	18	20	1.13	22	75	0.08	2	2	0	0	0	0	0	0	58	25.9	86	128	84	4.66	2.94
0	55	39.8	37.4	2.73	91.3	318	44.3	11.3	14.2	5.5	29	6.87	2.57	0.05	1.14	16.6	0.7	5.17	150	47.2	245	0.28	13.4	0.38	72	5.91	295	41	27	44	0.66	15.6	38		1	1	1	0	0	0	0	0	62	24.03	88	123	73	4.33	3.26
0	63	39.8	45.9	2.38	99	331	50.1	9.9	11.9	9.2	32.8	5.97	2.74	0.04	0.26	4.4	0.7	5.12	168	50.7	172	0.17	13.7	0.55	78	6.91	430	252	121	118	0.48	18.8	58		1	1	1	0	0	0	1	0	69	30.84	99	122	72	3.76	2.55
1	28	39.8	48.6	1.98	97.1	328	39	9.9	11.4	9	31.9	4.98	2.42	0.02	0.11	2.2	0.4	4.2	134	40.8	278	0.28	11.3	0.45	48	4.72	178	17	13	12	0.76	15.6	49		0	2	0	0	0	0	0	0		25	73	117	70	4.85	2.25
1	51	39.8	33.3	2.03	94.7	318	43.3	7.4	9.7	7.1	30.1	5.11	1.7	0	1.01	19.8	0.1	4.48	135	42.4	276	0.2	12.1	0.36	63	6.7	235	15	15	23	1	16.9	54	2.45	0	0	0	0	0	0	0	0	63	21.09	67	113	74	4.79	3.13
1	49	39.8	47.7	3.1	92.7	339	40.1	10.2	14.5	8.1	31.4	7.77	3.7	0	0.34	4.3	0	5.22	164	48.3	305	0.31	12.6	0.63	46	3.95	282	77	46	35	0.6			3.33	0	0	1	0	0	0	0	0	75	27.73	89	155	90	9.13	3.27
0	40	39.9	50.7	2.74	89	328	39.8	11.4	14.9	6.5	29.2	6.88	3.49	0.02	0.18	2.6	0.3	5.27	154	46.9	151	0.17	12.3	0.45	56	3.82	292	26	17	23	0.65	18.2	72	0.15	2	2	1	0	1	0	0	0	78	25.18	87	118	79	8.56	3.12
1	27	39.9	50.6	1.35	84.1	33	37.3	9.4	10.3	8	27.9	3.38	1.71	0.03	0.05	1.5	0.12	5.42	151	45.6	288	0.25	12.3	0.27	46	2.7	290	25	22	10	0.88	18.7	67	0.48	0	2	0	0	0	0	0	0	81	20.2	72	117	65	4.69	2.84
1	60	39.9	42.7	1.61	97.3	320	40.1	8.1	10.6	7.9	31.1	4.04	1.72	0	0.39	9.5	0	3.89	121	37.8	168	0.13	12.5	0.32	53	3.14	174								0	0	0	0	0	0	0	0		20.03	76	120	72	4.85	2.5
0	49	39.9	40.5	1.95	93.5	345	43.3	9.5	11.4	15.2	32.2	4.88	1.98	0	0.21	4.4	0.1	4.62	149	43.1	149	0.14	13.4	0.74	76	6.82	683	20	17	27	0.85			0.93	1	1	1	1	1	0	0	0	78	27.68	91	135	102	12.83	3.04
1	50	39.9	50.4	1.63	84.4	324	39.1	8.8	10.1	7.4	27.3	4.09	2.06	0	0.09	2.2	0.1	4.46	122	37.6	231	0.2	11.7	0.3	54	3.8	236	16	18	9	1.13	18.7	69		0	2	0	0	0	0	0	1		24.02	80	122	66	4.92	2.41
1	27	39.9	49.8	1.39	93	310	40.1	9.4	12.3	9.2	28.8	3.48	1.73	0	0.04	1.1	0	4.09	118	38	179	0.16	12.6	0.32	66	4.16	243	12	20	17	1.67	16.2	39				0	0	0	1	0	0		16.22	59	102	60	4.64	2.75
1	53	39.9	47.4	1.62	87.7	32	39	10.4	12.8	7.6	27.8	4.07	1.93	0.01	0.2	4.9	0.2	5.11	142	44.8	267	0.28	12.5	0.31	48	3.44	189	25	18	31	0.72	16.4	69	0.95	0	0	0	0	0	0	0	0		22.64	70	118	64	4.96	3.06
0	35	40	46.6	2.39	91.8	395	50.9	9.3	9.7	9.9	36.2	5.97	2.78	0.01	0.2	3.3	0.2	4.53	160	41.5	161	0.14	13	0.59	77	4.54	342	56	29	68	0.52			9.11	2	3	1	0	0	0	1	0	67	26.57	87	133	76	4.76	3.57
0	46	40	49.5	2.38	91.1	32	40.8	10.1	11.5	9.1	30.6	5.94	2.94	0.01	0.07	1.2	0.2	5.15	168	42.5	212	0.22	13.7	0.54	73	5.08	375	42	34	54	0.81			17.57	2	0	1	0	0	0	0	0	92	27.74	98	143	87	5.4	3.11
0	38	40	45.2	2.38	87	339	34.9	7.8	9.2	11.7	29.4	5.94	2.69	0	0.18	3.1	0	5.56	164	48.3	205	0.15	11.5	0.7	73	7	234	12	18	27	1.5	16.1	41	0.4	0	0	0	0	0	0	1	0	66	23.38	73	116	78	4.24	3
1	44	40	50.3	1.35	93.7	304	35.8	8.9	11.9	7.7	28.5	3.38	1.7	0	0.06	1.9	0	4.52	129	42.3	275	0.24	12.4	0.26	57	5.48	222								0	0	0	0	0	0	0	0		24.3	81	114	73	4.25	3.41
0	34	40	49.4	1.77	88.3	320	38	10.6	14.2	8.7	28.2	4.43	2.19	0	0.09	2	0	4.46	126	39.3	169	0.17	12.3	0.38	98	6.73	217	23	22	14	0.96	24.5	26	1.18	0	0	0	0	0	0	0	0		19.88	66	107	63	4.33	2.32
0	50	40	49.3	2.09	96.8	32	45.1	10.8	13.6	7.8	31.1	5.23	2.58	0.01	0.14	2.7	0.2	4.76	148	46.1	255	0.28	13.1	0.41	73	5.1	212	27	33	80	1.22			0.99	0	3	0	0	0	0	0	0	71	27.72	88	136	84	5.5	2.97
1	50	40.1	54.3	2.89	93.8	330	40.4	11.5	15.2	4.7	31	7.22	3.92	0.01	0.06	0.8	0.1	4.68	145	43.9	174	0.2	12	0.34	49	5.82	279	19	20	15	1.05	19	72		0	0	1	0	0	0	0	1		23.34	76	126	73	4.64	2.47
1	82	40.1	49.3	1.99	91.2	321	47.1	10.7	12.5	7.2	29.3	4.97	2.45	0.03	0.14	2.8	0.6	4.54	133	41.4	246	0.26	14.4	0.36	71	6.92	329	14	19	18	1.36	19.7	76		0	0	0	1	0	1	0	0		23.68	85	138	88	4.35	2.4
1	36	40.1	50.1	3.39	86.8	330	44.3	8.3	11.1	5.9	28.6	8.44	4.23	0.01	0.33	3.9	0.1	5.17	148	44.8	351	0.29	13.2	0.49	70	3.45	464	97	52	96	0.54	21.3	68		0	0	1	0	0	0	0	1	63	30.85	93	141	85	5.52	3.76
0	78	40.1	49.1	2.74	91.2	314	40.1	8.7	11.1	9.3	28.5	6.83	3.36	0	0.09	1.4	0	4.55	130	41.4	183	0.15	11.9	0.64			292	10	21	12	2.1	19.1	97		0	2	0	0	0	0	0	0	76	23.95	88	156	86	4.95	3.32
1	25	40.1	48.9	2.09	72.7	312	40.1	9.2	13.7	10.2	22.6	5.2	2.54	0	0.04	0.7	0.1	3.89	88	28.2	218	0.2	15	0.53											0	2	0	0	0	0	0	0	58	21.36	69	95	59	4.68	2.51
1	46	40.1	49.2	1.14	58.7	316	33.8	8.4	10.6	8.8	18.5	2.84	1.4	0	0.06	1.9	0	4.42	82	25.9	240	0.2	16.7	0.25	57	4.67	214	15	18	8	1.2	14.4	38	0.65	0	0	0	0	0	0	1	0	79	22.86	82	116	64	4.47	1.67
0	46	40.1	49.4	2.21	85.2	338	42.3	8.2	9.7	7.6	28.7	5.5	2.72	0	0.16	2.9	0	4.55	131	38.7	166	0.13	13.4	0.42	84	3.8	309	45	39	21	0.87			7.26	0	2	0	0	0	1	0	0	85	22.53	77	141	84	4.59	2.29
1	42	40.1	47.2	2.58	89	337	35.8	8.8	11.1	7.5	29.9	6.43	3.03	0	0.33	5.1	0	5.11	153	45.4	189	0.16	11.9	0.49	66	4.98	301	13	19	16	1.46	22.2	64		0	0	0	0	0	0	0	0		23.24	77	123	81	4.58	2.28
0	31	40.1	51.5	1.66	91.7	366	40.1	9.4	10.6	7	33.5	4.13	2.13	0	0.06	1.4	0	4.32	145	39.6	149	0.14	11.9	0.29	75	4.57	381	32	31	48	0.97			0.77	0	2	1	1	0	0	0	0	76	32	95	172	89	5.66	4.12
1	49	40.1	49.1	1.24	82.6	332	41.2	7.6	10.1	8.1	27.4	3.08	1.51	0	0.08	2.7	0.1	4.16	114	34.3	181	0.13	14.8	0.25	54	5.51	137	8	14	24	1.75	15.3	40	0.72	0	2	0	0	0	0	0	0		23.42	76	123	81	4.28	2.6
0	60	40.2	50.9	2.55	90.9	323	40.7	12.7	18.4	7.4	29.4	6.33	3.22	0.01	0.08	1.3	0.2	5.28	155	48	215	0.27	12.4	0.47	65	4.77	224	28	15	21	0.54	13.1	75	0.77	2	0	1	0	1	0	0	0	57	23.8	83	134	72	9.11	3.65
1	73	40.2	51.6	2.59	87.6	312	45.1	13.8	22.3	5.6	27.3	6.44	3.32	0.04	0.13	2	0.6	4.83	132	42.3	202	0.28	14.4	0.36				15	25	13	1.67	9.7	76				0	0	0	0	0	0	66	27.34	91	125	68	4.89	2.99
1	60	40.2	45.7	1.78	93.7	328	41.7	11.6	13.6	9.3	30.7	4.42	2.02	0.03	0.18	4.1	0.7	4.27	131	40	202	0.23	12.6	0.41	59	3.36	168	23	27	29	1.17	26.2	104		0	0	0	0	0	0	0	0	69	19.81	72	104	63	4.4	2.5
1	33	40.2	51.4	1.32	69.2	319	45	10.4	14.2	7.6	22.1	3.28	1.69	0	0.02	0.7	0	3.89	86	26.9	334	0.34	16.5	0.25	61	4.58	233	19	18	11	0.95	20.3	51		0	0	0	0	0	0	0	0	68	17.15	67	110	68	4.69	2.87
1	51	40.2	53.7	2.1	86.3	337	33.8	8.9	11.1	4.8	29.1	5.21	2.8	0	0.06	1.2	0.1	4.67	136	40.3	196	0.17	11.6	0.25	59	2.1	203	17	10	12	0.59				0	0	0	0	0	0	0	0	58	21.67	77	133	70	4.54	2.09
0	38	40.2	46.7	2.88	64.4	286	29.5	9.6	13.7	12	18.4	7.16	3.34	0	0.08	1.1	0	5.12	113	39.4	181	0.17	14.4	0.86	79	5.68	236	32	27	12	0.84			1.11	0	2	0	0	0	0	0	0	61	22.68	85	108	70	4.66	2.1
1	52	40.2	48.3	2.12	87	305	35.8	7.7	9.2	9.2	26.5	5.26	2.54	0	0.12	2.3	0.1	4.41	117	38.3	221	0.17	12.2	0.48	50	7.21	202	43	29	26	0.67	19.5	85	0.91	0	0	0	0	0	0	0	0	110	24.24	78	161	93	5.18	2.53
0	33	40.2	49.9	2.43	91.5	356	39.1	8.8	12.3	7.1	32.5	6.04	3.01	0	0.17	2.8	0.1	4.73	154	43.2	193	0.16	12.2	0.43	89	6.29	375	16	16	29	1			0.85	2	2	0	0	0	0	1	0	61	22.34	78	111	64	4.38	2.45
0	45	40.3	48.5	1.8	92.9	336	48.6	7.9	9.2	4.3	31.2	4.47	2.17	0	0.31	6.9	0	5.06	158	47	251	0.19	14	0.19	89	5.36	258	19	19	11	1	16.7	48	0.86	0	0	0	0	0	0	1	0	90	20.42	70	113	65	4.45	2.25
0	39	40.3	50.4	2.42	94.4	307	43.3	7.5	9.7	7.7	28.9	6	3.02	0	0.1	1.6	0	4.84	140	45.6	383	0.28	13.5	0.46	80	3.76	298	15	17	31	1.13			1.19	0	2	0	0	0	0	0	0	66	26.45	86	134	83	4.8	3.24
0	52	40.3	50.3	3.42	90.3	353	36.9	9.9	13.3	7.8	31.8	8.5	4.27	0	0.14	1.6	0	5.3	169	47.8	209	0.2	11.7	0.66	76	3.89	266	21	18	40	0.86	21.9	78	4	1	1	1	0	0	0	1	0	69	27.08	93	142	89	5.97	4.12
1	61	40.3	49.2	2.11	89.3	327	36.9	10	12.8	9.3	29.1	5.23	2.57	0	0.06	1.1	0.1	4.42	129	39.4	234	0.23	12.5	0.49	56	5.57	286	10	19	22	1.9	13.5	50		0	0	0	0	0	0	0	0	62	21.3	77	140	79	4.43	3.49
0	52	40.3	47.6	3.73	86.8	343	39.1	9.2	13.7	7.3	29.8	9.25	4.4	0.01	0.44	4.8	0.1	4.46	133	38.7	318	0.29	12.5	0.67	69	4.9	354	38	32	26	0.84	17.8	64	5.15	2	0	1	1	1	0	1	0	68	26.81	94	145	90	6.96	4.59
0	47	40.3	48	1.7	91.5	293	41.2	9.3	12.3	9.9	25.8	4.22	2.02	0	0.08	1.8	0	5.29	137	48.4	242	0.22	12.2	0.42	67	2.94	357	35	48	47	1.37			1.49	2	2	1	0	0	0	1	0	71	26.2	98	147	92	5.53	2.97
0	51	40.4	52.8	2.14	89.7	328	39.8	10.8	13.4	4.3	29.4	5.3	2.8	0.02	0.11	2.1	0.4	5.51	162	49.4	196	0.21	12.2	0.23	79	6.88	254	27	19	16	0.7	21	43	0.56	0	0	1	0	1	0	0	0	77	23.88	76	139	88	5.52	3.03
0	39	40.4	49.6	2.29	89	319	42.1	10.6	11.8	8.7	28.4	5.66	2.81	0.02	0.05	0.9	0.4	5.36	152	47.7	258	0.27	13.1	0.49	68	5.26	388	22	18	35	0.82	14.3	66		2	2	1	0	0	0	0	1	65	29.35	100	136	81	4.25	2.46
0	39	40.4	49.6	2.15	84.2	335	39.8	12.2	17	8.3	28.2	5.32	2.64	0.01	0.08	1.5	0.2	5.7	161	48	165	0.2	12.9	0.44	73	5.7	360	9	12	21	1.33	20.4	96		2	2	0	0	0	0	0	0	67	25.43	86	117	72	4.59	2.79
0	75	40.4	52.2	1.97	98.1	314	46.4	9.7	10.4	6.8	30.8	4.87	2.54	0.01	0.02	0.4	0.2	4.77	147	46.8	192	0.19	13.1	0.33	109	6.46	321	9	13	11	1.44	11.4	72	0.19	1	0	0	1	0	0	0	0	100	18.69	74	165	98	4.81	2.31
0	59	40.4	46	2.27	86.8	367	48.5	8.9	9.2	9.4	31.8	5.9	2.71	0.01	0.36	4	0.2	5.21	166	45.2	198	0.17	13.2	0.56	65	8.07	276	65	33	60	0.51	9.5	92		1	1	1	0	1	0	0	0	82	31.44	107	162	85	7.13	4.94
0	26	40.4	52.9	1.91	90	320	42.8	10.8	12.9	5.7	29	4.73	2.5	0.01	0.04	0.8	0.2	5.28	153	47.5	229	0.25	13	0.27	91	5.62	249	13	18	16	1.38	25.1	47	1.73	0	2	0	0	0	0	0	0	68	24.45	76	132	87	4.45	2.89
1	41	40.4	43.4	2.12	88.8	32	41	10.3	12.1	8	28.6	5.25	2.28	0.03	0.4	7.6	0.6	4.55	130	40.4	249	0.26	12.8	0.42	61	4.1	190	21	16	49	0.76	27.7	38	5.13	0	0	0	0	0	0	0	0		21.16	66	100	60	4.81	2.3
1	32	40.4	50.3	1.72	87.5	302	40.1	7.6	10.1	7.5	26.3	4.27	2.15	0	0.08	1.8	0	3.94	104	34.4	265	0.2	13.1	0.32	66	2.42	248	15	20						0	0	0	0	0	0	0	0	62	19.36	61	133	85	4.85	1.97
1	78	40.4	44.3	2.39	92.7	328	45.4	8.6	10.6	13.2	30.4	5.91	2.62	0	0.12	2	0.1	3.81	116	35.3	170	0.14	13.5	0.78	66	5.85	327								0	0	1	1	0	0	0	0		24.56	87	173	114	5.54	2.37
0	43	40.4	48.3	2.59	92.7	331	44.3	8.7	11.1	8.2	30.7	6.41	3.1	0.01	0.19	3	0.1	5.08	156	47	250	0.21	12.3	0.53	82	5.42	341	39	26	21	0.67			2.51	2	2	1	0	0	0	0	0	71	27.74	98	117	71	4.82	3.69
0	87	40.5	51.3	2.25	98.6	368	50.9	9.7	11.1	6	36.3	5.57	2.86	0	0.13	2.3	0	3.91	142	38.5	76	0.06	12.1	0.33	67	6.37	417	56	55	181	0.98	26.1	43		0	0	1	0	0	0	0	0	65	26.26	94	135	83	5.9	2.73
1	57	40.5	51	2.22	100.5	318	43.6	12.2	16.7	6.7	32	5.49	2.8	0.01	0.09	1.6	0.2	4.38	140	44	188	0.23	12.1	0.37	55	4.98	229	23	22	13	0.96	22.7	65		0	2	0	0	0	0	0	0	67	22.21	72	115	73	4.7	3.02
1	39	40.5	49.7	2.29	90.4	323	36.9	8.8	11.4	6.6	29.1	5.65	2.81	0	0.18	3.2	0	4.08	119	36.8	251	0.22	11.6	0.37	57	5.03	214	18	0	13	0	13.8	38		0	2	0	0	0	0	0	0		22.21	72	95	60	4.59	2.36
1	52	40.5	51.2	2.45	88.7	325	38	8.3	11.1	7	28.7	6.05	3.1	0.01	0.08	1.3	0.1	4.55	131	40.3	245	0.2	11.7	0.42	64	2.91	238	16	23	12	1.44	17.7	48		0	2	0	0	0	0	0	0		19.13	67	114	71	4.21	2.74
1	30	40.5	50.3	1.77	78.7	308	40.1	10.7	17.7	8.1	24.2	4.37	2.2	0	0.05	1.1	0.1	3.92	105	30.8	252	0.26	14.5	0.35	70	3.47	191	16	18	15	1.13	12.8	37		0	0	0	0	0	0	0	0		20.44	66	106	59	4.17	1.93
0	25	40.5	50.1	2.42	88.6	354	40.1	8.9	11.4	8.5	31.3	5.98	2.99	0.01	0.05	0.9	0.1	4.91	154	43.5	276	0.24	12.3	0.51	100	6.53	464	37	25	94	0.68	12.9	69	0.16	2	2	0	0	0	0	0	0	47	24.54	82	111	66	4.31	3.87
1	46	40.5	51.4	2.84	87.2	32	40.2	11	13.7	6.1	28.3	7.01	3.6	0.01	0.13	1.9	0.1	4.67	132	40.7	268	0.16	12.9	0.43	68	6.82	333	12	9	9	0.75	8.9	50	0.36	0	2	0	0	0	0	0	1	80	23.34	73	114	73	4.41	2.14
0	25	40.5	48.3	2.27	91.1	350	42.3	8.3	10.6	8.7	31.8	5.6	2.71	0	0.14	2.5	0.1	5.06	161	46	180	0.14	12.6	0.48	73	5.14	353	32	29	43	0.91			12.63	2	2	0	0	0	0	1	0	76	23.25	81	135	78	4.66	1.98
1	36	40.5	49.2	1.77	90.7	339	38	9.8	13.3	7.9	30.8	4.36	2.14	0	0.11	2.5	0	4.51	139	40.9	183	0.17	12.3	0.34	51	3.79	211	24	21	15	0.88			0.12	0	0	0	0	0	0	0	0	65	19.07	66	96	52	4.67	2.15
1	43	40.5	52.3	1.87	87.9	319	38	8.7	10.1	5.4	28	4.61	2.41	0	0.09	1.9	0	4.32	121	37.9	251	0.21	12.4	0.25	61	4.31	234	28	27	17	0.96	19.2	17	1.73	0	2	0	0	0	0	0	0	60	20.07	66	128	72	4.68	2.38
0	66	40.6	50.3	2.48	100.2	324	45.4	11.6	14.9	7.4	32.4	6.1	3.07	0.04	0.06	1	0.7	5.21	169	52.2	209	0.24	12.3	0.45	78	6.83	331	35	30	10	0.86	33.6	37		2	0	1	0	0	0	0	0	65	26.81	98	138	73	4.4	3.09
0	55	40.6	48.1	3.67	89.1	327	43.2	11	14.1	8.3	29.1	9.06	4.36	0.04	0.24	2.6	0.4	5.49	160	48.9	227	0.25	13.2	0.75	62	3.78	264	22	15	39	0.68	10.8	73		2	1	1	0	0	0	0	0	87	25.71	93	135	82	7.73	3.43
1	39	40.6	51.7	2.08	89.3	367	46.2	9.7	10.6	5.1	32.8	5.13	2.65	0	0.14	2.6	0.1	4.57	150	40.8	234	0.22	12.3	0.26	67	2.7	185	17	21	16	1.24	17.1	55		0	2	0	0	0	0	0	0	64	21.83	69	103	67	4.48	1.96
1	43	40.6	48.7	1.74	84.5	363	46.2	8.9	8.8	7.7	30.6	4.27	2.08	0	0.12	2.9	0.1	4.5	138	38	211	0.18	13.5	0.33	57	5.04	305	22	16	17	0.73			8.84	0	0	1	0	0	0	0	0	69	27.14	80	114	70	4.52	2.05
1	62	40.6	47.4	2	87.6	331	41.2	8.1	10.1	9.5	28.9	4.94	2.34	0	0.12	2.5	0.1	5.07	147	44.4	186	0.15	12.5	0.47	67	4.93	211	17	21	19	1.24			3.51	0	0	0	0	0	0	1	0	91	23.12	90	130	79	5.57	2.78
0	30	40.6	49.1	2.87	84.8	34	39.8	10	12	8.4	28.4	7.05	3.46	0.02	0.11	1.6	0.3	5.6	159	47.5	250	0.25	12.9	0.59	62	3.53	394	26	23	32	0.88	21.1	39	2.47	1	1	1	0	0	0	0	0	73	24.49	83	130	78	4.51	3.64
0	67	40.6	49.6	3.33	98.3	336	44.3	9.6	11.9	7.4	33	8.21	4.07	0	0.2	2.4	0	4.11	136	40.4	249	0.23	12.2	0.6	111	7.06	333	32	32	259	1			3.43	2	2	0	0	0	0	1	0	65	23.24	87	131	93	4.37	4.08
0	68	40.6	43	2.08	95	33	40.9	10.8	13.4	10.7	31.6	5.12	2.2	0.03	0.26	5.1	0.6	5.44	172	51.7	244	0.26	11.9	0.55	75	4.79	388	19	24	42	1.26			0.92	2	2	1	0	0	0	0	0	67	27.25	99	143	83	4.59	3.05
0	41	40.6	51.6	3.77	89.4	338	38	7.7	9.7	5.1	30.2	9.29	4.79	0	0.25	2.7	0	4.83	146	43.1	279	0.21	11.6	0.47	71	4.13	443	72	50	78	0.69				2	0	1	0	0	0	0	0	69	28.6	91	128	74	4.61	4.97
1	24	40.6	46.9	2.13	89.6	332	34.9	9.3	12.3	7.8	29.7	5.24	2.46	0	0.24	4.7	0	4.8	143	43	249	0.23	11.8	0.41	59	3.68	294	6	11	25	1.83			1.28	0	0	0	0	0	0	0	1	70	21.65	69	105	62	3.94	2.31
1	56	40.6	48.8	2.22	90.8	33	39.3	12.1	16.2	7.5	29.5	5.47	2.67	0.02	0.15	2.7	0.4	4.68	138	42.5	343	0.42	12.2	0.41				34	25	40	0.74				0	0	0	0	0	0	0	0	66	21.5	72	113	63	5.7	2.38
1	53	40.6	50.9	1.65	90.8	314	40.1	9.1	12.8	6.1	28.4	4.06	2.07	0	0.1	2.4	0	4.25	121	38.5	198	0.18	12.9	0.25	67	4.46	279	21	21	13	1			1.6	0	0	0	0	0	0	1	0	61	19.82	65	97	65	4.37	2.3
0	59	40.6	51.3	2.65	92.2	319	42.3	8.9	11.9	6.8	29.3	6.52	3.35	0	0.09	1.3	0	4.9	144	45.1	216	0.19	12.7	0.44	64	4.02	337	24	21	29	0.88			1.23	2	2	1	0	1	0	1	0	88	23.78	85	151	88	10.82	3.41
0	38	40.6	52.4	2.41	87.9	351	41.2	8.8	9.7	6.2	30.8	5.93	3.11	0	0.04	0.7	0.1	4.92	152	43.2	172	0.15	12.7	0.37	73	5.23	344	15	19	24	1.27			1.47	0	0	0	1	0	0	0	0	74	29.4	87	136	89	5.57	2.87
1	65	40.6	53.3	3.58	89.7	317	41.2	10.8	12.8	5.1	28.3	8.82	4.7	0	0.09	1	0	4.12	117	36.9	215	0.23	13.7	0.45	52	6.54	167	15	19	21	1.27			1.16	0	0	0	0	0	1	0	0	80	17.69	71	90	60	4.08	3.3
0	25	40.7	40.8	1.93	91.5	331	42.1	11.7	14.7	17.7	30.3	4.75	1.94	0.01	0.03	0.6	0.2	5.32	161	48.7	204	0.24	12.7	0.84	72	5.06	557	47	22	19	0.47	17.4	71	0.16	0	2	1	0	0	0	0	0	52	32.31	110	155	95	4.61	1.99
1	58	40.7	50.2	1.12	93	327	43	12	16.1	6.2	30.4	2.75	1.38	0.01	0.07	2.5	0.4	4.54	138	42.2	261	0.31	13	0.17	51	3.39	213	43	35	72	0.81	23.9	61		0	2	0	0	0	0	0	0	62	22.5	82	120	80	5.07	3.63
0	35	40.7	50.3	2.41	97.4	323	47.2	11.3	14.9	6.7	31.5	5.93	2.98	0.02	0.12	2	0.3	5.31	167	51.7	162	0.18	13.4	0.4	62	4.77	325	18	18	13	1	14.1	72		2	2	0	0	0	0	0	0	71	16.71	60	106	71	3.8	2.39
0	26	40.7	50.6	2.21	95.7	323	43.4	11.4	13.2	6.8	30.9	5.43	2.75	0.03	0.07	1.3	0.6	4.89	151	46.8	240	0.27	12.7	0.37	58	6.19	216	10	15	12	1.5	11.9	52		2	0	0	0	0	0	1	0	69	20.24	70	131	77	4.42	2.24
1	59	40.7	47.6	2.5	97.8	321	41.4	11.2	13.8	7.8	31.3	6.14	2.92	0.03	0.21	3.4	0.5	4.02	126	39.3	269	0.3	12	0.48	60	7.62	228	23	23	13	1	16.2	36		0	2	1	0	0	0	0	0	62	27.34	79	137	86	5.14	3.55
1	63	40.7	46.8	2.18	90.7	319	43.1	11.1	13.4	9.9	28.9	5.36	2.51	0.05	0.09	1.7	0.9	4.5	130	40.8	234	0.26	13.2	0.53	59	4.42	246	28	35	19	1.25	16.9	45		0	0	0	0	0	0	0	0	60	26.08	83	116	70	4.35	3.63
0	70	40.7	49.6	1.95	93.5	388	48.6	10.4	9.7	8.2	36.2	4.79	2.38	0.01	0.07	1.4	0.1	4.77	173	44.5	120	0.12	12.8	0.39	75	5.21	289	17	17	27	1	21.1	41	6.9	1	3	0	0	0	0	1	0	56	24.8	90	126	75	4.6	4.37
0	45	40.7	46	2	98.6	325	42.3	7.8	9.7	10.9	32	4.91	2.26	0	0.12	2.4	0	4.15	133	40.9	243	0.18	11	0.54	82	6.21	425	22	30	34	1.36	16.9	66	0.76	2	2	0	0	0	0	0	0	81	19.24	74	116	66	4.1	2.27
0	53	40.7	49.6	3.06	93.4	32	42.9	10.1	11.8	8.8	29.9	7.52	3.73	0.03	0.04	0.5	0.4	4.82	144	45	258	0.26	12.9	0.66	69	4.88	334	1	12	44	12	16.2	78	2.9	0	2	1	1	0	0	0	0	77	26.7	96	139	93	4.78	3.92
1	61	40.7	43.4	2.4	92.8	313	42.3	10.3	13.7	4.9	29	5.9	2.56	0	0.65	11	0	4.17	121	38.6	170	0.17	13.2	0.29	49	3.74	321	12	11	11	0.92			0.87	0	2	1	0	1	0	1	0	65	26.95	88	111	67	6.44	2.92
0	40	40.7	41	2.65	93.3	33	44	9.9	11.8	10	31	6.51	2.67	0.08	0.46	7.1	1.2	5.36	166	50	267	0.27	13.3	0.65	52	7.07	397	23	17	78	0.74			2.85	2	3	1	0	0	0	0	0	70	25.76	92	126	80	4.48	4.19
1	39	40.7	51.1	1.74	74	333	38	8.7	9.2	7.6	24.5	4.27	2.18	0	0.02	0.5	0	4.35	110	32.1	306	0.26	14.7	0.33	45	4.34	179	19	16	12	0.84	17.7	49	5.8	0	2	0	0	0	0	0	0		22.27	70	126	73	4.18	1.94
1	30	40.8	50	1.42	94.5	326	40.6	9.6	10.8	8.3	30.8	3.48	1.74	0	0.03	0.9	0	4.16	128	39.3	167	0.16	12.1	0.29	53	3.77	262	8	15	10	1.88	13.2	57	0.05	0	0	0	0	0	0	0	0	63	20.66	67	105	60	4.61	2.65
1	38	40.8	48.8	2.03	88.6	331	40.4	11.5	14.1	7.2	29.3	4.98	2.43	0.01	0.15	3	0.2	5.01	147	44.4	263	0.3	12.6	0.36	62	4.39	168	12	16	11	1.33	14.5	58		0	0	0	0	0	0	0	0	107	22.38	77	131	86	4.33	2.32
1	62	40.8	50.7	2.37	88.7	331	39.8	10.1	12.3	5.5	29.4	5.8	2.94	0.05	0.12	2.1	0.9	4.94	145	43.8	286	0.29	12.5	0.32	68	6.25	272	14	24	18	1.71	29.1	64		0	0	1	1	0	0	0	0	64	30.43	95	163	88	4.95	3.14
0	29	40.8	49.8	2.51	90.3	342	38.4	10	11.9	6.8	30.9	6.16	3.07	0.06	0.1	1.6	1	5.24	162	47.3	260	0.26	11.8	0.42	84	8.57	359	4	17	15	4.25	17.9	121	0.09	0	0	0	0	0	0	1	0	53	22.47	78	129	70	4.71	2.19
0	24	40.8	44.3	2.07	96.1	322	44.3	8	9.7	7.6	30.9	5.07	2.24	0	0.37	7.4	0	4.94	153	47.4	216	0.17	13	0.38	75	3.01	282	53	36	89	0.68	41.1	77		2	2	0	0	0	0	0	0	72	19.49	71	119	67	4.17	2.86
0	45	40.8	47.3	3.09	92.2	314	39.1	7.8	9.7	7.5	28.9	7.58	3.58	0	0.33	4.4	0	4.42	128	40.7	260	0.2	12.4	0.57	80	5.85	295	40	31	29	0.78	13.3	45	0.41	0	2	0	0	0	0	0	0	76	25.69	88	126	77	4.49	3.08
1	49	40.8	47	1.71	94.7	334	39.1	10.4	13.3	9.3	31.6	4.2	1.98	0	0.12	2.9	0	4.14	131	39.2	192	0.19	12.3	0.39				14	18	14	1.29	29.4	65		0	0	0	0	0	0	0	0	61	21.5	64	105	73	4.17	2.53
1	27	40.8	44.6	1.97	91.2	32	39.8	11.3	14.9	7	29.5	4.84	2.16	0.02	0.35	7.2	0.4	5.01	148	45.7	227	0.26	12.3	0.34	70	4.52	311	3	13	7	4.33	20.7	65	0.17	0	2	0	0	0	0	0	0	70	24.91	77	105	65	4.18	3
1	68	40.8	33.8	3.3	88.8	332	35	8.5	11.1	7.8	29.4	8.09	2.73	0	1.42	17.6	0	4.95	146	43.9	171	0.14	11.3	0.63	69	4.57	218	34	35	195	1.03			3.39	0	0	1	1	0	0	0	1	83	25.63	80	148	82	6.15	3.11
0	23	40.8	49.1	4.77	89	325	40.1	10.9	15.9	6.2	28.9	11.7	5.75	0.01	0.45	3.8	0	5.8	168	51.6	233	0.25	12.5	0.73	76	3.99	386	57	28	75	0.49			1.8	2	2	1	0	0	0	0	0	67	29.95	98	134	73	4.12	3.95
0	45	40.9	51.1	2.5	85.6	340	36.3	9	10.3	6.9	29.1	6.11	3.12	0.02	0.05	0.8	0.3	5.26	153	45	213	0.19	11.8	0.42	77	8.59	333	22	22	20	1	14.8	56		2	3	0	0	0	0	1	0	60	25.91	84	130	84	4.53	2.18
1	26	40.9	43.3	2.05	88.9	317	38.7	11	13.6	8.8	28.2	5.01	2.17	0.05	0.3	6	1	5.04	142	44.8	253	0.28	12.2	0.44	59	5.57	160	14	13	9	0.93	13.3	51		0	2	0	0	0	0	0	0	68	21.97	65	112	67	4.43	2.39
1	37	40.9	50.7	1.57	94.8	323	39.9	10.4	12.5	7.3	30.6	3.83	1.94	0.01	0.03	0.8	0.3	3.82	117	36.2	277	0.29	11.9	0.28	48	6.32	199	8	11	8	1.38	9.9	54		0	0	0	0	0	0	0	0		17.4	60	121	75	4.57	1.68
0	21	40.9	48	1.8	84.6	317	42.1	10.6	12.7	8.9	26.8	4.4	2.11	0.01	0.09	2	0.2	5.33	143	45.1	225	0.24	13.6	0.39	75	6.13	387	29	25	15	0.86	16.6	35		2	2	0	0	0	0	0	0	61	21.62	74	118	77	4.45	2.84
0	25	40.9	46.2	2.98	87.8	327	49.7	9.5	10.1	8.5	28.7	7.27	3.36	0	0.31	4.3	0.1	4.73	136	41.5	142	0.13	12.4	0.61	56	3.85	260	18	19	16	1.06			4.06	2	3	0	0	0	0	0	0	69	20.96	77	117	64	4.25	3.56
1	54	40.9	48.3	1.49	95.9	320	40.1	9.8	12.3	9.3	30.6	3.64	1.76	0	0.06	1.5	0	4.27	131	40.9	137	0.13	11	0.34	57	5.99	301	11	17	23	1.55	12.3	68	3.3	0	0	0	0	0	0	0	0	78	17.09	63	90	60	3.64	3.09
0	51	40.9	48.6	2.8	91	328	44.3	9.1	12.8	6.7	29.8	6.83	3.32	0	0.26	3.8	0	4.89	146	44.4	258	0.23	12.6	0.45	77	3.36	333	20	21	23	1.05				2	3	1	0	0	0	1	0	60	25.5	95	129	79	5.02	4.74
1	49	40.9	48.7	1.94	91.3	321	39.1	9.3	12.3	9.5	29.3	4.74	2.31	0	0.05	0.9	0	4.4	129	40.1	180	0.16	12.8	0.45	61	8.37	287	28	27	14	0.96			0.55	0	0	0	0	0	0	1	0	66	21.76	69	99	54	4.12	1.78
0	35	40.9	51.9	2.32	86.6	345	38	7.6	9.2	5.9	29.8	5.67	2.94	0	0.08	1.4	0	4.25	127	36.8	196	0.14	12.6	0.33	95	5.84	367	15	19	29	1.27	13.9	51	0.66	0	2	0	0	0	0	0	0		24.28	81	117	73	4.6	2.27
0	51	40.9	48.4	2.31	90	355	38	7.9	9.7	7.6	31.9	5.64	2.73	0	0.18	3.1	0.1	4.54	145	40.8	196	0.15	11.5	0.43	107	5.62	584	51	51	47	1	24.4	95	1.96	1	2	1	1	0	0	1	0		27.13	93	121	77	4.96	3.32
1	37	40.9	47.3	2.27	79.6	276	44.3	9.8	14.2	11.3	22	5.54	2.62	0.01	0.02	0.4	0.1	4.09	90	32.5	290	0.28	16.1	0.63	64	3.95	300	12	13	12	1.08			1.73	0	2	0	0	0	0	1	0	72	29.24	87	140	86	4.51	2.19
0	49	40.9	48.1	2.27	73.7	257	34.9	7.6	9.7	9.5	18.9	5.56	2.68	0	0.08	1.4	0.1	5.95	113	43.8	183	0.13	14.4	0.53	75	4.09	365	40	24	81	0.6			1.34	2	3	1	0	0	0	0	0	67	24.51	84	139	81	4.84	2.89
0	30	41	44.8	2.19	87.8	344	39	11.7	16.5	11	30.2	5.34	2.39	0.03	0.14	2.6	0.6	5.56	168	48.8	250	0.29	12.5	0.59	77	5.49	387	22	19	24	0.86	11.1	73	0.56	0	2	0	0	0	0	0	0	78	21.97	78	135	77	4.92	2.34
1	29	41	46.2	2.52	92.3	327	41.6	10.3	12.3	7.7	30.2	6.13	2.83	0.01	0.3	4.9	0.2	4.83	146	44.6	271	0.28	12.7	0.47	56	4.62	204	19	19	18	1	11.9	78		0	0	0	0	0	0	0	0	63	25.53	76	122	75	4.65	2.6
1	69	41	44.3	1.79	94.2	326	44.3	10.5	12.3	10.1	30.8	4.36	1.93	0.02	0.18	4.1	0.5	4.65	143	43.8	252	0.27	13.4	0.44	63	5.55	223	19	23	12	1.21	17.1	69		0	2	1	0	0	0	1	0	61	23.83	82	115	60	4.08	2.08
1	29	41	47.7	2.48	98.9	325	40.1	9.3	11.9	8.4	32.1	6.06	2.89	0	0.18	3	0	4.67	150	46.1	230	0.21	11.5	0.51	55	3.53	222	6	13	17	2.17				0	2	0	0	0	0	0	0	61	20.07	69	119	76	4.13	2.77
1	60	41	53	2.63	93.8	288	40.1	8.2	11.1	5.7	26.9	6.42	3.4	0	0.02	0.3	0	3.71	100	34.7	237	0.19	11.9	0.36	58	5.16	285	21	34	21	1.62			2.71	0	0	0	0	0	0	0	0	76	16.89	65	150	83	4.83	3.44
0	39	41	44.4	2.74	87.1	331	43.3	9.7	12.8	8.8	28.8	6.69	2.97	0	0.39	5.8	0	5.44	157	47.3	214	0.2	12.4	0.59				59	35	27	0.59	16.1	61		2	2	1	0	0	0	0	0		31.14	96	132	89	4.98	2.67
1	35	41	49.1	2.63	74.8	308	40.1	8	10.1	9	23	6.4	3.14	0.01	0.05	0.8	0.1	4.9	113	36.6	314	0.25	14.9	0.58	49	3.55	240	16	16	8	1	12.9	37		0	2	0	0	0	0	0	0	79	21.23	69	134	74	4.58	1.79
0	48	41.1	45.1	1.59	95.9	334	44.7	10.4	12	10.9	32	3.86	1.74	0.01	0.1	2.6	0.3	4.87	156	46.7	254	0.26	13.1	0.42	69	5.2	209	24	17	49	0.71	17.9	81		0	2	0	0	0	0	0	0		23.03	79	110	67	4.74	2.58
1	60	41.1	47.1	2.06	93.5	319	40.9	9.2	10.3	10	29.8	5.01	2.36	0.03	0.06	1.2	0.6	4.63	138	43.3	399	0.37	12.1	0.5	77	5.79	252							0.4	0	0	0	0	0	0	0	0		20.69	71	121	72	4.55	2.93
1	74	41.1	50.7	2.86	92.2	329	47.4	9.9	8.4	7.2	27.8	6.96	3.53	0	0.06	0.9	0.1	4.69	112	43.2	168	0.16	13	0.5	82	8.17	362	31	28	27	0.9	18.1	57		0	0	1	0	0	0	0	0	65	28.3	89	145	67	4.59	4.54
1	52	41.1	50.7	1.84	88.7	278	42.6	10.4	11.1	7.2	24.7	4.47	2.26	0	0.04	1	0.1	4.33	107	38.4	218	0.22	11.7	0.32	58	5.26	329	35	34	122	0.97	9.9	130		0	2	0	1	0	0	0	0	62	25.54	76	137	80	5.23	1.89
1	75	41.1	50.3	2.07	85	303	46.2	9.5	10.6	7.4	25.7	5.04	2.54	0	0.05	1.1	0.1	4.94	127	41.9	146	0.13	12.8	0.37				32	30	58	0.94	21.9	147		0	0	0	0	0	0	1	0	79	24.35	78	160	90	4.57	2.64
1	58	41.1	46.7	1.26	89.1	338	50.9	8.5	9.8	10	30	3.08	1.44	0.01	0.06	2.1	0.2	4.62	139	41.1	158	0.13	12.8	0.31	65	3.71	220	15	19	12	1.27	18.2	82	0.62	0	0	0	0	0	0	1	0		20.96	67	135	71	4.26	3.21
1	54	41.1	49.3	2.93	97.8	325	39.1	10.2	15	6.4	31.7	7.14	3.52	0	0.23	3.3	0	3.81	121	37.2	250	0.25	11.9	0.46	66	4.73	338	24	26	21	1.08	19.2	69	0.15	0	0	1	0	0	0	0	0	59	23.19	83	107	70	4.76	2.33
1	52	41.1	46.8	1.74	88.5	308	42.3	8.3	11.1	9.6	27.2	4.22	1.98	0	0.1	2.4	0	4.07	111	38	200	0.16	13.2	0.4	69	4.31	182	24	20	19	0.83			0.2	0	0	0	0	0	0	0	0	53	18.31	61	102	63	4.04	1.77
1	41	41.1	44.2	1.91	92.8	33	40.2	8.8	9.9	6.2	30.8	4.66	2.06	0.03	0.37	7.9	0.6	4.19	129	38.9	255	0.22	12.2	0.29	52	3.46	226	23	19	15	0.83			1.67	0	0	0	0	0	0	1	0	65	22.07	72	111	63	4.41	2
1	39	41.1	49.8	1.64	99.5	320	39.1	10	11.9	7.4	31.8	3.98	1.98	0	0.07	1.7	0	4.3	137	42.7	177	0.17	11.8	0.3	50	5.42	187	14	11	20	0.79	41.1	44	4.02	0	2	0	0	0	0	0	0	62	17.64	69	107	65	4.5	1.84
0	44	41.1	49	2.07	90.7	326	41.2	8.6	10.6	8.4	29.6	5.04	2.47	0	0.08	1.5	0	4.56	135	41.3	162	0.13	12.9	0.42	101	5.82	334	19	20	18	1.05			0.9	1	2	0	0	0	0	0	0	56	27.61	94	109	63	4.68	2.11
1	53	41.1	42.1	1.97	97.2	322	43.3	9.5	12.8	8.5	31.2	4.8	2.02	0.01	0.4	8.3	0.1	4.41	138	42.8	178	0.16	12.6	0.41	70	4.98	279	41	31	12	0.76	24	47		0	0	0	0	0	0	0	0	60	23.92	72	107	75	4.39	2.06
0	28	41.2	51.1	1.83	93.4	343	41.4	10.9	13.2	7	32.1	4.44	2.27	0.01	0.02	0.5	0.2	5.27	169	49.2	253	0.28	12.2	0.31	61	3.79	349	41	21	12	0.51	27.7	86		1	2	0	0	0	0	0	1		23.92	81	115	74	4.87	2.2
1	57	41.2	48.4	1.56	91.4	320	43	11.8	15.6	8.2	29.2	3.78	1.83	0.01	0.07	1.9	0.3	5.1	149	46.6	153	0.18	13.2	0.31	54	4.59	215	18	21	16	1.17	16.2	74		0	2	0	0	0	0	0	0	77	23.44	84	135	74	4.24	2.76
0	32	41.2	46.7	2.11	89.5	336	40.5	10.3	12.3	9	30	5.12	2.39	0.01	0.15	2.9	0.2	5.13	154	45.9	237	0.24	12.7	0.46	78	4.89	480	134	61	79	0.46	11	68		0	2	1	0	0	0	0	0	57	24.93	85	103	59	5.01	3.25
1	37	41.2	47	2.47	87.6	321	38.9	10.2	11.3	10.3	28.2	6	2.82	0.02	0.07	1.2	0.3	4.44	125	38.9	274	0.28	12.4	0.62	56	3.95	195	17	19	13	1.12	17.2	52		0	2	0	0	0	0	0	0		27.27	78	113	70	4.83	2.68
1	49	41.2	46.3	1.51	86.8	321	49.7	8.5	10.1	9.9	27.3	3.67	1.7	0	0.09	2.5	0.1	4.93	120	42.7	156	0.13	12.6	0.36	59	3.35	241	17	19	7	1.12	15.7	49		0	0	0	0	0	0	0	1		22.48	75	121	71	4.54	2.51
1	24	41.2	48.4	2.23	84.5	382	41.4	9.8	10.6	8.9	32.2	5.41	2.62	0	0.08	1.4	0.1	3.94	127	37.2	230	0.22	11.7	0.48	53	3.68	266	8	25	10	3.13	12.9	50		0	2	0	0	0	0	0	0		19.92	68	110	68	4.79	1.96
1	44	41.2	48.7	2.17	96.4	320	42.9	10.9	13.8	7.6	31.1	5.26	2.56	0.02	0.11	2.1	0.1	4.15	129	40	270	0.28	12.6	0.4	68	4.73	237	8	13	10	1.63			3.82	0	2	0	0	0	0	0	0	67	22.94	76	110	63	4.4	2.4
1	26	41.2	49.8	1.79	87.6	346	44.3	10	11.1	8	30.3	4.33	2.15	0.01	0.04	0.8	0.2	3.99	121	37.9	177	0.17	13	0.35	72	3.08	195	15	14	9	0.93				0	0	0	0	0	0	0	0	58	21.67	68	113	68	3.92	2.64
1	40	41.2	50.4	1.97	82.9	339	46.2	9.6	10.1	7.4	28.1	4.79	2.42	0	0.05	0.9	0	4.44	125	37.8	270	0.25	13.2	0.35	58	4.55	190	16	16	9	1	17.8	48		0	0	0	0	0	0	0	0		23.67	76	96	58	4.34	2.59
0	27	41.2	48.7	1.9	83	294	42.3	9.1	10.1	9	24.4	4.62	2.25	0.01	0.04	0.9	0.3	5.29	139	47.2	248	0.22	13.1	0.41	82	4.15	342	22	16	30	0.73	23.2	58		0	2	0	0	0	0	0	0	69	23.05	71	136	77	4.98	4.17
1	35	41.2	47.8	2.2	74.9	313	42.3	7.9	10.1	9.7	23.4	5.33	2.55	0	0.06	1.2	0	4.61	108	34.5	286	0.22	15.3	0.52	59	3.02	234	10	12	13	1.2	22	38		0	0	0	0	0	0	0	0	64	21.16	68	114	59	4.35	1.77
0	23	41.2	49.6	1.87	90.4	32	43.7	9.9	11.1	7.9	29.1	4.54	2.25	0.01	0.05	1.1	0.2	5.29	154	47.8	265	0.26	13.3	0.36	65	3.68	332	12	16	10	1.33	32.4	33		0	2	0	0	0	0	1	0	74	22.05	70	115	71	5.07	2.48
0	40	41.2	32.9	4.43	88.7	338	38	9.7	11.4	5.4	30	10.74	3.53	0	2.2	20.5	0	5.39	162	47.8	232	0.22	13.2	0.58	53	4.32	377	46	41	37	0.89			1.21	2	3	1	0	0	0	0	0	80	27.16	96	124	83	4.94	6.85
1	59	41.2	48.9	1.34	86.3	318	36.9	8	9.7	7.9	27.4	3.26	1.59	0	0.06	2	0	4.51	124	38.9	178	0.14	12.6	0.26	55	4.52	243	19	23	10	1.21			12.09	0	0	0	0	0	0	0	0	67	19.6	70	125	77	4.76	2.49
1	36	41.2	49.8	2.04	84	328	39.1	9.2	10.1	7.7	27.5	4.96	2.47	0.01	0.06	1.3	0.1	4.65	128	39	208	0.19	13.9	0.38	67	5.08	242	20	19	14	0.95			1.7	0	2	0	0	0	0	0	0	62	25.1	72	114	73	4.4	2.9
1	51	41.2	50.8	2.45	91.9	339	40.1	7.9	9.7	6.5	31.1	5.94	3.02	0.01	0.08	1.4	0.1	4.52	141	41.5	240	0.18	12.7	0.39	52	2.37	213	17	31	19	1.82			0.92	0	0	0	0	0	0	0	0	73	22.51	64	115	64	4.03	3.26
1	59	41.2	46	1.58	79.4	313	34.9	8.6	10.1	7.1	24.8	3.83	1.76	0	0.22	5.6	0.1	4.35	108	34.5	204	0.17	12.6	0.27	64	4.21	261	14	14	11	1	16.7	56	1.66	0	0	0	0	0	0	1	0		19.53	69	105	62	4.51	1.93
0	35	41.2	45.3	2.36	86.5	321	36.9	9.4	11.9	11.3	27.7	5.73	2.6	0	0.12	2.1	0	5.01	139	43.3	214	0.2	12	0.65	70	3.83	287	19	19	11	1	26.5	59	2.55	0	2	0	0	0	0	0	0	60	22.46	71	124	66	4.24	2.58
1	31	41.3	48.7	1.42	94.8	325	42.1	10.3	12.3	8.2	30.8	3.43	1.67	0.02	0.04	1.2	0.6	4.45	137	42.2	204	0.21	12.5	0.28	64	3.94	290	13	13	10	1	17.5	56		0	0	0	0	0	0	0	0	58	20.17	66	110	69	4.15	2.11
1	67	41.3	43.1	2.14	88.6	320	44	11.1	13.4	12.7	28.4	5.18	2.23	0.01	0.14	2.7	0.2	5.11	145	45.3	243	0.27	13.6	0.66	53	5.52	187	14	14	15	1	11	49		0	0	0	1	0	0	0	0	75	26.91	83	139	77	4.92	4.03
1	44	41.3	51.1	1.73	98.7	324	42.9	12	15.1	6.7	32	4.19	2.14	0.01	0.03	0.7	0.2	3.88	124	38.3	195	0.23	12.2	0.28	85	5.49	260	28	23	11	0.82	27.1	59	0.48	0	0	0	0	0	0	0	0	50	21.78	69	102	57	3.99	2.6
0	30	41.3	44.2	2.47	80.5	318	38.3	10.5	12.9	10	25.6	5.99	2.65	0.01	0.26	4.3	0.2	6.36	163	51.2	260	0.27	13.3	0.6	66	5.05	360	24	19	21	0.79	22	60	0.68	0	0	0	0	0	0	1	0	75	22.72	83	131	81	4.46	3.25
1	61	41.3	49.9	2.32	87	348	45	9.9	13.3	7.2	30.3	5.62	2.81	0	0.08	1.5	0	4.91	149	42.7	261	0.25	12.5	0.41	71	4.97	270	16	17	14	1.06	9.6	61		0	0	1	0	0	0	0	0		27.55	102	154	85	4.03	2.14
0	80	41.3	47.1	1.97	93.2	334	48.5	10.4	9	9.7	31.1	4.78	2.25	0.01	0.08	1.8	0.2	4.33	135	40.3	147	0.15	12.3	0.46	105	2.9	254	7	18	9	2.57	14.2	62	0.75	0	0	0	0	0	0	0	0	67	18.38	75	120	64	5.16	2.97
0	46	41.3	43.6	2.41	91.6	33	41.7	11.1	13.9	9.3	29.8	5.83	2.54	0.02	0.32	5.5	0.3	5.1	152	46.7	268	0.2	12.8	0.54	92	6.93	460	22	20	48	0.91	30.1	50	2.97	2	3	1	0	0	0	0	0	70	28.09	92	129	89	4.89	4
1	30	41.3	41.7	1.09	86.2	345	36.9	8.2	10.1	15.4	29.7	2.63	1.1	0	0.04	1.6	0	4.17	124	35.9	151	0.12	11.5	0.4	58	4.77	212	24	24	22	1				0	2	0	0	0	0	0	0	69	21.36	67	96	60	4.6	2.13
1	63	41.3	47.9	1.59	93.6	31	44.7	11	13.2	8	29.4	3.86	1.85	0.02	0.09	2.3	0.5	4.66	137	43.6	302	0.33	13.4	0.31	59	6.24	211	32	33	18	1.03			1.51	0	2	0	0	0	0	0	0	62	20.4	63	109	65	4.18	2.74
1	44	41.3	42.6	1.59	90.3	317	40.1	7.8	10.6	15.3	28.6	3.84	1.64	0	0.03	0.8	0	4.12	118	37.2	277	0.21	12.7	0.59	64	4.25	188	17	22	10	1.29	12.3	39		0	2	0	0	0	0	1	0		20.57	69	103	76	5.01	2.92
1	60	41.3	46.8	2.47	94.1	332	36.9	8.8	11.1	10.2	31.2	5.99	2.8	0	0.1	1.7	0	4.26	133	40	167	0.14	11.2	0.61	62	3.53	297	26	26	13	1	17	47		0	0	1	0	0	0	0	0		26.5	77	115	66	5.12	3.35
0	41	41.3	46.6	2.92	100.2	361	39.1	8.2	10.6	7.6	36.1	7.07	3.29	0.01	0.31	4.4	0.1	4.56	165	45.6	216	0.17	11.7	0.54	96	5.26	332	28	12	24	0.43			1.08	2	2	0	0	0	0	0	0	62	20.48	72	116	65	3.69	2.65
0	32	41.3	47.3	2.34	91.8	322	45.4	9.8	13.7	5.9	29.5	5.65	2.68	0	0.31	5.4	0.1	5.17	153	47.4	258	0.25	13	0.33	64	2.69	234	19	16	11	0.84	24.8	51	3.04	0	0	0	0	0	0	0	0	69	18.25	77	121	78	4.29	2.65
1	47	41.3	49.5	2.59	87.5	318	42.3	10.6	15.5	7.6	27.7	6.26	3.1	0	0.1	1.5	0	4.5	125	39.3	173	0.18	13.1	0.48	58	6.54	208	13	18	13	1.38				0	0	0	0	0	0	0	0	76	20.57	67	122	71	4.29	2.92
0	21	41.3	47.3	1.97	83.2	356	38	9.6	11.4	10.6	29.5	4.76	2.25	0.01	0.04	0.7	0.1	5.31	157	44.1	210	0.2	12.5	0.5	66	3.97	430	34	16	19	0.47			1.48	2	2	0	0	0	0	0	0	76	18.71	70	121	70	3.87	1.57
0	38	41.3	51.3	2.65	96.4	346	43.3	8.8	11.9	6.3	33.3	6.42	3.29	0	0.07	1.1	0	4.32	144	41.6	221	0.19	12.4	0.41	67	4.4	488	109	51	408	0.47	16.5	86	13.59	2	3	0	0	0	0	0	0	66	22.34	91	120	84	4.25	3.36
0	64	41.4	39.6	1.99	93.7	320	43	11.2	14.6	12.4	29.9	4.82	1.91	0.01	0.31	6.4	0.2	5.21	156	48.8	167	0.19	13	0.6	107	5.95	505	42	29	19	0.69	17	96	0.55	1	2	1	1	0	0	0	0	61	27.94	92	117	68	4.99	2.86
1	54	41.4	46.9	1.94	97.3	311	46.9	12.1	16.4	8.5	30.3	4.69	2.2	0.02	0.13	2.8	0.4	4.39	133	42.7	198	0.24	13.6	0.4	80	5.13	172	12	17	16	1.42	11.6	51		0	0	1	0	0	0	0	0	58	25.3	71	146	77	4.59	3.83
1	55	41.4	45.9	1.86	101.8	327	58	9.6	9.7	7.4	33.3	4.49	2.06	0	0.23	5.2	0	3.9	130	39.7	150	0.14	13.3	0.33	61	4.98	142	20	29	21	1.45	28.3	55		0	0	1	0	0	0	0	0	73	30.3	100	122	75	4.27	2.72
0	27	41.4	50.1	3.09	81.9	300	43.8	11.2	11.4	7.6	24.6	7.47	3.75	0.01	0.05	0.7	0.1	5	123	40.9	95	0.08	12.7	0.57	77	5.74	372	36	21	34	0.58	16.2	40		0	0	0	0	0	0	0	0	68	22.95	73	116	64	3.98	3.3
0	47	41.4	52.4	1.91	92.2	340	40.3	11.1	15	5.8	30.9	4.49	2.8	0.01	0.02	0.4	0.1	5.37	166	49.5	193	0.19	12.1	0.26	92	5.93	366	26	21	18	0.81				2	2	0	0	0	0	1	0	64	22.99	72	108	77	4.29	3.9
1	38	41.4	52.7	1.6	98	320	43.8	11.2	14	5.4	31.9	3.87	2.04	0.01	0.02	0.5	0.1	4.2	134	41.6	174	0.18	12.4	0.27	63	3.09	233	10	16	6	1.6	27.9	29		0	2	0	0	0	0	0	0		20.83	68	104	61	4.36	2.41
0	31	41.4	46.6	2.02	94.8	33	43.7	11.8	15.7	8.6	30.9	4.89	2.28	0.06	0.11	2.2	1.2	4.99	154	47.3	193	0.23	13.1	0.42	77	7.17	249	116	45	20	0.39	18.7	71		0	2	0	0	0	0	0	0		17.84	65	122	71	4.77	2.12
0	35	41.4	49.6	3.27	88.8	330	36.9	8.9	11.9	6.6	29.3	7.9	3.92	0	0.19	2.4	0	5.15	151	45.7	295	0.26	12.5	0.52	64	4.58	397	25	27	12	1.08			0.98	2	2	0	0	0	0	0	0	72	24.16	85	138	83	6.04	2.47
1	58	41.4	49.9	2.85	94.3	32.6	46	12.3	10.7	7.4	29.1	6.89	3.44	0.03	0.06	0.9	0.4	4.71	137	44.4	238	0.19	14.1	0.51	60	5.29	383								0	0	1	0	0	0	0	0		24.84	80	148	82	5.3	3.78
0	25	41.4	42.1	3.38	91.6	353	40.1	9	12.3	10.2	32.3	8.17	3.44	0	0.51	6.2	0	4.67	151	42.7	184	0.16	12.5	0.83	72	4.56	280	5	20	14	4				1	2	0	0	0	0	1	0	55	17.99	71	115	69	4.8	3.01
1	26	41.4	47.8	1.82	87.2	317	35.8	9.5	11.9	10	27.6	4.4	2.1	0	0.03	0.8	0	4.37	121	38.1	170	0.16	11.9	0.44	70	2.45	302	20	17	11	0.85	13.1	50	1.39	0	2	0	0	0	1	0	0	69	20.66	69	134	81	4.11	2.32
0	31	41.4	41.1	2.41	91.1	350	38	9.1	13.3	11.9	31.8	5.82	2.39	0	0.33	5.6	0	4.62	147	42	188	0.17	11.4	0.69	86	3.98	479	34	31	29	0.91	22.8	63	1.77	2	2	0	0	0	0	0	0	82	32.25	103	136	90	4.81	3.06
0	50	41.4	48.3	2.72	90.3	329	42.3	9.1	11.9	8.6	29.6	6.57	3.18	0.01	0.11	1.6	0.1	5.12	152	46.2	225	0.2	11.5	0.56	85	4.93	367	22	19	18	0.86	22.6	58	4.87	0	2	1	0	0	0	0	0	55	25.35	87	132	78	4.41	2.19
1	28	41.4	51.2	1.94	89.4	356	39.1	8.6	11.9	6.6	31.8	4.69	2.4	0	0.04	0.8	0	4.24	135	37.9	394	0.33	13.1	0.31	84	5.1	251	16	18	35	1.13	26.5	110		0	2	0	0	0	0	0	0		19.74	66	101	62	4.6	2.51
1	57	41.5	46.2	1.93	88.9	324	38.8	10.9	12.2	9.5	28.8	4.65	2.15	0.02	0.11	2.4	0.4	4.76	137	42.3	215	0.23	12.1	0.44	70	6.39	393	8	21	28	2.63	8.3	91		0	0	1	1	0	0	0	0	82	30.46	94	156	82	4.82	1.6
1	52	41.5	47.6	1.98	92.6	324	39.4	10.5	12.4	7.1	30	4.77	2.27	0.02	0.16	3.4	0.4	4.7	141	43.5	236	0.25	12	0.34	58	4.09	238	15	17	12	1.13	18.7	63	0.27	0	2	1	0	0	0	0	0		25.99	80	113	73	4.55	3.64
0	25	41.5	44.7	2.18	89.4	330	40.9	9.8	11.4	10	29.8	5.28	2.36	0.02	0.18	3.4	0.1	5.2	155	46.5	236	0.23	12.5	0.54	89	4	407	22	16	27	0.73	14.8	43		0	0	0	0	0	0	0	0	91	27.44	85	134	85	4.98	3.08
1	39	41.5	47.3	3.1	90.8	32	46.9	10.3	12.7	10	27	7.47	3.53	0.01	0.08	1.1	0.1	4.22	114	38.3	325	0.34	13.9	0.75	68	5.63	144	9	13	26	1.44	6.8	53				0	0	0	0	0	0		20.69	70	101	62	4.21	2.04
0	25	41.5	43.6	2.57	89.4	33	39.5	11.6	15.4	11	29.6	6.19	2.7	0.02	0.22	3.6	0.3	5.84	173	52.2	213	0.25	12.3	0.68	86	3.92	432	167	64	113	0.38				0	2	1	0	0	0	0	0	66	21.55	77	154	83	4.76	4.35
1	41	41.5	50.6	1.91	89	343	39.1	8.3	9.7	6.2	30.5	4.6	2.33	0	0.08	1.8	0	4.25	130	37.8	236	0.19	11.6	0.28	59	3.25	222	20	19	17	0.95	30.6	45	1.1	0	0	0	0	0	0	0	0	63	15.6	57	85	55	4.74	2.27
1	25	41.5	41.8	1.82	90.5	317	38	10.2	14.2	13.1	28.7	4.39	1.84	0	0.16	3.6	0	4.25	122	38.4	155	0.15	12.3	0.58	64	7.39	178	8	15	13	1.88			0.45	0	0	0	0	0	0	0	0	71	18.18	65	98	57	4.35	1.79
1	41	41.5	50.1	2.8	95.5	320	40.1	8.9	11.4	6.2	30.5	6.76	3.39	0	0.15	2.2	0	4.26	130	40.6	216	0.19	11.7	0.42	67	6.23	300	17	21	16	1.24			1.17	0	0	1	0	0	0	0	0	83	27.3	90	129	77	5.79	2.93
1	52	41.5	33.9	2.13	94.2	352	40.1	7.2	9.2	7.7	33.1	5.13	1.74	0	0.87	16.9	0	4.13	137	38.9	261	0.18	11.8	0.4	60	3.66	189	15	6	23	0.4	14.2	65	2.64	0	0	0	0	0	0	0	0	67	21.36	78	111	55	4.32	3.02
0	33	41.5	44	2.41	91.2	330	45.4	8.3	11.9	8.6	30.1	5.8	2.55	0.01	0.34	5.9	0.1	5.21	157	47.5	212	0.17	12.5	0.5	74	5.1	341	22	18	16	0.82				2	2	1	0	0	0	0	0	79	25.18	83	136	81	4.72	2.27
1	59	41.5	45.1	1.23	88.9	338	41.2	9.4	12.3	10.1	30	2.96	1.33	0	0.1	3.3	0.1	4.12	124	36.6	231	0.21	12.9	0.3	69	3.69	178	9	24	11	2.67	17.4	74	0.3	0	0	0	0	0	0	0	0	52	19.88	69	129	76	3.96	2.98
1	55	41.5	47.7	2.97	101.9	341	42.3	7.9	9.7	8.1	34.7	7.17	3.42	0	0.19	2.6	0.1	3.37	117	37	250	0.19	12	0.58	68	4.71	310	22	29	11	1.32	28.9	62	1.9	0	0	0	0	0	0	0	0	81	20.44	68	103	57	4.88	2.46
0	33	41.5	49	1.75	90.1	340	42.3	8.5	10.6	8.2	30.5	4.21	2.07	0	0.05	1.2	0	4.87	149	43.8	147	0.12	12.1	0.35	74	6.93	401	74	27	79	0.36				2	2	1	0	0	0	0	0	75	29.07	94	137	80	5	3.08
1	46	41.6	39.2	2.92	94.4	315	44.5	12.3	16.2	8.6	29.7	7.01	2.75	0.02	0.72	10.3	0.3	4.14	123	39.1	245	0.3	13.5	0.6	54	4.89	226	117	67	435	0.57	11.7	228		0	0	0	0	0	0	0	0	78	22.06	73	106	68	4.66	2.37
1	63	41.6	50	2.19	92	363	45	9.3	10.1	6	33.3	5.26	2.63	0.01	0.12	2.3	0.1	4.14	138	38	258	0.23	11.3	0.31	48	4.39	221	11	19	8	1.73	10.6	74		0	0	0	0	0	0	0	0	62	23.23	79	126	68	4.09	2.66
1	28	41.6	39.2	3.06	87.4	298	46.2	9.5	9.7	8.7	21.7	7.36	2.89	0	0.77	10.4	0.1	5.39	117	47.1	214	0.2	11.9	0.64	48	2.72	204	9	17	15	1.89	11.5	54	1.19	0	2	0	0	0	0	0	0	84	18.29	66	90	60	4.1	3.65
0	27	41.6	47.8	2.7	89.2	331	43.3	8.7	11.4	7.8	29.6	6.48	3.1	0.01	0.17	2.7	0.1	5.27	156	47	196	0.17	12.8	0.51	80	5.6	381	9	30	17	3.33			0.33	0	2	0	0	0	0	0	0	73	17.58	68	119	79	4.59	2.1
0	40	41.6	46.4	2.29	88.8	32	41	13.1	17.9	10.5	28.6	5.5	2.55	0.01	0.07	1.3	0.2	5.55	159	49.3	179	0.23	12.7	0.58	82	5.09	225	44	22	21	0.5			0.44	0	0	1	0	0	0	0	0	88	27.18	91	120	80	4.36	2.21
0	61	41.6	47.5	2.22	90.2	352	38	8.8	10.6	7.7	31.7	5.33	2.53	0	0.17	3.2	0	5.04	160	45.4	160	0.14	10.9	0.41	86	5.79	195	37	29	16	0.78			3.67	1	1	1	0	0	0	1	0	68	22.86	82	131	71	4.17	1.5
0	57	41.6	46.6	3.56	89.9	333	39.1	9.1	12.3	7.8	29.9	8.55	3.98	0	0.34	4	0	5.45	163	48.9	238	0.21	12.4	0.67	63	5.51	411	19	14	54	0.74	14.3	86	2.25	2	0	1	0	0	0	0	0	82	23.81	88	120	80	4.34	3.78
1	28	41.6	42.6	1.91	84.3	325	35.8	8.4	10.1	5.8	27.3	4.58	1.95	0	0.46	10	0	4.35	119	37.6	255	0.21	13.2	0.27	79	3.71	271	9	17	7	1.89			0.2	0	0	0	0	0	0	0	0	65	20.4	72	96	65	4.2	3.19
0	24	41.6	46.4	1.34	87.2	34	39.2	9.9	11.4	7.4	29.6	3.23	1.5	0.05	0.1	3.1	1.5	4.83	143	42.1	182	0.18	12.6	0.24	77	3.88	372	35	24	32	0.69			0.26	2	2	0	0	0	0	0	0	63	19.93	75	121	70	4.69	2.24
0	37	41.6	49.3	2.78	92.3	33	40	9.2	10.1	7.6	30.6	6.68	3.29	0.02	0.08	1.2	0.3	5.17	158	47.7	312	0.29	12.1	0.51	70	5.36	252	22	31	81	1.41			1.9	2	2	1	0	0	0	0	0	92	26.23	90	149	90	4.98	6.01
0	51	41.6	49.4	2.27	89.4	341	39.1	9	11.9	7.9	30.4	5.46	2.7	0	0.06	1.1	0	4.86	148	43.4	264	0.23	12.2	0.43	66	6.94	280	50	25	61	0.5			6.12	2	2	1	0	0	0	1	0	60	24.73	87	118	71	5.32	2.92
0	51	41.6	48.3	2.46	99.7	317	43.3	9.5	12.8	7.2	31.6	5.92	2.86	0	0.17	2.9	0	5.18	164	51.6	186	0.17	12.8	0.43	75	3.75	388	54	23	51	0.43	24.1	64	0.47	1	2	1	0	0	0	0	0	80	27.76	97	155	95	5.35	3.4
0	54	41.6	47.5	2.12	101.1	370	41.2	9.2	12.3	7.1	37.4	5.1	2.42	0	0.19	3.8	0	3.98	149	40.2	147	0.13	11.6	0.36	98	4.08	319	29	18	23	0.62			4.09	1	0	1	0	0	0	0	0	68	25.16	92	126	78	4.44	1.98
0	31	41.6	42.4	1.94	97.9	313	43.3	8.1	10.1	7.9	30.6	4.65	1.97	0	0.38	8.1	0	4.8	147	46.9	277	0.22	12.5	0.37	89	2.57	412	42	21	46	0.5				2	3	0	0	0	0	0	0	68	23.1	76	128	74	4.47	3.84
0	73	41.7	43.7	3.44	89.6	335	41.4	11	13.8	6.9	30	8.26	3.61	0.02	0.62	7.5	0.2	5	150	44.8	198	0.22	12.8	0.57	104	7.45	608	55	28	38	0.51	17.2	44		0	2	1	1	0	0	0	0	69	24.16	93	141	85	6.33	2.91
1	56	41.7	42.1	2.55	90.4	321	41.5	12	15.9	7.9	29	6.11	2.57	0.02	0.49	8	0.3	4.89	142	44.2	205	0.25	12.8	0.48	51	4.94	146	38	27	117	0.71	15.5	86		0	0	0	0	0	1	0	0	68	22.94	80	106	62	4.31	2.81
1	26	41.7	46.1	2.12	82.8	322	43.8	10.4	12.8	9.8	27.8	5.08	2.34	0	0.12	2.3	0.1	5.18	110	42.8	168	0.17	12.6	0.5	78	4.62	203	16	18	22	1.13	5.9	47		0	0	0	0	0	0	0	0	70	18.59	65	98	63	4.03	1.96
0	23	41.7	47.7	2.23	86.8	339	48.5	9.7	11.1	6.2	27.6	5.36	2.56	0.01	0.23	4.3	0.1	5.85	162	50.7	188	0.18	12.6	0.33	76	4.41	314	13	17	14	1.31	33.5	63		2	2	0	0	0	0	1	0	52	19.94	63	116	65	4.14	1.48
1	47	41.7	42.9	2.06	89.1	324	49.7	9.1	9.2	14.6	28.8	4.95	2.12	0	0.03	0.7	0.1	4.26	123	37.9	188	0.17	12.8	0.72	59	4.91	350	13	19	10	1.46	10.3	52		0	2	0	0	0	0	0	0	61	22.31	71	126	77	4.15	2.82
1	31	41.7	47.8	1.82	87.1	338	54.4	10.5	13.7	9.1	29.4	4.59	2.19	0.02	0.04	0.9	0.4	3.7	109	32.2	276	0.28	16	0.51	46	5.22	342	6	13	13	2.17	17.3	44		0	2	0	0	0	0	0	0	61	19.05	64	108	66	4.65	2.23
0	27	41.7	45.2	2.85	89.9	289	38	8.3	10.1	8.6	25.9	6.85	3.09	0	0.31	4.5	0.1	5.28	137	47.4	271	0.22	12.3	0.59	79	3.81	400	11	15	16	1.36				2	2	0	0	0	0	0	0	67	26.67	84	125	70	4.29	2.56
0	50	41.7	46.3	3.34	97	344	40.1	8.8	11.1	9.5	33.3	8	3.7	0	0.19	2.4	0	5.24	175	50.8	181	0.15	12.1	0.76	71	6.4	381	30	22	15	0.73			4.07	2	0	1	0	0	0	0	0	58	25.28	87	126	73	4.44	2.83
0	24	41.7	45.2	4.02	92.5	349	40.1	7.8	10.1	8.1	32.2	9.63	4.35	0.01	0.48	4.9	0.1	4.81	155	44.4	252	0.19	12.7	0.78	85	5.01	356	16	18	16	1.13			2.24	2	2	0	0	0	0	0	0	63	25.95	79	125	85	4.07	2.42
0	47	41.7	46	2.78	90.4	356	38	7.8	10.6	8.4	32.1	6.68	3.08	0	0.26	3.9	0	4.63	149	41.8	186	0.14	11.4	0.56	87	5.88	390	29	13	20	0.45	12	64		2	2	1	0	0	0	0	0	73	28.7	96	141	94	5.63	2.32
1	48	41.7	50.4	2.92	93.2	318	41.2	7.8	9.2	6.1	29.6	7	3.53	0	0.12	1.7	0.1	3.88	115	36.1	177	0.13	12.3	0.43	58	2.89	249	36	22	21	0.61	12.3	51		0	0	0	0	0	0	0	0		26.78	83	119	73	5.01	3.69
0	54	41.7	44.3	1.85	95.5	332	39.1	8.4	10.1	10.2	31.7	4.44	1.97	0	0.17	3.8	0	4.98	158	47.5	165	0.13	12.1	0.45	82	6.6	433	14	31	20	2.21				0	3	1	0	0	0	0	0	71	28.71	103	124	78	4.35	3.37
1	58	41.7	51.3	2.91	89.3	301	38	9.2	13.3	6.3	26.8	6.98	3.58	0	0.05	0.7	0	4.8	129	42.8	261	0.24	12.5	0.44	59	4.75	320	24	17	8	0.71			0.89	0	2	1	1	0	0	0	0	73	27.4	85	175	91	4.83	4.34
1	44	41.7	49.4	2.38	91	280	40.1	9.3	11.9	6.7	25.5	5.7	2.81	0	0.12	2.2	0	4.19	110	38.1	196	0.18	12.6	0.38	80	2.55	264	7	24	11	3.43	25.6	52		0	0	0	0	0	0	0	0	67	22.31	70	114	87	4.32	2.09
0	32	41.7	51.7	3.6	92.8	343	39.1	9.4	11.9	5.8	31.8	8.62	4.46	0	0.07	0.8	0	5.15	164	47.7	193	0.18	12	0.5	106	4.77	412	51	24	59	0.47			2.12	2	2	0	0	0	0	0	0	70	26.33	81	119	67	4.49	3.64
0	24	41.8	46.3	2.7	86.2	332	38.7	9	9.8	8.8	28.6	6.46	2.99	0.04	0.16	2.5	0.6	5.8	166	50	343	0.31	12.4	0.57	80	3.68	335	14	15	20	1.07	21.6	86		0	2	0	0	0	0	0	0	62	23.18	88	135	81	4.2	2.01
0	29	41.8	49.8	3.95	88.4	333	41.5	10.1	12.1	6.9	29.4	9.44	4.7	0.01	0.13	1.4	0.1	5.41	159	47.8	243	0.25	12.9	0.65	78	4.05	440	46	27	62	0.59	27.6	106	0.59	2	2	1	0	0	0	0	0	66	25.69	81	134	87	4.17	3.46
0	50	41.8	44.8	2.01	84.4	370	43.8	10.9	13.3	11.3	31.2	4.8	2.15	0	0.1	2.1	0	5.57	174	47	160	0.17	12.3	0.54	55	4.19	267	47	22	28	0.47	27.2	69		2	2	1	0	0	0	0	0		24.09	79	125	85	4.55	2.52
1	56	41.8	49.6	2.23	92.7	349	49.7	9.4	10.1	6.9	32.3	5.35	2.65	0	0.09	1.7	0.1	4.33	140	40.1	181	0.17	12.3	0.37	71	4.48	297	41	27	55	0.66	22.8	61		0	0	1	0	0	0	1	0	71	25	85	126	65	4.6	4.56
0	42	41.8	50.5	2.01	99.8	325	47.5	8.3	10.6	5.9	32.5	4.81	2.43	0	0.09	1.8	0	4.89	159	48.8	205	0.17	12.5	0.29	82	5.52	329	27	23	28	0.85	19.1	50	1.74	2	2	1	0	0	0	0	0	56	26.33	95	147	113	4.89	3.05
1	48	41.8	50.4	2.73	88.8	370	38	8.4	11.4	6.5	32.8	6.53	3.29	0.01	0.08	1.2	0.1	4.23	139	37.5	215	0.18	11.7	0.42	71	4.1	348	27	0	18	0			1.25	0	2	1	0	0	0	1	0	81	23.38	80	109	67	5.08	2.98
0	47	41.8	45.3	1.73	90.4	32	39.5	9.4	10.8	7.3	29.3	4.13	1.87	0.02	0.21	5.1	0.5	4.71	138	42.6	268	0.25	12.2	0.3	77	4.86	225	26	25	20	0.96	16.4	26	0.54	0	2	0	0	0	0	0	0	71	20.29	84	111	70	4.38	2.14
0	38	41.8	52.2	2.09	86.3	331	38	9.6	12.8	5.4	28.5	5	2.61	0	0.03	0.5	0.1	5.07	145	43.7	200	0.19	11.4	0.27	67	5.91	288	29	18	68	0.62	17.7	67	4.05	0	2	0	0	0	1	0	0	51	21.05	78	117	73	5.04	2.7
1	53	41.8	47.4	1.68	96.8	329	40.1	9	12.3	7.3	31.8	4.02	1.9	0	0.14	3.5	0	4.33	138	41.9	196	0.17	11.5	0.29	92	3.19	207	19	22	21	1.16			0.77	0	0	0	0	0	0	0	0	62	21.5	71	114	67	4.12	2.74
1	51	41.8	50.9	2.1	92.5	316	40.1	8.1	10.6	4.6	29.2	5.01	2.55	0	0.13	2.7	0	4.24	124	39.2	251	0.2	11.8	0.23	68	4.49	225	33	39	22	1.18			0.65	0	0	0	0	0	0	0	0	74	23.92	72	155	91	4.88	1.83
0	68	41.8	46.3	2.58	89.5	320	36.9	9.7	11.9	7.9	28.6	6.17	2.86	0	0.25	4	0	5.2	149	46.5	201	0.19	12.3	0.49	95	4.1	349	24	23	41	0.96	14.5	87		1	2	0	0	0	0	0	0	60	24.45	81	117	71	4.82	4.19
1	33	41.8	47.7	1.34	80.5	320	39.1	9	11.4	8.9	25.7	3.2	1.53	0	0.05	1.6	0.1	4.08	105	32.8	219	0.19	13.8	0.28	62	3.79	365	23	26	36	1.13	9.8	35	1.05	0	0	0	0	0	0	0	0	62	22.58	86	106	57	4.68	2.2
0	29	41.8	47.3	1.87	92	34	40.9	10.6	12.4	8.5	31	4.48	2.12	0.01	0.1	2.2	0.2	5.39	167	49.6	194	0.2	12.4	0.38	75	6.07	381	23	19	23	0.83			1.62	2	2	0	0	0	0	0	0	68	21.08	76	100	70	5.25	2.6
1	49	41.8	44.8	2.04	93.1	321	39.1	9	13.7	10.5	29.8	4.87	2.18	0	0.14	2.9	0	3.88	116	37.1	183	0.16	12	0.51	73	3.71	205	26	29	14	1.12			1.46	0	0	0	0	0	0	0	0	70	23.83	79	119	68	4.03	2.23
0	34	41.8	48.2	2.78	88.2	336	39.1	9.2	10.6	5.7	29.6	6.65	3.21	0	0.29	4.3	0	5.37	159	47.3	211	0.19	13.3	0.38	63	5.92	337	37	31	55	0.84			1.38	2	2	1	0	0	0	1	0	81	30.07	105	110	90	4.08	3.91
1	57	41.8	50	1.44	92.4	32	40.7	11.4	13.4	6.1	29.6	3.63	1.72	0.02	0.05	1.5	0.6	4.5	133	41.6	258	0.29	12.3	0.21	53	3.91	224	20	24	9	1.2	14.8	35		0	0	1	0	0	0	0	0	67	27.53	84	130	81	4.18	2.17
0	33	41.9	49.8	3.96	86.3	328	47.4	9.3	10.1	6.8	27.4	9.44	4.7	0.01	0.14	1.5	0.1	5.8	173	54.3	152	0.14	12.6	0.64	79	5.94	414	49	28	69	0.57	17.9	109	0.81	2	3	1	0	0	0	0	0	58	24.98	75	115	67	4.81	2.27
1	27	41.9	47.5	1.34	91.2	32.3	40.5	11.1	13.4	7.8	28.6	3.2	1.52	0.01	0.08	2.5	0.3	4.34	124	39.6	197	0.22	12.3	0.25	64	3.44	147	11	12	6	1.09	17	44		0	2	0	0	0	0	0	0		23.34	67	112	61	3.84	2.36
0	27	41.9	47.1	2.06	95	334	38	9.7	13.7	6.3	31.7	4.91	2.31	0	0.23	4.7	0.1	4.79	152	45.5	189	0.18	11.1	0.31	71	2.57	234	13	18	18	1.38			1.88	2	2	0	0	0	0	0	0	62	18.94	77	119	68	4.16	1.76
0	70	41.9	42.4	2.25	98.3	337	38	8.3	10.6	13.6	33.1	5.36	2.27	0	0.11	2	0	4.56	151	44.8	188	0.15	11.9	0.73	64	6.12	312	32	20	25	0.63	20.5	65	0.63	1	0	1	0	0	0	0	0	70	25.26	82	150	82	5.26	2.69
1	64	41.9	47.1	1.78	88.6	31	40.2	10.5	12.8	9.6	27.6	4.25	2	0.01	0.05	1.2	0.2	4.75	131	42.1	245	0.26	12.6	0.41	58	5.65	276	38	30	14	0.79			2.61	0	2	0	0	0	0	0	0	64	20.29	73	136	75	5.07	3.21
0	52	41.9	45.4	2.63	91.4	331	43.3	9.2	11.9	8.1	30.3	6.27	2.85	0	0.29	4.6	0	5.08	154	46.4	186	0.17	12.5	0.51	75	5.28	238	25	14	22	0.56	19.8	50	16.25	2	0	0	0	0	0	0	0	66	27.72	90	126	81	5.11	2.73
0	21	41.9	50.1	2.55	92.3	337	43.3	9	11.4	7.1	31.1	6.1	3.06	0	0.06	0.9	0	5.5	160	54	271	0.24	12.4	0.43	89	6.2	477	19	17	32	0.89	28.4	59		2	2	0	0	0	0	0	0	96	27.72	88	120	80	5.5	2.85
0	55	41.9	42.7	2.35	66.6	327	32.7	7.6	10.6	7.5	21.7	5.61	2.4	0	0.44	7.9	0	6.39	139	42.5	144	0.1	13.3	0.42	82	6.54	464	33	28	11	0.85	18.9	41		0	2	1	0	0	0	0	0	58	25.71	87	136	80	4.52	2.62
0	25	41.9	42.8	2.26	92.4	33	43.4	11.4	14.7	10.6	30.3	5.38	2.3	0.03	0.22	4.1	0.6	5.41	164	50	186	0.21	13	0.57	85	4.98	440	29	19	18	0.66			0.49	0	2	0	0	0	0	0	0	72	21.26	74	112	76	4.72	2.9
0	51	41.9	39.7	3.19	95.6	338	41.2	8.2	11.1	8.7	32.3	7.62	3.03	0.01	0.73	9.6	0.1	4.92	159	47	206	0.16	12.2	0.67	74	6.74	485	31	32	21	1.03			4.18	2	1	1	0	0	0	1	0	67	31.48	101	109	63	4.23	3.3
0	83	41.9	45.6	2.26	97	332	44.3	8.7	10.1	6.8	32.1	5.39	2.46	0	0.31	5.7	0	4.41	142	42.7	164	0.14	12.1	0.37	93	7.29	300	7	19	22	2.71	26.3	52	1.67	0	0	0	0	0	0	0	0	46	19.97	73	129	67	5.15	2.33
1	53	42	51.9	3.02	96.6	321	44.1	9.4	11	5	31	7.2	3.74	0.02	0.06	0.8	0.3	4.74	147	45.8	292	0.28	12.9	0.36	60	5.47	412	18	16	39	0.89	10.6	74		0	0	1	1	0	0	0	0	100	32.05	91	171	96	6.74	2.55
0	44	42	42.3	2.76	91.9	286	47.4	10.1	11.9	6.8	26.2	6.56	2.78	0	0.58	8.9	0	5.02	132	46.1	142	0.14	12.3	0.44	68	6.88	344	16	20	15	1.25	25.5	78		2	2	1	0	0	0	0	0	65	25.93	86	126	71	5.06	2.33
1	65	42	49.7	1.88	99.1	333	38	7.9	10.1	7.3	33	4.49	2.23	0	0.04	1	0.1	4.24	140	42	154	0.12	11.7	0.33	68	3.74	245								0	0	0	0	0	0	0	0		21.3	77	119	69	4.6	3.44
0	70	42	44.3	2.39	92.8	342	39.1	8.5	9.7	9.8	31.6	5.69	2.52	0	0.22	3.9	0	4.45	141	41.2	165	0.14	12.6	0.56	78	6.57	269	27	31	19	1.15			1.23	0	2	0	1	0	0	0	0	69	25.53	87	127	76	4.9	1.63
1	51	42	46.1	2.04	91.7	329	43.3	8.8	11.9	10.4	30.1	4.86	2.24	0	0.07	1.4	0.1	4.48	135	41	233	0.2	12.5	0.51	63	3.71	183	16	24	13	1.5	24.2	77	3.47	0	0	0	0	0	0	0	0	60	16.23	60	107	66	5.6	2.26
1	39	42	48.8	2.48	81	314	38	9.4	11.4	8	25.4	5.91	2.88	0	0.07	1.2	0	4.37	111	37.3	222	0.2	12.8	0.47	70	5.5	220	11	23	7	2.09	26.2	54	4.43	0	0	0	0	0	0	0	1	66	25	74	116	68	3.98	2.93
0	42	42	45.9	2.46	72	314	29.5	9.1	12.8	9.7	22.6	5.87	2.69	0	0.14	2.4	0	6.1	138	43.9	171	0.15	11.6	0.57	75	6.29	376	40	30	18	0.75			20	2	0	0	0	0	0	1	0	65	26.81	86	118	68	3.82	2.81
0	30	42.1	45.8	2.6	90	340	41.2	8.7	9.4	7.9	30.6	6.18	2.83	0	0.26	4.2	0	5.2	159	46.8	207	0.18	12.5	0.49	80	4.83	418	25	22	33	0.88	13.6	54	0.14	2	2	0	0	0	0	0	0	67	22.2	71	110	65	4.22	2.92
0	61	42.1	47.9	3.34	87.4	329	42.2	11.8	16.6	6.9	28.8	7.92	3.79	0.03	0.21	2.7	0.4	5.7	164	49.8	220	0.26	13.3	0.55	72	5.48	198							0.66	0	2	1	0	1	0	0	0	80	36.52	117	150	100	8.31	2.28
0	29	42.1	43.5	1.93	86.8	428	47.4	8.9	10.1	10	37.1	4.59	2	0	0.2	4.4	0.1	4.92	153	42.7	162	0.14	13.2	0.46	85	5.76	422	14	17	15	1.21	43	46		0	0	0	0	0	0	0	0		22.05	75	118	71	4.95	3.49
0	39	42.1	47.7	2.42	84.8	411	43.8	9.6	10.6	7.9	34.8	5.74	2.74	0.01	0.13	2.2	0.1	4.13	144	37	106	0.2	12.3	0.45	78	4.56	377	12	17	15	1.42	19.5	60	0.83	0	2	0	0	0	0	0	1		22.76	77	129	75	4.95	3.78
0	32	42.1	38.8	2.87	92.1	320	39.3	11	14	6.7	29.8	6.82	2.61	0.05	0.83	12.2	0.2	5.2	155	47.9	218	0.24	12.9	0.46	87	4.41	318	30	30	21	1				0	2	0	0	0	0	0	0	60	22.02	75	106	65	4.25	3.32
0	31	42.1	44.5	2.72	85.5	346	42.3	10	12.3	7.3	29.6	6.46	2.88	0.01	0.38	6	0.2	4.93	146	42.1	157	0.15	13.4	0.47	79	5.46	419	60	30	138	0.5	10.3	64		0	2	0	0	0	0	0	0	86	25.31	90	135	87	6.24	3.98
1	41	42.1	49	1.68	58.5	278	41.2	8.8	13.7	6.6	16.2	4	1.96	0	0.09	2.3	0.1	4.12	67	24.1	181	0.15	19.6	0.26	45	2.54	224	24	20	9	0.83	13.3	53		0	0	1	0	0	0	0	0	59	24.54	80	112	62	4.11	1.49
1	58	42.1	48.3	1.46	85.2	324	35	7.8	9	6.7	27.6	3.46	1.67	0	0.1	2.8	0	5.03	139	42.8	300	0.23	12.4	0.23	56	5.84	288	10	13	15	1.3	25.2	56	0.64	0	0	0	0	0	0	0	0	60	23.31	78	114	68	5.03	3.35
1	25	42.1	42.2	1.85	90.9	294	38	7.2	9.2	11.3	26.7	4.39	1.85	0	0.19	4.3	0.1	4.9	131	44.5	218	0.15	11.6	0.49	73	5.28	406	17	18	13	1.06				0	2	0	0	0	0	0	0	80	22.13	69	117	78	5.05	3.24
1	42	42.1	50.7	2.89	96.4	332	43.3	11.4	19	5.8	32	6.87	3.48	0	0.1	1.5	0	4.15	133	40	185	0.21	12.4	0.4	61	3.34	196	9	13	10	1.44				0	2	0	0	0	0	0	0	68	20.43	76	117	69	4.31	2.4
1	83	42.1	47.5	3.34	87.9	343	36.9	8.3	10.1	7.4	30.1	7.92	3.76	0	0.23	3	0	4.77	144	41.9	222	0.18	12.7	0.58	67	7.1	277	20	19	21	0.95	17.9	54		0	0	1	1	0	0	0	1		24.32	89	133	73	4.4	3.26
1	55	42.1	48.9	2.16	81.9	330	38	9	11.4	6.7	27	5.13	2.51	0	0.11	2.2	0.1	5.11	138	41.8	199	0.17	12.7	0.34	59	4.93	178	18	13	21	0.72	16.5	68	4.98	0	2	1	0	0	0	0	0		20.83	77	125	72	4.29	3.11
1	48	42.1	33.5	1.8	92.7	297	39.1	9.4	11.9	7.1	26.6	4.27	1.43	0	0.74	17.3	0	4.24	113	39.3	148	0.13	12.6	0.3	87	5.43	334	26	26	27	1			0.67	0	0	0	0	0	0	1	0	63	26.22	80	106	60	4.33	2.85
1	35	42.2	45.8	1.4	85.8	322	40.7	12.3	15.7	9	27.7	3.32	1.52	0.02	0.08	2.4	0.6	4.59	127	39.4	212	0.26	13.2	0.3	55	4.03	226	10	17	10	1.7	10.9	63		0	2	0	0	0	0	0	0		24.61	75	116	61	4.78	2.8
1	59	42.2	46.8	2.24	89.1	332	45	8.9	9.2	9.5	29.6	5.31	2.48	0.01	0.07	1.2	0.2	4.12	122	36.7	242	0.21	12.2	0.51	85	3.93	190	14	19	10	1.36	18.3	39		0	0	0	0	0	0	0	0	69	21.94	76	86	54	4.17	3.7
1	33	42.2	46.5	2.3	83.8	356	45	10	12.8	7.5	29.8	5.45	2.54	0.04	0.17	3.1	0.7	4.76	142	39.8	185	0.18	12.4	0.41	62	5.7	268	11	12	9	1.09	13.8	69		0	0	0	0	0	0	0	0	93	29.27	84	134	80	5.29	2.51
1	27	42.2	48.6	2.69	89.2	322	41.2	8.7	10.6	5.9	28.7	6.38	3.1	0	0.21	3.2	0	4.66	134	41.5	199	0.17	12.2	0.38	61	5.53	270	32	26	21	0.81	16.4	50		0	2	1	1	0	0	0	0		30.12	96	133	78	4.55	3.19
0	66	42.2	46.6	1.51	97	34	44.5	10.2	12.6	10.6	31.8	3.58	1.67	0.01	0.02	0.6	0.1	4.83	168	48.8	86	0.19	12	0.38	93	4.24	462	34	33	167	0.97	47	77		2	3	0	0	0	0	1	0	86	22.58	80	130	86	3.95	2.3
1	59	42.2	49.2	2.92	87.6	346	40.1	9.2	12.8	6.5	30.3	6.92	3.4	0	0.14	2.1	0	4.51	137	39.5	236	0.21	13.1	0.45	71	5.08	267	51	32	18	0.63	17	58		0	0	1	1	0	0	0	0		27.58	91	156	87	5.25	2.74
1	47	42.2	42.4	2.2	86	315	39.1	7.2	9.2	9.5	27	5.2	2.2	0	0.31	5.9	0	4.69	127	40.3	322	0.23	12.7	0.49	71	3.67	185	14	19	10	1.36	14.6	43	0.5	0	0	0	0	0	1	0	0	69	18.99	61	112	59	4.36	2.4
1	31	42.2	48.7	2	81.9	320	41.2	7.5	9.2	7.9	26.2	4.74	2.31	0.01	0.05	1.1	0.1	4.73	124	38.7	232	0.17	14	0.37	63	5.14	241	27	18	19	0.67	10.4	80	1.59	0	0	0	0	0	0	0	0	70	20.66	67	101	62	4.69	1.98
1	58	42.2	50.3	3.4	93.8	337	40.1	9	11.9	6.3	31.6	8.07	4.06	0	0.1	1.2	0	4.83	153	45.3	198	0.17	11.9	0.51	68	6.42	321	32	23	33	0.72	27	68	0.65	0	0	0	0	0	0	0	0	66	23.15	92	143	98	5.08	3.33
0	69	42.2	43.5	2.47	90.8	324	42.3	8.7	11.4	11.2	29.4	5.84	2.54	0	0.17	3	0.1	4.65	137	42.2	155	0.13	13.2	0.65	100	8.76	375	127	56	97	0.44	24.9	54	10.54	1	1	1	0	0	0	0	0	56	31.6	106	137	91	4.65	2.44
1	70	42.2	45.8	2.48	96.2	331	43.3	10.3	14.2	10.3	31.8	5.88	2.69	0	0.11	1.8	0	4.14	132	39.8	131	0.13	12.7	0.6	64	5.02	250	20	21	12	1.05	14.9	68	0.92	0	1	0	0	0	0	0	0	57	22.32	78	114	67	4.89	2.9
1	32	42.3	46.1	1.45	80.3	320	37.1	9	9.8	8.7	25.7	3.43	1.58	0.01	0.09	2.6	0.3	4.52	116	36.3	264	0.24	13.2	0.3	49	4.82	133	18	21	20	1.17	11.4	43	0.16	0	0	0	0	0	0	0	0	75	21.87	70	93	54	4.55	2.67
1	68	42.3	48.9	1.72	89	345	45	9.6	10.1	8.1	30.7	4.07	1.99	0.01	0.02	0.6	0.1	4.33	133	38.5	265	0.25	12.3	0.33	70	6.07	244	23	25	11	1.09	25.6	73		0	0	0	1	0	0	0	0	71	21.75	79	151	81	4.75	3.03
0	56	42.3	41.6	2.24	93.1	329	47.4	9.5	8.8	8.6	30.6	5.31	2.21	0.01	0.39	7.4	0.1	5.03	154	46.8	198	0.18	12.8	0.46	92	5.62	294	16	17	10	1.06	13	59		1	2	0	0	0	0	0	0	62	24.82	87	163	94	4.75	2.58
0	34	42.3	48.3	1.95	85.9	326	48.5	8.7	10.1	8.2	27.9	4.62	2.23	0.01	0.04	0.9	0.2	4.97	139	42.6	110	0.19	13.9	0.38	71	3.49	395	51	37	29	0.73	14.3	51	0.25	0	0	0	0	0	0	0	0	69	24.39	80	113	73	4.16	3.65
1	30	42.3	48	2.43	88.8	428	49.7	10.3	13.3	7.7	38.9	5.74	2.76	0	0.12	2	0	4.52	156	40.1	182	0.18	13.5	0.44	56	6.7	364	9	17	16	1.89	19.8	42	0.14	0	2	0	0	0	0	0	0		20.28	61	117	78	4.08	2.76
0	25	42.3	43.6	1.46	88.2	358	48.5	10.1	10.6	12.7	31.5	3.46	1.51	0	0.05	1.4	0	4.4	139	38.8	171	0.17	13.5	0.44	81	6.1	314	20	25	17	1.25	14.8	70	3.94	0	3	0	0	0	0	0	0	61	19.05	74	100	70	4.11	2.68
1	50	42.3	49.2	2	87.7	384	47.4	10.8	11.9	7.5	33.6	4.73	2.33	0.01	0.04	0.8	0.2	4.43	149	38.8	213	0.23	13	0.35	82	7.43	576								0	0	1	0	0	0	0	0	80	23.01	72	114	66	3.82	4.46
0	35	42.3	47.4	1.55	89	333	41.2	8.5	10.6	5.8	29.6	3.66	1.73	0	0.17	4.5	0.1	4.59	136	40.8	206	0.17	12.9	0.21	86	3.27	288	22	26	24	1.18			3.21	2	2	0	0	0	0	0	0	70	21.14	75	115	71	4.26	1.97
0	38	42.3	41.7	2.08	91.9	331	40.1	7.2	9.2	7.5	30.4	4.9	2.04	0	0.42	8.5	0.1	4.69	143	43.1	253	0.18	12.1	0.37			323	20	16	27	0.8	38.2	50		0	2	0	0	0	0	0	0	66	26.33	80	118	86	4.88	2.55
0	54	42.3	44.3	1.62	94.4	334	40.1	11.1	14.2	8	31.4	3.83	1.7	0	0.21	5.4	0	4.54	143	42.8	114	0.12	12.1	0.3	94	4.7	340	39	30	16	0.77	41.3	80	1.21	0	2	0	0	0	0	0	0		23.77	89	122	80	4.9	3.04
1	29	42.3	47.1	1.92	87	294	38	8.3	10.6	6.4	25.6	4.55	2.14	0	0.19	4.2	0.1	4.14	106	38	244	0.2	11.9	0.29	62	3.58	284	92	58	13	0.63	14	41	0.66	0	0	0	0	0	0	0	0		22.86	78	113	74	5.11	2.37
0	49	42.4	44.1	2.03	101.8	338	48.3	11	12.5	10.2	34.4	4.79	2.11	0.04	0.12	2.5	0.8	5.03	173	51.2	144	0.16	13	0.49	74	5.76	379	122	54	35	0.44	33.5	73	1.32			0	0	0	0	0	0	72	26.89	80	115	67	4.82	2.32
1	79	42.4	47.3	3.07	93.8	319	44.6	10.2	12.2	6.9	30	7.23	3.42	0.04	0.2	2.8	0.6	5.04	151	47.3	337	0.34	13.6	0.5	91	5.56	335	11	15	21	1.36	12.7	77		0	0	0	0	0	0	0	0		22.94	77	124	81	4.64	3.14
0	37	42.4	48.7	2.31	90.1	328	41.1	9.8	11.4	7.1	29.5	5.46	2.66	0.03	0.07	1.3	0.5	5.25	155	47.3	247	0.24	12.5	0.39	78	3.97	275	19	14	17	0.74	19.6	82	0.1	1	1	0	0	0	0	0	0	65	27.24	85	121	70	4.99	2.76
1	74	42.4	43.8	1.57	95.9	314	43	12.3	16	11.1	30.1	3.7	1.62	0.01	0.09	2.4	0.3	4.65	140	44.6	165	0.2	12.8	0.41	76	6.77	283	12	20	13	1.67	14.1	69		0	0	1	1	0	0	0	0	65	27.93	89	120	80	5.5	2.51
0	36	42.4	41.2	3.05	84.3	336	46.2	8.9	11.1	6.5	28.3	7.2	2.96	0.02	0.71	9.8	0.2	4.91	139	41.3	173	0.15	12.9	0.47	77	3.91	339	24	28	49	1.17	15.7	84	0.45	0	2	1	0	0	0	0	0	58	25.16	80	114	73	3.91	3.33
1	47	42.4	47.8	1.97	85.7	367	45	9.3	9.7	8.3	31.4	4.65	2.22	0.01	0.06	1.4	0.2	4.32	136	37	161	0.14	12.1	0.38	46	2.98	260	14	21	16	1.5	47.8	41		0	0	1	0	0	0	0	1	56	26.39	68	110	65	4.21	2.97
1	46	42.4	49.5	2.04	90	331	43.4	10.8	13	6.9	27.8	4.81	2.36	0.03	0.05	1	0.2	4.49	125	40.4	294	0.22	13.3	0.33	73	4.29	227	22	22	9	1	32.1	44				0	0	0	0	1	0		20.82	71	115	78	4.24	3.55
1	35	42.4	44.5	2.36	94.2	32	41.1	9.9	12.1	6.6	30.2	5.57	2.48	0.01	0.35	6.3	0.2	4.17	126	39.3	267	0.26	12.3	0.37	80	4.34	210	38	39	9	1.03	13.6	59		0	0	0	0	0	0	0	0	52	20.45	73	125	75	4.55	3.75
0	60	42.4	46.1	2.11	95.8	311	42.3	10.3	14.2	8.6	29.8	4.98	2.3	0	0.14	2.9	0	4.16	124	39.8	206	0.21	11.9	0.43			426	31	26	25	0.84	15.2	53		1	3	0	0	0	0	0	0		23.18	89	139	77	5.67	3.47
0	56	42.4	52.6	2.22	84.9	329	43.3	10	13.3	3.7	27.9	5.22	2.75	0	0.07	1.3	0	4.61	129	39.1	207	0.2	15.1	0.19	56	5.77	278	40	24	41	0.6	17.1	63	3.01	1	1	0	0	1	0	0	1	80	22.79	79	107	59	7.08	3.33
1	68	42.4	41.4	2.48	88.8	320	40.1	9.7	12.3	6.6	28.4	5.85	2.42	0	0.57	9.7	0	4.53	129	40.2	208	0.2	12.5	0.38	62	4.29	320	13	18	4	1.38	33.2	39	1.46	0	0	1	1	1	0	0	0	70	21.37	80	120	70	4.44	3.19
1	25	42.4	48.7	2.2	88.7	321	40.1	8.9	10.1	8	28.5	5.18	2.52	0	0.04	0.8	0	4.49	128	39.8	214	0.19	12.6	0.42	56	3.2	207	9	14	7	1.56	15.2	47	0.74	0	2	0	0	0	0	0	0	77	18.9	56	116	74	4.08	2.82
0	58	42.4	49.4	2.64	92.9	33	44.6	11	14.1	7.2	31	6.23	3.08	0.01	0.05	0.8	0.2	4.94	153	45.9	181	0.2	13.5	0.45	94	5.28	490	25	24	41	0.96	29.1	45		0	2	1	0	0	0	0	0	60	27.28	99	149	72	4.94	2.83
1	44	42.4	46.3	1.7	86.8	328	38	9.7	13.3	10.6	28.5	4.02	1.86	0	0.03	0.8	0	4.28	122	37.1	202	0.19	12.8	0.43	78	3.66	244	28	21	10	0.75			6.38	0	2	0	0	0	0	1	0	72	19.53	61	117	74	4.77	2.39
1	57	42.4	49.2	2.86	85.6	334	39.1	9.1	11.9	6.2	28.5	6.75	3.32	0	0.15	2.2	0	4.48	128	38.3	261	0.23	13.4	0.42	67	4.32	264	42	28	110	0.67	15	116	1.42	0	2	1	1	0	0	0	0	61	30.06	92	134	76	4.7	3.11
0	59	42.4	49.2	3.29	91.8	340	41.2	9.5	13.3	7.1	31.2	7.75	3.82	0	0.1	1.3	0	5.06	158	46.4	187	0.17	12.5	0.55	80	5.73	491	57	34	104	0.6	20.4	64	1.98	1	2	1	0	0	0	0	0	66	26.26	96	133	83	5.51	4.96
0	54	42.5	43.3	1.23	95.4	325	43	10.5	12.5	12.8	31	2.89	1.25	0.02	0.02	0.7	0.7	4.77	148	45.5	212	0.22	12.8	0.37	58	6.31	292	112	77	47	0.69	19.7	83	2.04	2	2	0	0	0	0	0	0	53	23.31	78	114	63	4.9	2.49
1	58	42.5	47.4	2.66	91.9	313	41.6	11.2	13.6	7.2	28.8	6.25	2.96	0.03	0.15	2.4	0.5	5.04	145	46.3	254	0.28	12.7	0.45	51	5.09	217	22	23	21	1.05	12.5	93		0	2	0	0	0	0	0	0	78	24.92	87	157	89	4.88	2.57
0	41	42.5	42.6	2.59	99	329	44.3	10.1	11.8	7	32.6	6.1	2.6	0.03	0.45	7.4	0.5	4.88	159	48.3	240	0.24	12.4	0.43	80	5.13	273	31	20	23	0.65	24.5	78				0	0	0	0	0	0	77	21.63	81	115	64	4.11	2.16
0	48	42.5	40.9	1.75	88.9	325	42.9	11.9	15.6	6.5	28.8	4.13	1.69	0.08	0.34	8.2	1.9	5.13	148	45.6	301	0.36	13.4	0.27	71	3.93	286	12	13	11	1.08	20.8	79		2	2	0	0	0	0	0	0	61	22.16	73	107	77	4.7	2.34
0	27	42.5	47.2	2.48	88.8	325	49.7	8.8	10.6	6.9	27	5.82	2.75	0.01	0.19	3.3	0.1	5.24	142	46.5	206	0.18	12.9	0.4	62	4.07	228	17	16	20	0.94	28	76		1	2	0	0	0	0	0	0		23.46	76	126	78	4.23	2.73
0	22	42.5	48.3	4.24	83.1	326	48.5	8.1	9.2	6.5	27	9.97	4.81	0.02	0.26	2.6	0.2	5.01	123	49.9	192	0.15	13.8	0.65	67	3.69	318	15	18	17	1.2	10.1	72		2	2	0	0	0	0	0	0		20.55	71	115	71	4.54	2.9
1	33	42.5	49.6	1.7	85.5	321	41.2	8.7	9.8	6.5	27.4	4	1.98	0	0.06	1.4	0.1	3.94	108	33.6	206	0.17	13.4	0.26	83	7.06	203	10	17	23	1.7	12.1	55		0	0	0	0	0	0	0	0	80	19.9	65	103	61	4.38	3.63
1	40	42.5	41.3	1.81	95.7	313	45.4	9.7	13.3	9.2	29.8	4.27	1.76	0	0.3	7	0.1	3.98	119	38	150	0.14	12.8	0.39	65	3.93	271	17	17	8	1				0	2	0	0	0	0	0	0	51	19.2	73	97	61	4.44	1.96
1	60	42.5	49	2.76	91.8	346	41.2	9.4	12.8	6.8	31.7	6.49	3.18	0	0.11	1.6	0	4.31	137	39.5	203	0.19	12	0.44	61	3.36	300								0	2	1	1	1	0	0	0		28.88	91	152	84	6.61	3.05
0	73	42.5	45.1	2.62	92.7	343	38	10.1	11.9	7.7	31.7	6.17	2.78	0	0.29	4.8	0	4.41	140	40.8	117	0.11	11.7	0.47	95	6.92	436								1	2	0	0	0	0	0	1		29.38	101	123	72	4.34	2.81
0	35	42.5	49.1	3.27	95.2	331	39.1	9.1	12.8	6.6	31.5	7.71	3.79	0	0.14	1.8	0	4.79	151	45.6	220	0.2	12	0.51	74	3.5	261	32	25	35	0.78			1.55			0	0	0	0	0	0	65	19.94	74	120	70	4.89	2.12
1	75	42.5	45.5	2.55	91.9	328	36.9	8.1	10.1	9.8	30.1	6	2.73	0	0.13	2.2	0	4.15	125	38.1	160	0.12	10.9	0.59	73	6.38	252	17	20	8	1.18	16.3	99		0	0	0	0	0	0	0	0		21.1	78	151	77	4.6	2.61
1	53	42.5	45.9	2.53	87.9	290	35.8	9.6	13.7	8.2	25.5	5.96	2.74	0	0.2	3.3	0	4.66	119	40.9	249	0.23	12	0.49	59	7.88	349	43	49	24	1.14			3.82	0	2	0	0	0	0	0	0	64	24.52	78	103	59	5.88	2.96
0	44	42.5	49.1	1.97	94.1	324	40.1	11.4	13.3	7.5	30.4	4.63	2.27	0	0.04	0.9	0	4.33	132	40.7	148	0.16	11.8	0.35	108	7.63	343	22	22	22	1			1.08	0	2	0	0	0	0	0	0	62	20.66	80	120	66	4.48	2.02
1	33	42.5	45.9	1.78	92.4	32	39.8	10.1	12	8.9	29.8	4.18	1.92	0.02	0.09	2.2	0.5	4.5	134	41.6	255	0.26	12.1	0.37	47	2.63	199	23	23	10	1				0	0	0	0	0	0	0	0		18.13	62	109	65	4.11	2.61
1	37	42.5	48.6	2.12	84.4	298	37.9	8.4	10.6	6.9	24.3	4.98	2.42	0	0.1	2	0	4.77	116	40.2	235	0.19	12.5	0.34	58	7.19	242	23	18	15	0.78			1.05	0	0	0	0	0	0	0	0	71	22.15	75	109	68	4.52	2.68
1	56	42.5	49.3	2.57	87.8	335	38	7.8	10.1	6.5	29.4	6.04	2.98	0	0.1	1.6	0	4.41	130	38.7	192	0.14	11.2	0.4	59	5.21	158	16	26	9	1.63	23.3	60	4.31	0	2	0	0	0	0	0	0		19.13	68	125	78	4.64	2.11
1	31	42.6	44.6	2.38	93.5	321	42	11.1	13.4	9.7	30	5.58	2.49	0.01	0.16	2.9	0.2	4.6	138	43	355	0.39	12.6	0.54	52	3.06	289	95	41	61	0.43	12.6	59		0	2	0	0	0	0	0	0		22.94	73	118	75	4.44	2.36
1	62	42.6	48.5	1.65	86.9	336	42.6	10.7	12.3	7.4	29.2	3.88	1.88	0	0.06	1.4	0.1	4.65	136	40.4	173	0.18	11.4	0.29	89	6.15	303	12	20	10	1.67	22.1	56		0	2	0	0	0	0	0	0	76	21.93	74	113	70	5.5	2.96
0	48	42.6	47.5	2.63	95.7	33	39.2	11.1	13.8	8.1	31.5	6.17	2.93	0.02	0.09	1.5	0.3	5.33	168	48	218	0.24	12.5	0.5	78	5.27	220	13	14	34	1.08				2	2	0	0	0	0	0	0	74	22.15	75	122	71	13.24	3.53
0	24	42.6	44	1.78	96.7	328	41.2	9.2	12.3	7.4	31.7	4.17	1.84	0	0.25	6	0	4.75	151	45.9	199	0.18	11.5	0.31	62	3.42	480	45	20	12	0.44	35.1	63		0	2	0	0	0	0	0	1	66	21.53	79	117	73	4.49	2
0	28	42.6	45.7	2.62	85.7	304	35.8	7.9	10.1	8.1	26	6.16	2.81	0	0.22	3.6	0	5.76	150	49.3	286	0.22	11.7	0.5	79	4.23	421	69	32	21	0.46	31.7	42	1.54			0	0	0	0	0	0	70	25.59	87	102	66	4.46	3.27
1	25	42.6	43.4	3.33	97	33	39.9	9.6	11.1	6.6	31.5	7.83	3.4	0.01	0.57	7.3	0.1	4.6	145	44.6	244	0.24	11.6	0.52	62	3.93	295	16	18	10	1.13	23.1	51	1.81	0	2	0	0	0	0	0	0	53	19.72	72	92	53	3.64	2.74
0	23	42.6	46.7	1.86	89.7	331	39.1	8.1	11.1	8.9	29.7	4.36	2.04	0	0.08	1.8	0	5.05	150	45.2	257	0.2	12.4	0.39	75	3	380	18	24	17	1.33			1.41	0	2	0	0	0	0	0	0	71	23.3	77	128	72	4.11	2.34
1	62	42.6	44.4	1.9	96.6	318	42.3	7.8	10.1	8.1	30.7	4.45	1.98	0	0.21	4.8	0.1	4.39	135	42.4	249	0.19	12.6	0.36	61	4.92	297								0	0	1	0	0	0	0	0		28.84	96	126	79	4.64	2.88
1	29	42.6	45.7	2.15	83.1	321	46.5	10.8	16.4	8	26.7	5.04	2.3	0	0.19	3.7	0	4.53	121	37.6	182	0.19	18.9	0.4	57	2.76	220	31	28	6	0.9				0	0	0	0	0	0	0	0	53	21.72	80	116	81	4.44	3
1	58	42.6	49.6	2.09	91.1	302	38	10	15	6	27.5	4.89	2.42	0	0.09	1.7	0	4.79	132	43.6	212	0.21	11.6	0.3	58	6.1	379	41	26	48	0.63			2.85	0	0	1	0	0	0	0	0	93	35.6	105	187	110	5.61	6.18
0	36	42.6	40.4	2.08	85	351	36.9	8.8	10.1	9.4	29.8	4.89	1.98	0	0.37	7.5	0	5.52	165	46.9	209	0.18	11.6	0.46	95	5.17	377	28	20	17	0.71	44	49	16.39	0	0	0	0	0	0	0	0	61	23.99	85	122	71	4.23	2.33
0	42	42.6	47.1	2.28	88.3	296	39.1	9.7	11.4	6.5	26.1	5.34	2.52	0	0.2	3.8	0	5.39	141	47.5	191	0.18	12.9	0.35	76	3.08	385	43	27	13	0.63			2.98	2	2	1	0	0	0	0	0	51	25.99	85	117	84	4.82	4.27
1	45	42.6	46	2.64	88.7	321	36.9	8.3	9.7	7.3	28.5	6.21	2.86	0	0.26	4.1	0.1	4.24	121	37.6	231	0.19	11.3	0.45	77	6.7	250	13	17	24	1.31			1.24			0	0	0	0	1	0		21.23	65	102	63	4.88	2.74
0	40	42.6	47.1	2.42	92.7	324	43.3	9.8	14.2	6.7	30	5.69	2.68	0	0.2	3.6	0	4.62	139	42.8	238	0.23	12.3	0.38	71	5.38	225	11	11	17	1	20.3	58	3.82	2	3	0	0	0	0	0	0	58	19.59	67	105	59	4.84	3.02
1	32	42.6	38.5	1.55	84.3	337	39.1	9.3	11.4	17.6	28.4	3.64	1.4	0	0.05	1.3	0	4.36	124	36.7	242	0.22	13.9	0.64	48	3.28	306	13	22	13	1.69			0.42	0	0	0	0	0	0	0	0	75	20.86	71	111	68	4.37	2.16
1	53	42.6	46.5	3.23	93.2	291	44.3	8.8	11.9	8.5	27.1	7.58	3.53	0	0.18	2.4	0	4.68	127	43.6	206	0.18	12.3	0.64	69	5.02	306	248	131	180	0.53			1.86	0	0	1	0	0	0	1	0	72	26.04	97	146	80	4.63	3.65
0	25	42.6	44.8	1.46	87.6	318	38	8.6	11.1	10.9	27.9	3.43	1.54	0	0.06	1.6	0	4.73	132	41.4	214	0.18	11.8	0.38	83	4.37	421	14	17	12	1.21	22.3	44	1.92	0	0	0	0	0	0	0	0		20.37	74	114	69	4.85	2.1
1	58	42.7	46.9	3.26	93.4	316	40.2	10.6	12.3	7.3	29.5	7.64	3.58	0.08	0.16	2.1	1	4.88	144	45.6	328	0.35	12	0.56	57	5.09	248	19	18	31	0.95	20.3	86		0	2	0	0	0	0	0	0	56	24.44	78	132	74	5.12	3.45
0	53	42.7	44.1	2.16	99.6	327	45	11.3	13.8	7.7	32.5	5.06	2.23	0.02	0.26	5.1	0.4	5.04	164	50.2	226	0.26	12.4	0.39	56	5.18	226	13	13	41	1	14.5	78		2	3	1	0	0	0	0	1	62	23.51	80	141	92	4.15	2.55
1	32	42.7	49.3	2.66	90	324	43.4	11.1	13.2	7.1	29.2	6.23	3.07	0.02	0.04	0.6	0.3	4.42	129	39.8	274	0.3	13.4	0.44	77	5.16	254	19	18	8	0.95	16.1	66	0.51	0	0	0	0	0	0	0	0	66	22.52	67	118	66	4.06	2.13
1	78	42.7	47.7	2.08	92.8	320	44	11.1	13.7	7.8	29.7	4.88	2.33	0.01	0.08	1.6	0.2	4.58	136	42.5	205	0.23	13.3	0.38	88	6.84	353	16	21	10	1.31	17	81		0	0	1	0	0	0	1	0	65	23.23	84	135	82	4.35	2.49
1	62	42.7	47.9	2.22	88.6	347	45	9.6	11.4	7.5	30.6	5.21	2.49	0	0.1	2	0	4.66	143	41.2	219	0.21	12.3	0.39	73	6.46	372	21	17	15	0.81	19.4	61		0	0	1	0	0	0	0	0		25.96	102	149	80	5.42	3.91
0	27	42.7	49.1	2.62	89.4	385	48.5	9.8	11.1	7	34.4	6.14	3.02	0.02	0.05	0.8	0.4	4.97	171	44.4	155	0.15	12.2	0.43	76	2.9	450	30	22	15	0.73			2.4	2	0	1	0	0	0	0	0	57	31.92	101	161	94	4.63	3.35
1	21	42.7	48.4	2.43	93.9	330	48.9	10.3	15	7.6	30.5	5.68	2.75	0.01	0.06	1.1	0.2	4.23	129	39.7	304	0.27	12.9	0.43	55	4.71	241	15	21	8	1.4	13.7	51		0	0	0	0	0	0	0	0		19.04	71	98	61	4.35	2.43
0	58	42.7	47.2	2.32	94.9	326	42.3	9.5	11.1	6.9	30.9	5.43	2.57	0.01	0.17	3.1	0.1	4.56	141	43.2	141	0.13	11.5	0.37	70	4.21	324	28	24	30	0.86	30	44		0	3	1	0	0	0	0	0	58	29.34	97	131	79	5.33	2.76
1	32	42.7	43.2	2.15	88.1	301	39.1	9.5	12.3	11.3	26.5	5.02	2.17	0	0.13	2.7	0.1	4.71	125	41.4	207	0.19	12.6	0.57	63	3.27	212	38	28	13	0.74				0	0	0	0	0	0	0	0	78	24.84	79	120	74	5.25	2.67
0	40	42.7	50.6	2.33	89.2	340	44.3	8.1	10.1	5.9	30.3	5.45	2.76	0	0.05	0.8	0	5.28	160	47	207	0.16	12.8	0.32	50	3.77	276	27	18	45	0.67	25.5	58	7.84	1	2	0	0	0	0	0	0	75	26.45	93	147	88	4.63	3.22
0	25	42.7	48.9	2.45	87.8	324	38	10.4	12.3	6.1	28.4	5.72	2.8	0	0.13	2.2	0.1	4.81	137	42.2	229	0.23	11.8	0.35	96	6.93	347	15	13	14	0.87	18.3	44	0.69	0	0	0	0	0	0	0	0		18.01	68	92	55	4.47	2.21
0	34	42.7	38.8	2.09	95.8	332	41.2	8.5	9.2	13	31.8	4.91	1.9	0	0.28	5.6	0	4.81	153	46	218	0.18	11.6	0.64	79	5.86	406	21	20	21	0.95			2.02	2	2	0	0	0	0	0	0	52	20.11	70	102	61	5.05	2.78
1	26	42.7	49.4	1.66	97.8	296	43.3	9.5	13.7	6.8	28.9	3.89	1.92	0	0.04	1.1	0	4.56	132	44.5	237	0.22	12	0.27	50	4.37	248	11	17	12	1.55	24.2	50	0.2	0	0	0	0	0	0	0	0	74	19.1	65	111	68	3.91	2.49
1	55	42.7	50.1	2.22	89.8	322	36.9	8.9	11.4	5.9	28.9	5.2	2.6	0	0.07	1.3	0	4.74	137	42.5	212	0.18	12.4	0.31	55	3.71	290	10	13	21	1.3	19.5	46	1.29	0	0	0	0	0	0	1	0		20.32	72	110	66	4.73	3.16
1	49	42.7	45.5	2.4	90.8	33	42	9.9	11.8	8.7	29.6	5.61	2.55	0.02	0.15	2.7	0.4	4.79	142	43.5	252	0.25	13	0.49	73	2.96	403	47	39	53	0.83	23.9	50	0.29	0	2	1	0	0	0	0	0	59	29.03	92	131	87	5.54	2.45
1	61	42.8	45.9	1.97	97.4	330	41.2	10.6	12.3	6.7	32.1	4.6	2.11	0.05	0.16	3.5	1.1	4.17	134	40.6	175	0.18	12.2	0.31	48	4.42	312	20	25	84	1.25	23	73	0.54	0	2	1	0	0	0	1	0	61	24.44	83	140	70	4.62	3.17
0	29	42.8	47.4	1.79	94.5	327	42.6	9.3	10.9	8.6	30.9	4.18	1.98	0.01	0.04	1	0.2	5.27	163	49.8	204	0.19	12.6	0.36	82	5.87	355	17	20	15	1.18	20	59		2	2	0	0	0	0	1	0	53	20.72	76	112	64	4.2	2.11
1	66	42.8	33.9	1.71	91.3	320	43.3	12.6	16.7	20.9	29.2	4.01	1.36	0.07	0.03	0.7	1.7	4.38	128	40	145	0.18	13.4	0.84	72	7.74	278	19	22	8	1.16	25.7	43		0	0	1	1	0	0	0	0	75	26.31	88	158	83	4.91	2.74
0	65	42.8	46	3.81	91.8	327	42.9	10.9	13.1	9.2	30	8.91	4.1	0.01	0.17	1.9	0.1	5.36	161	49.2	232	0.25	13	0.82	98	6.42	389	29	18	13	0.62	13.5	109		0	0	0	1	0	0	1	0	79	21.47	83	129	77	4.82	2.05
1	25	42.8	46.7	1.25	69.9	310	45	9.3	11.9	9.5	21.6	2.92	1.37	0	0.03	0.9	0	5.13	111	35.8	252	0.23	15.6	0.28											0	2	0	0	0	0	0	0		19.2	66	115	76	4.4	2.93
0	25	42.8	45.4	1.86	87.2	298	37.7	10.4	16	10	27.6	4.33	1.97	0.01	0.07	1.6	0.2	4.98	123	44.1	237	0.24	14	0.43	96	6.46	236	21	25	12	1.19	16.5	48		0	0	0	0	0	0	0	0	63	19.1	63	106	62	4.49	2.01
0	37	42.8	42.5	2.31	86.6	331	45.4	9.4	11.1	8.8	28.6	5.4	2.29	0	0.32	5.9	0.1	5.02	144	43.4	215	0.2	13.2	0.48	88	5.3	418	58	23	62	0.4			7.88	0	2	1	1	0	0	0	0	67	30.27	100	155	102	5.03	4.75
1	25	42.8	47.7	2.35	95.2	32	41.5	10.2	11.9	6	29.7	5.49	2.62	0.02	0.17	3.1	0.4	4.41	131	42	243	0.25	12.2	0.33	66	5.17	245	20	20	19	1			4.68	0	2	0	0	0	0	1	0	66	18.75	61	100	61	4.54	2.93
1	69	42.8	47.9	3.27	95.3	314	42.3	8.9	11.9	6.4	29.9	7.65	3.66	0.01	0.22	2.9	0.1	4.67	140	44.5	285	0.25	12.8	0.49	77	5.08	320								0	0	0	1	0	0	0	0		22.43	79	159	79	5.08	3.72
1	52	42.8	45.2	1.77	89.1	336	40.1	9.2	12.3	8.9	29.9	4.14	1.87	0	0.13	3.1	0	4.18	125	37.2	204	0.18	12.2	0.37	63	5.84	267								0	0	0	0	0	0	1	0		20.5	68	122	71	4.53	2.25
0	31	42.8	42.6	2.73	79.5	347	33.8	8.3	11.1	12	27.5	6.37	2.72	0	0.16	2.5	0	5.08	140	40.3	209	0.17	11.6	0.77	80	3.54	261	41	37	69	0.9				0	0	0	0	0	0	0	0	60	28.73	94	115	75	4.22	2.16
1	67	42.8	40.3	3.33	96.5	318	42.3	7.6	8.8	10.8	30.6	7.78	3.13	0	0.48	6.1	0	4.53	139	43.7	233	0.17	12.1	0.84	58	4.35	263	24	24	13	1	15.1	111		0	0	0	0	0	0	1	0		15.4	65	109	71	4.46	2.33
0	56	42.8	46.5	2.44	86.2	325	39.1	8.4	11.1	6.2	28	5.7	2.65	0	0.25	4.4	0.1	4.67	131	40.2	205	0.17	11.5	0.35	59	4.78	234	50	32	123	0.64	11.4	133	6.2	0	0	0	1	0	0	0	0	62	29.76	103	195	105	5.01	4.38
1	23	42.8	45.5	1.76	97.4	318	38	8.4	11.4	7.4	31	4.11	1.87	0	0.18	4.3	0	3.74	116	38.4	218	0.18	11.4	0.3	58	2.88	286	8	15	9	1.88			0.29	0	0	0	0	0	0	0	0	60	15.81	65	94	58	3.47	2.62
0	22	42.8	50	2.27	89	325	40.1	9.6	12.3	6.2	28.9	5.32	2.66	0	0.06	1.1	0	5.11	148	45.4	241	0.23	13.7	0.33	77	4.46	293	11	18	14	1.64			0.31	0	2	0	0	0	0	0	0	72	17.48	67	134	77	4.52	1.76
0	46	42.8	42.4	2.3	101.1	338	44.3	7.7	9.2	10.9	34.1	5.37	2.28	0	0.21	3.9	0	4.42	151	44.6	148	0.11	12.1	0.59	77	4.93	399	33	17	40	0.52	13.7	55		2	2	1	0	0	0	0	0	77	25.35	90	126	73	4.57	2.29
1	30	42.8	47.7	2.17	85.1	338	39.1	8.1	11.1	7.9	28.7	5.07	2.42	0	0.08	1.5	0.1	4.87	140	41.4	300	0.24	12.2	0.4	68	5.36	266	17	20	16	1.18	18.3	61	2.53	0	0	1	0	0	0	0	0	68	24.03	80	141	91	4.19	4.04
1	60	42.8	49.4	1.79	90.8	334	42.3	10.2	12.3	5.9	30.2	4.18	2.06	0	0.08	1.9	0	4.69	142	42.5	145	0.14	12.6	0.25	43	5.97	221	12	17	14	1.42			1.42	0	0	1	1	0	0	0	0	62	24.67	85	150	86	5.26	2.97
0	27	42.8	42.1	2.01	88	312	36.9	8.4	10.6	9.4	27.5	4.71	1.98	0	0.27	5.8	0	4.83	133	42.5	206	0.17	12.4	0.44	69	4.14	300	23	15	65	0.65	14.8	48	1.1	2	1	0	0	0	0	0	0	65	26.31	90	120	68	4.64	3.28
0	23	42.9	45.9	1.68	95.1	325	42.9	11.3	13.2	9.7	30.9	3.92	1.8	0.02	0.04	1	0.5	5.56	172	52.9	172	0.19	12.7	0.38	78	3.44	292	15	20	12	1.33	18.3	73		0	2	0	0	0	0	0	0	47	22.41	71	115	62	4.13	2.48
1	55	42.9	48.4	2.28	90.2	363	48.5	8.7	10.1	6.6	32.7	5.31	2.57	0.01	0.1	1.9	0.2	4.43	145	39.9	148	0.12	12.7	0.35	63	4.51	222	27	23	10	0.85	18.8	43	0.2	0	0	0	0	0	0	0	0	53	23.34	77	103	61	4.21	2.66
0	45	42.9	49.2	1.76	82.2	344	35.8	10.5	11.9	6	28.2	4.1	2.02	0	0.08	1.9	0	5.24	148	43	193	0.2	12	0.24	85	6.8	315	29	19	27	0.66	36.8	54	1.08	0	0	0	0	0	0	0	0	68	23.14	74	126	75	5.11	2.35
0	41	42.9	40.1	1.79	92	336	44.3	7.5	9.2	7.8	30.9	4.17	1.67	0	0.38	9.2	0	4.62	143	42.5	175	0.13	12.4	0.33	89	4.13	298	26	20	21	0.77	44.3	42		1	2	0	0	0	0	0	0	68	25.1	85	131	83	3.99	3.12
0	36	42.9	39	3.86	86.7	336	41.2	9.1	12.8	9.5	29.1	8.99	3.51	0	0.77	8.5	0	5.05	147	43.7	237	0.21	12	0.85	69	4.29	322	24	19	31	0.79	20	67	2.46	2	3	1	0	0	0	0	0	67	25.69	93	150	99	4.19	3.28
1	47	42.9	44.4	2.73	85.7	329	39.1	9.2	12.3	6	28.2	6.38	2.83	0	0.43	6.8	0	4.46	126	38.2	222	0.2	12.1	0.38	73	6.46	199	19	21	14	1.11	18	51	0.82	0	0	0	0	0	0	1	0	58	23.73	78	119	70	5.24	3.15
1	36	42.9	48.5	2.2	90	33	42	9.6	11.3	6.8	29.3	5.13	2.49	0.01	0.08	1.6	0.2	4.91	144	44.2	223	0.21	13	0.35	58	3.63	213	19	21	13	1.11			1.21	0	0	0	0	0	0	0	0	69	20.8	71	118	84	4.01	3.22
1	34	42.9	46.4	2.51	87.8	329	41.2	9.8	14.2	8.2	28.9	5.85	2.72	0	0.14	2.5	0	4.08	118	35.8	246	0.24	13.7	0.48	84	3.78	332	26	28	27	1.08	18.3	52	1.17	0	0	0	0	0	1	0	0	71	22.68	66	111	71	5.2	2.7
1	29	42.9	44.9	2.98	77.9	336	39.1	9.2	12.8	6.9	26.1	6.94	3.11	0	0.37	5.3	0	4.85	127	37.7	317	0.29	12.7	0.48	53	3.13	209	12	14	13	1.17			5.05	0	0	0	0	0	0	0	0	73	27.43	82	99	67	4.32	1.97
1	49	42.9	49.3	2.87	93.7	338	45.4	7.5	9.7	6.6	31.7	6.7	3.3	0	0.08	1.1	0.1	4.44	141	41.6	244	0.18	12.2	0.44	47	4.53	176	15	19	7	1.27	17.3	125		0	0	0	0	0	0	1	0		21.36	72	119	71	4.17	2.83
1	29	42.9	48.2	1.89	90.1	33	40.2	10.4	12.6	8	30.1	4.4	2.12	0.01	0.03	0.7	0.2	4.65	140	41.9	221	0.23	12.3	0.35	76	4.03	290	10	28	11	2.8			0.29	0	2	0	0	0	0	0	0	56	24.91	74	102	65	4.44	2.83
0	25	42.9	43.8	2.14	90.8	352	43.3	8.6	10.6	10.7	31.9	4.98	2.18	0	0.13	2.5	0	4.94	158	44.8	260	0.22	12.9	0.53	73	4.57	490	304	100	50	0.33			1.5	2	3	1	0	0	0	0	0	75	31.14	92	136	86	4.42	2.9
0	28	43	43.6	2.31	88.9	335	41.8	10.7	12.6	9.7	29.8	5.37	2.34	0.04	0.16	3	0.7	5.3	158	47.1	226	0.24	12.8	0.52	91	7.11	275	14	15	14	1.07	13.6	55		2	2	0	0	0	0	0	0	54	21.55	78	105	66	4.65	2.26
0	57	43	46.8	1.67	94.5	320	41.8	11.8	15.4	8.3	30.3	3.87	1.81	0.01	0.06	1.6	0.3	5.12	155	48.4	113	0.13	12.4	0.32	96	6.23	297	20	20	13	1	19.7	62		0	0	0	0	0	0	0	0		17.93	67	142	79	4.62	2.13
0	48	43	41.7	1.92	94	332	41.8	11	13.3	10.8	31.2	4.46	1.86	0.03	0.17	3.8	0.7	5.16	161	48.5	259	0.28	12.4	0.48	81	5.83	303	43	19	29	0.44	11.3	74	0.25	0	2	1	0	0	0	0	0		27.22	89	123	74	4.19	2.62
0	21	43	42.7	2.16	86.4	329	42.6	9.8	13.3	10.4	27.4	5.03	2.15	0.03	0.17	3.4	0.6	5.86	143	44.7	165	0.16	12.9	0.52	62	4.3	426	22	18	40	0.82	26.1	77		2	2	0	0	0	0	0	0	62	19.25	67	118	72	4.72	1.56
1	26	43	48	2.39	86.8	368	48.5	10.1	10.6	7.1	31.9	5.56	2.67	0	0.11	2	0.1	4.13	132	37	232	0.23	13.2	0.39	57	3.54	249	15	19	10	1.27	19.2	48	4.63	0	0	0	0	0	0	0	0	74	18.99	62	110	65	4.11	2
0	23	43	45	2.54	86.3	379	49.7	8.5	9.2	9.5	32.6	5.9	2.66	0.02	0.13	2.1	0.3	5.42	177	46.7	207	0.17	13.9	0.56	69	4.32	389	16	14	14	0.88	23.4	42		2	2	0	0	0	0	0	0	90	20.91	68	134	77	4.41	2.3
0	33	43	50.4	2.24	92.5	32	44.5	9.5	10.8	5.4	30	5.2	2.62	0.02	0.04	0.8	0.4	5.6	168	47.8	219	0.21	13.4	0.28	85	8.48	310	29	21	16	0.72	28.6	66	7.29	0	2	0	0	0	0	0	0	70	19.57	68	140	100	4.35	2.84
0	26	43	49.7	2.95	85.1	298	38	7.8	9.7	5.5	24.5	6.86	3.41	0	0.13	1.8	0	5.18	127	44	323	0.25	12.1	0.38	89	3.78	356	34	23	21	0.68			1.42	0	2	0	0	0	0	1	0	61	23.89	84	121	77	4.88	2.34
0	25	43	39.8	2.79	91.6	344	43.3	8.2	10.6	7.5	31.5	6.49	2.59	0	0.62	9.6	0	5.2	164	47.6	258	0.21	11.9	0.49	66	2.66	308	14	14	23	1	19.4	70		0	2	0	0	0	0	0	0	66	21.31	76	104	58	4.55	2.04
0	37	43	47.7	2.9	90.5	332	40.1	8.6	11.1	8.4	30	6.75	3.22	0	0.06	0.9	0	5.12	154	46.3	276	0.23	12.1	0.57	72	4.1	278	23	21	14	0.91	14.6	50		2	2	0	0	0	0	0	0	62	24.91	86	120	68	4.43	2.3
0	76	43	37.4	2.25	94.9	305	45.4	8.5	10.6	9.4	29	5.23	1.96	0	0.54	10.2	0.1	4.48	130	42.5	227	0.19	13.2	0.49	72	4.4	238	12	26	26	2.17	21.2	74	3.3	1	2	0	1	1	0	0	0	67	22.65	68	172	119	6.13	3.09
0	42	43	48.5	2.75	92.7	339	39.1	10.7	15	7.5	31.4	6.4	3.11	0	0.06	1	0	4.74	149	43.9	172	0.18	12	0.48	75	5.34	416	51	26	34	0.51			1.2	1	2	1	0	0	0	0	0	66	24.39	76	120	71	4.49	2.95
1	65	43	45.8	2.07	86.8	329	35.8	8.2	10.1	9.6	28.5	4.8	2.2	0	0.08	1.6	0	4.52	129	39.2	236	0.19	11.4	0.46	71	4.46	261	24	22	12	0.92			2.76	0	0	0	0	0	0	0	0	82	21.64	70	162	99	4.57	2.61
1	69	43	45.4	3.94	89.3	327	36.9	9.5	13.3	10	29.2	9.15	4.16	0.01	0.14	1.5	0.1	4.82	141	43	264	0.25	11.9	0.91	74	9.14	350	30	25	33	0.83			1.37	0	0	1	0	0	0	0	0	64	24.88	81	129	72	4.92	3.62
0	54	43	39.5	2.55	89.2	357	40.1	7.4	9.2	9.5	31.8	5.93	2.34	0	0.47	7.9	0.1	5.47	174	48.7	247	0.18	12.2	0.57	87	5.25	273	24	30	37	1.25			3.51	0	2	1	0	0	0	0	0	64	23.26	87	95	88	12.07	3.23
1	39	43	43.6	2.21	89.7	362	41.2	9.4	12.3	11.5	32.4	5.14	2.24	0	0.1	1.9	0.1	3.79	123	38.9	237	0.22	12.7	0.59	58	4.65	157	24	22	21	0.92			0.5	0	2	0	0	0	0	0	0	59	19.43	61	104	63	4.08	2.93
0	56	43	46	3.03	93.8	334	39.1	8.5	9.7	7.5	31.2	7.05	3.24	0	0.24	3.4	0	5.08	159	47.6	232	0.19	11.9	0.53	58	5.03	431	66	51	44	0.77			2.36	2	3	1	0	0	0	0	0	62	24	92	150	107	4.97	4.2
0	53	43	41.6	3.13	99.1	318	40.1	9	12.3	8.8	31.5	7.28	3.03	0.01	0.48	6.6	0.1	4.66	147	46.1	218	0.19	12.3	0.64	84	4.91	317	22	23	20	1.05	16.3	74	3.62	1	2	1	0	0	0	0	0		30.96	111	139	87	4.78	3.43
1	38	43	48	2.24	84	316	40.1	8.1	9.2	8.2	26.5	5.22	2.5	0	0.04	0.8	0.1	4.48	119	37.6	387	0.31	13.9	0.43	52	5.99	271	11	20	10	1.82			0.77	0	0	0	0	0	0	0	0	71	20.96	63	87	59	4.73	1.81
1	69	43.1	47.3	2.2	91.4	326	41.2	10.2	12.2	7.8	29.8	5.1	2.41	0.02	0.07	1.4	0.4	4.56	136	41.7	271	0.28	12.5	0.4	55	5.87	231	24	24	40	1	24.2	97	0.19	0	0	1	1	0	0	0	0	86	23.31	70	153	89	4.64	2.33
1	27	43.1	46.7	1.76	93.1	323	39.2	11.4	14	9	30.1	4.09	1.91	0.01	0.04	1	0.2	4.49	135	41.8	226	0.26	11.7	0.37	57	4.53	285	18	15	15	0.83	12.8	88		0	2	1	0	0	0	1	0	57	25.34	85	124	70	4.19	1.99
1	51	43.1	46.4	2.26	90.6	327	39.7	10.6	13.2	7.8	29.6	5.24	2.43	0.01	0.13	2.5	0.2	4.49	133	40.7	273	0.29	12.2	0.41	109	6.06	348	47	27	37	0.57	11.1	57				1	0	0	0	1	0		25.04	77	105	66	4.46	3.31
0	30	43.1	43.5	1.82	88.1	341	50.9	8.5	9.2	8.3	30	4.22	1.84	0.01	0.21	5	0.1	4.43	133	39	148	0.12	13.6	0.35	67	6.28	249	48	24						2	0	1	0	0	0	0	0	69	26.7	90	111	72	4.46	3.07
0	51	43.1	44.1	2.48	89.3	401	49.7	9.5	9.4	7.8	35.8	5.76	2.54	0.02	0.27	4.7	0.3	4.66	157	41.6	149	0.14	12.8	0.45	69	7.24	393	32	16	35	0.5	24.1	51		1	0	1	0	0	0	0	0		25.65	88	118	70	5.65	3
1	57	43.1	48.6	2.55	90.3	315	47.4	9.4	10.1	5.8	28.4	5.91	2.87	0.01	0.14	2.3	0.2	4.32	123	39	251	0.23	12.1	0.34	69	6.23	258	19	20	34	1.05	18.9	71		0	2	0	0	0	0	0	0	70	22.48	59	116	72	4.9	3.06
1	33	43.1	48.2	1.53	85.2	300	43.8	8.6	9.2	6.6	25.5	3.56	1.72	0.01	0.07	1.8	0.3	4.11	115	35	200	0.17	12.2	0.24	51	4.88	226	8	15	15	1.88			0.34	0	2	0	0	0	0	0	0	66	20.96	59	92	56	3.86	2.68
1	53	43.1	47.7	2.72	82.3	308	49.7	10	13.7	7	25.3	6.3	3.01	0.02	0.12	1.9	0.3	4.7	119	38.6	233	0.23	14.5	0.44	59	3.69	226	40	30	19	0.75	16.7	53	2.05	0	0	0	0	0	0	0	0	71	28.58	81	122	73	5	2.73
1	51	43.1	47.9	2.01	96.2	320	43.3	10.2	12.2	7.1	30.6	4.66	2.23	0.01	0.09	1.9	0.1	5.03	154	48.4	251	0.26	12.7	0.33	73	6.13	235	26	24	22	0.92	19.2	60		0	0	0	0	0	0	0	0		23.12	72	127	87	4.89	4.28
0	43	43.1	42.5	1.92	98.7	33	43.5	11.9	15.6	11.2	32.2	4.45	1.89	0.03	0.11	2.5	0.7	5.5	177	54.3	250	0.2	12	0.5	82	4.47	441	36	27	110	0.75	27.6	60	7.64	2	2	1	0	0	0	0	0		26.86	87	123	78	4.42	4.03
0	33	43.1	48.5	2.95	86.6	331	40.1	9.9	11.9	6.7	28.6	6.85	3.33	0	0.11	1.7	0	5.38	154	46.5	210	0.2	12	0.46	71	4.56	275	37	24					4.61	0	2	0	0	0	0	0	0	69	23.72	80	132	86	4.45	2.45
1	24	43.1	48.9	1.97	85.9	311	39.9	9.9	11.9	6.3	26.7	4.57	2.24	0	0.08	1.7	0	4.38	117	37.6	178	0.17	12.3	0.29	52	3.29	251	7	16	12	2.29			0.23	0	0	0	0	0	0	0	0	65	19.43	74	106	58	4.49	2.97
1	24	43.1	46.4	1.87	83.5	32	45.4	9.2	10.4	7.2	27.1	4.33	2.01	0.02	0.12	2.8	0.5	5.21	141	43.5	303	0.28	14.9	0.31	63	3.32	237	13	15	10	1.15	27.5	52		0	2	0	0	0	0	0	0	65	21.86	75	117	66	4.65	2.46
1	54	43.1	43.2	2.33	88.4	331	34.9	10.3	13.7	8.5	29.2	5.42	2.34	0	0.28	5.2	0	4.68	137	41.3	254	0.26	11.3	0.46	54	5.09	335	26	18	26	0.69	19.5	57		0	0	1	0	0	0	1	0	53	26.13	87	112	71	4.63	3.32
0	39	43.1	46	2.72	89.8	346	38	8.4	10.6	7.3	31	6.31	2.9	0	0.22	3.5	0.1	5.21	162	46.7	233	0.19	12.4	0.46	76	6.12	301	35	23	28	0.66				2	2	1	0	0	0	0	0	70	24	79	129	81	4.29	3.01
1	36	43.1	45.9	2.16	97.3	33	40.4	9.6	11.2	10.2	32.3	5.01	2.3	0.01	0.03	0.6	0.2	4.46	144	43.4	298	0.29	11.8	0.51	58	3.24	226	33	17	16	0.52			2.14	0	2	0	0	0	0	0	0	83	20.42	81	113	64	5.03	2.15
1	44	43.1	39.8	2.44	77.7	330	38	9.4	11.1	10.6	25.6	5.65	2.25	0	0.37	6.5	0.1	3.94	101	30.6	298	0.28	13.3	0.6	54	5.34	242	16	17	9	1.06			0.91	0	0	0	0	0	0	0	0		21.23	67	109	68	4.32	2.04
1	69	43.1	46.1	2.6	93.2	322	40.1	8.6	12.3	8.5	30	6.03	2.78	0	0.14	2.3	0	4.63	139	43.1	270	0.23	12.6	0.51	53	4.99	249	28	19	16	0.68	17.4	53	3.48	0	0	1	0	0	0	1	0	68	29.03	91	179	99	5.99	3.6
1	25	43.1	49.6	1.79	100.7	318	43.3	7.7	10.1	6.5	31.9	4.16	2.06	0	0.03	0.8	0	4.16	133	41.8	298	0.22	12.7	0.27	68	2.73	237	11	34	12	3.09			0.33	0	0	0	0	0	0	0	0	60	22.68	68	100	60	4.47	1.7
0	35	43.1	47.8	1.69	93.9	355	40.1	8.9	12.8	7.1	33.3	3.91	1.87	0	0.08	1.9	0	4.41	147	41.4	159	0.14	11.9	0.28	93	6.56	421	17	14	18	0.82	34.1	51		2	2	0	0	0	0	0	0	58	20.02	67	110	65	3.97	1.63
1	22	43.1	43.7	2.55	81.6	317	40.1	8.9	10.6	6.5	25.9	5.91	2.58	0	0.39	6.6	0	4.71	122	38.4	348	0.3	13.7	0.39	50	5.2	221	15	19	10	1.27			0.32	0	2	0	0	0	0	0	0	72	18.59	65	112	68	4.43	1.64
1	59	43.1	49	2.3	96.1	321	45.4	8.7	11.9	6.9	30.8	5.34	2.62	0	0.05	0.9	0	4.28	132	41.1	261	0.22	12.7	0.37	72	2.86	310	56	45	26	0.8	17.7	43	4.03			1	0	0	0	1	0	64	24.88	86	111	68	4.41	3.2
0	34	43.1	45.2	2.29	89.1	354	38	8.2	10.6	10.6	31.5	5.32	2.41	0.01	0.06	1.1	0.1	4.69	148	41.7	219	0.17	11.9	0.56	72	3.6	321	34	21	26	0.62	12.6	65		2	2	0	0	0	0	0	0	62	25.47	85	125	75	4.67	3.85
1	48	43.1	49.8	2.77	85.8	327	38	10.1	12.8	5.9	28	6.42	3.2	0	0.07	1.2	0	4.67	131	40	199	0.2	12.1	0.38	61	5.04	290	35	25	24	0.71			1.19	0	2	1	0	0	0	1	0	61	25.22	84	148	86	5.18	3.94
0	34	43.1	46.1	2.86	87.4	327	36.9	8.7	11.1	7.7	28.6	6.64	3.06	0	0.21	3.1	0	4.96	142	43.3	291	0.25	12.1	0.51	69	3.93	362	14	15	15	1.07			1.49	0	2	0	0	0	0	1	0	71	21.2	78	118	77	4.48	3.08
0	47	43.2	42.3	1.77	86.5	314	39.9	11	13.6	9.3	27.1	4.09	1.73	0.04	0.17	4.2	1	5.27	143	45.6	228	0.25	12.8	0.38	64	6.82	275	30	27	24	0.9	19.5	67	0.17	1	2	0	0	0	0	1	0	53	24.09	82	106	61	4.88	3.29
1	56	43.2	46.6	1.32	94.6	320	43.6	10.8	12.8	8.2	30.2	3.05	1.42	0.02	0.04	1.3	0.7	4.63	140	43.8	159	0.17	13.1	0.25	51	5.5	276	25	22	15	0.88	15.1	82		0	0	1	0	0	0	0	0	57	24.46	76	108	68	4.53	2.93
0	48	43.2	39.2	2.58	90.7	323	44.7	10.9	13.6	10.9	29.3	5.97	2.34	0.02	0.38	6.4	0.3	5.36	157	48.6	257	0.28	13.6	0.65	88	5.16	327	26	20	62	0.77	14.6	68	0.54	0	0	0	0	0	0	0	0	87	25.65	86	107	68	4.42	4.37
1	41	43.2	45.4	2.34	92.2	339	45	9.6	11.1	7.1	31.2	5.41	2.46	0	0.23	4.2	0	4.13	129	38	248	0.23	11.8	0.39	56	4.91	188	15	12	12	0.8	16.7	48		0	0	0	0	0	0	0	0		21.37	67	106	63	4.93	1.87
1	41	43.2	46.3	1.9	89.9	351	48.5	10.2	10.6	9.7	31.5	4.4	2.04	0	0.03	0.7	0	4.57	144	41	214	0.21	13.9	0.43				18	22	13	1.22	30.7	35		0	2	0	0	0	0	0	0	66	22.66	64	103	61	5.09	2.82
0	28	43.2	47.3	4.09	83.5	305	48.5	8.9	9.4	7.8	25.4	9.47	4.48	0.01	0.16	1.7	0.1	5.73	146	47.8	115	0.2	13.1	0.73	67	4.23	460	230	101	53	0.44	23	62		0	2	1	0	0	0	0	0	86	34.56	106	139	85	5.62	3.42
0	56	43.2	46.8	2.46	83.5	342	45	9.5	10.1	8.6	28.6	5.69	2.67	0	0.07	1.3	0	4.65	133	38.8	146	0.13	13.7	0.49	70	2.94	307	37	27	43	0.73	17.5	98	0.43	1	2	0	0	0	0	0	1	67	27.78	71	116	71	4.67	2.63
1	54	43.2	49.4	1.74	84.7	320	41.2	9.6	9.2	6.3	27	4.02	1.99	0.01	0.04	1	0.2	4.25	115	37.2	174	0.16	12.9	0.25	71	5.58	193	15	20	24	1.33	13.3	78	2.26	0	0	0	0	0	0	0	1	54	20.08	65	129	73	4.16	3.56
0	23	43.2	44.6	2	84	339	43.3	8.9	10.6	9.8	28.4	4.62	2.06	0	0.1	2.3	0	5.16	147	43.3	194	0.17	13.6	0.45	106	5.5	363	135	47	74	0.35	11.9	82		2	2	1	0	0	0	1	0		28.41	91	130	80	4.34	4.6
1	42	43.2	48.4	2.41	89.3	309	36.9	9.1	13.3	7.2	27.6	5.58	2.7	0	0.07	1.2	0	4.56	126	40.7	248	0.22	11.8	0.4	125	5.69	284	57	29	46	0.51	21.2	50	0.4	0	2	1	0	0	0	0	0	61	25.56	80	108	65	4.41	2.92
0	28	43.2	46.9	3.05	89.7	317	38	8.9	12.8	9.5	28.4	7.05	3.3	0	0.03	0.4	0	4.81	137	43.1	161	0.14	11.5	0.67	96	3.26	320	32	29	24	0.91	16.3	71		0	2	0	0	0	0	0	0	82	23.78	80	124	69	4.45	2.68
1	27	43.2	46.2	2.12	91.7	321	42.3	9.7	14.2	8.1	29.4	4.91	2.27	0	0.12	2.5	0	4.38	129	40.1	221	0.21	13.1	0.4	71	5.99	377	17	20	8	1.18	24.2	68		0	0	0	0	0	0	0	0		20.57	71	95	58	3.67	2.1
0	63	43.2	41.5	2.26	93.7	333	40.1	8.8	11.9	8.8	31.1	5.24	2.17	0	0.35	6.6	0	4.3	134	40.2	204	0.17	12.2	0.46	83	5.37	538	27	20	42	0.74			2.44	2	2	1	1	0	0	0	0	79	25.46	83	139	98	4.92	3.99
0	40	43.2	43.3	2.22	93.7	355	40.1	8.8	10.1	10.6	33.2	5.15	2.23	0	0.15	3	0	4.39	146	41.1	165	0.14	11.6	0.54	100	6.55	376	23	11	26	0.48	12.7	66		2	2	1	0	0	0	0	0	67	29.06	92	123	85	4.61	2.91
0	46	43.2	47.3	2.47	91.9	33	40.7	10.2	11.6	8.9	30.6	5.71	2.7	0.01	0.02	0.4	0.2	5.65	173	51.9	173	0.18	12.2	0.51	81	3.4	355	33	30	98	0.91			0.39	1	3	0	0	0	0	0	0	74	19.72	77	148	95	4.72	2.43
0	55	43.2	44.5	2.5	96.4	335	42.3	7.9	10.1	8.1	32.3	5.78	2.57	0	0.24	4.2	0	4.36	141	42	261	0.2	11.3	0.47	81	6.06	396	33	32	68	0.97	18.3	60	1.87	2	2	1	0	0	0	0	0	57	28.36	81	118	73	4.13	3.69
1	63	43.2	46	2.67	87.2	363	38	8.1	11.1	10	31.6	6.17	2.84	0	0.04	0.7	0	4.42	140	38.5	218	0.17	11.5	0.62	61	3.67	229	59	24	52	0.41	39.9	50	1.64	0	2	0	0	0	0	1	0	65	22.64	76	147	83	4.79	3.59
0	39	43.2	46.1	3.16	91.4	339	38	11	14.2	8.4	30.9	7.33	3.38	0	0.17	2.4	0	5.13	159	46.8	129	0.14	11.6	0.61	87	3.8	455	85	21	30	0.25			4.05	2	2	1	0	0	0	0	0	68	30.1	89	151	86	4.52	2.75
1	51	43.2	45.5	2.35	97.6	326	41.2	10.4	14.5	9.1	31.7	5.44	2.47	0	0.12	2.2	0.1	4.22	134	41.1	148	0.15	12	0.49	65	4.22	326	18	20	13	1.11	36.9	42	0.36	0	3	0	0	0	0	0	1	57	23.71	80	135	80	4.87	3.23
0	45	43.2	38.9	1.96	97.2	330	39.8	10.2	12.2	9.3	31.9	4.42	1.72	0.02	0.36	8.1	0.5	5.02	160	48.8	182	0.19	11.6	0.41	74	4.39	345	21	21	84	1			7.22	2	3	1	0	0	0	0	0	84	22.96	88	143	80	4.24	3.43
1	42	43.2	45.2	2.72	90.5	33	41	13.1	18.1	8.4	29.9	6.29	2.84	0.02	0.18	2.9	0.3	4.72	141	42.7	179	0.23	12.6	0.53	61	2.79	195	16	12	20	0.75			0.37	0	2	1	0	0	0	0	0	65	21.6	74	95	61	4.47	2.26
1	58	43.2	47.6	2.2	90.9	34	39.3	9.3	10.2	7.6	30.5	5.1	2.43	0.01	0.07	1.4	0.2	4.95	151	45	211	0.2	12	0.39	62	4.18	148	24	20	20	0.83	14.5	90		0	0	0	0	1	0	0	0	79	24.93	79	154	98	9.16	4.96
0	75	43.3	42.9	1.97	96.3	330	43.9	10.6	12.3	8.8	31.8	4.55	1.95	0.02	0.21	4.6	0.4	4.34	138	41.8	159	0.17	13	0.4	67	5.98	306	18	18	20	1	14.3	60		1	2	1	1	0	0	0	1	67	26.47	98	139	76	5.34	2.83
0	74	43.3	43.4	1.63	67.9	310	38.3	11.7	18.5	12.2	21	3.76	1.63	0.01	0.03	0.8	0.3	6.51	137	44.2	162	0.19	16.8	0.46	73	7.66	345	17	17	16	1	17.1	45		0	2	0	0	0	0	1	0	74	16.65	65	124	69	4.59	2.81
1	49	43.3	43	1.86	93.9	325	41.4	11.1	12.9	5.6	30.5	4.3	1.85	0.04	0.31	7.2	0.9	5.21	159	48.9	199	0.22	12.2	0.24	46	4.55	281	37	26	11	0.7	22.7	46		0	2	0	0	0	0	0	0		22.68	79	120	75	4.72	3.08
1	33	43.3	38.7	2.52	86.1	346	45	8.9	10.1	6.9	29.8	5.81	2.25	0	0.64	11.1	0	4.26	127	37.6	178	0.15	12.1	0.4	47	4.84	204	17	17	13	1	15.6	48	0.51	0	0	0	0	0	0	0	0	70	20.03	64	99	54	4.46	3.23
1	55	43.3	45	1.85	87.3	319	46.2	8.5	9.9	10	27.8	4.7	2.12	0	0.08	1.7	0	4.35	121	37.9	156	0.13	12.5	0.66	65	3.29	209	14	26	19	1.86	20.2	59		0	0	0	0	0	0	0	0	60	21.34	70	115	67	5.15	3.62
1	38	43.3	46.1	1.84	89.2	326	49.7	10.2	11.4	7.2	29	4.26	1.96	0.01	0.13	3.1	0.3	3.99	116	37.5	234	0.23	12.8	0.31	60	8.66	224	16	14	22	0.88	17.4	48		0	2	0	0	0	0	0	0		22.15	66	103	67	4.14	1.82
1	28	43.3	41.6	2.39	88.1	337	39.1	8.9	11.9	6.8	29.6	5.51	2.29	0	0.45	8.2	0	4.11	122	36.2	219	0.19	12.4	0.38	66	5.63	261	7	21	14	3				0	0	0	0	0	0	1	0	65	23.42	77	102	62	4.71	1.85
0	57	43.3	45.8	4.79	81.8	327	36.9	8.4	8.8	8.5	26.7	11.08	5.07	0	0.27	2.4	0	5.6	150	45.8	250	0.21	12.7	0.94	97	6	331	33	32	21	0.97	11.1	54		1	0	0	1	0	0	1	0		27.48	86	136	76	5.05	3.19
1	43	43.3	46.9	1.86	92.5	317	39.1	11.7	13.7	9.1	29.3	4.31	2.02	0	0.03	0.7	0	4.22	124	39	138	0.16	11.4	0.39	73	8.63	216	17	14	12	0.82	13.3	70	1.15	0	0	0	0	0	0	1	0	71	19.88	63	101	63	4.27	2.03
1	26	43.3	47	2.47	91.5	323	42.3	8.2	11.4	8.3	29.6	5.7	2.68	0.01	0.08	1.4	0.1	4.22	125	38.6	269	0.22	13.1	0.47	67	5.26	280	32	22	9	0.69	20	59		0	2	0	0	0	0	0	0	61	19.05	66	124	81	4.51	2.37
0	32	43.3	43.1	2.86	82.5	33	43.2	10.6	12.7	8.5	26.9	6.61	2.85	0.02	0.32	4.8	0.3	6.1	164	50.3	253	0.27	14.6	0.56	90	6.47	490	47	23	44	0.49			4.58	2	3	0	0	0	0	1	0	72	30.08	101	123	74	4.56	2.97
0	48	43.3	47	2.72	93.6	33	42.7	11.2	14.3	8.5	30.9	6.27	2.95	0.01	0.06	1	0.2	5.34	165	50	285	0.32	12.7	0.53	75	6.11	391	63	27	75	0.43				2	3	0	0	0	0	0	0	70	25.69	88	148	112	4.49	3.78
0	25	43.3	48.5	2.38	91.1	347	40.1	8.1	10.1	7.2	31.6	5.49	2.66	0	0.05	0.9	0	4.26	135	38.8	173	0.14	12	0.4	69	5.7	306	18	14	20	0.78	19.8	67		0	3	0	0	0	0	1	0	66	22.2	77	111	67	4	2.12
0	22	43.3	43.3	2.97	87.1	339	43.3	9.7	14.2	8.5	29.5	6.86	2.97	0	0.34	4.9	0	5.5	159	51.8	300	0.28	13.1	0.58	82	2.96	366	62	32	40	0.52	16.3	78		2	2	0	0	0	0	0	0	83	20.98	86	110	70	4.6	2.22
0	26	43.3	48.7	4.28	90.9	350	39.1	9.9	13.7	5.4	31.7	9.9	4.82	0	0.27	2.7	0	4.56	145	41.4	265	0.26	12	0.53	72	3.01	283							1.15	2	2	1	0	0	0	0	0		26.85	92	144	86	4.72	2.28
1	34	43.3	45.6	1.99	91.4	278	39.1	8.8	12.8	7.3	25.4	4.6	2.1	0	0.17	3.8	0	4.21	107	38.4	196	0.17	12.2	0.34	59	4.01	232	10	13	11	1.3			0.51	0	0	0	0	0	0	0	0	52	20.7	66	110	62	4.37	2.55
0	38	43.3	45.5	3.36	94.3	303	40.1	8.4	9.7	8.1	28.5	7.75	3.52	0	0.25	3.2	0	5.15	147	48.5	213	0.17	11.8	0.63	78	6.59	368	57	29	53	0.51	18	58	0.67	0	0	1	0	0	0	0	0		26.85	89	134	85	5.62	5.35
1	44	43.3	45.8	2.03	89.7	315	39.1	7.9	9.2	8.4	28.2	4.69	2.15	0	0.11	2.4	0.1	4.18	118	37.4	234	0.18	12.1	0.39	49	3.4	416	29	24	10	0.83			0.68	0	0	0	0	0	0	0	0	67	22.48	75	120	70	4.54	3.17
0	38	43.3	47.2	1.66	94	322	39.1	8.2	10.1	8.4	30.2	3.84	1.81	0	0.04	1.1	0.1	4.92	149	46.2	201	0.16	11.8	0.32	79	4.33	311	17	9	13	0.53			2.64	0	2	0	0	0	0	0	0	62	21.87	70	127	80	4.36	2.25
0	24	43.4	39.3	2.31	89.4	335	41.3	10.6	13.2	9.6	30	5.32	2.09	0.02	0.39	7.3	0.4	5.27	158	47.1	224	0.24	12.6	0.51	78	5.39	395	25	25	17	1	19.2	48	0.35	0	0	0	0	0	0	1	0	75	18.94	67	109	66	4.57	1.96
0	32	43.4	38.6	2.04	90.4	326	41.7	9.9	12.5	8.7	29.5	4.71	1.82	0.03	0.41	8.7	0.6	5.22	154	47.2	225	0.22	12.7	0.41	88	4.86	438	44	22	40	0.5	18.4	70	0.48	0	3	1	0	0	0	0	0	58	25.59	85	122	72	4.25	2.88
1	59	43.4	46.2	1.73	94.8	317	39.6	9.8	11.4	7.8	30	3.98	1.84	0.01	0.09	2.3	0.3	4.66	140	44.2	203	0.2	11.7	0.31	59	6.2	214	17	21	23	1.24	15.7	111	2.21	0	0	0	0	0	0	0	0		19.29	77	114	72	5.22	2.68
1	64	43.4	43.5	4.56	86	312	44.6	12.3	15.7	9.5	26.8	10.47	4.55	0.04	0.33	3.2	0.4	4.85	130	41.7	404	0.5	14.4	0.99	59	5.16	308	38	28	62	0.74	9.9	134		0	0	1	0	0	0	0	1	75	27.27	98	149	73	4.85	3.15
0	28	43.4	47.9	1.94	92.7	344	42.9	10.8	13.2	6.5	31.1	4.47	2.14	0.02	0.08	1.8	0.4	5.47	170	50.7	288	0.21	12.8	0.29	89	6.09	279	23	19	30	0.83	38.6	57	3.96	0	2	0	0	0	0	0	0	73	22.23	72	125	79	4.17	2.12
1	36	43.4	37.7	2.66	88.7	33	42.2	11.9	16	16.7	29.1	6.12	2.31	0.01	0.12	2	0.2	4.94	144	43.8	208	0.26	13.2	1.02	75	4.12	281	16	13	8	0.81	9	66		0	0	0	0	0	0	1	0		23.61	77	110	66	3.72	3.18
0	29	43.4	44.6	2.45	85.6	342	41.2	10	12.8	8.6	29.2	5.65	2.52	0	0.19	3.4	0	5.12	150	43.8	221	0.22	12.1	0.48	72	3.52	371	60	32	35	0.53	16.2	61	4.77	0	2	0	0	0	0	0	0	61	25.95	88	126	72	4.39	2.76
0	61	43.4	42.2	3.26	91.1	340	40.1	8.4	11.4	8.5	30.9	7.52	3.17	0	0.45	5.9	0	5.52	171	50.2	233	0.19	11.4	0.64	73	5.11	258	21	22	31	1.05	19.3	94		2	2	0	0	0	0	0	0		29.72	95	148	78	4.5	4.03
0	40	43.4	45.8	2.61	93.3	33	41.5	11.1	14.8	7.8	30.8	6.01	2.75	0.03	0.15	2.5	0.5	5.36	165	50	253	0.28	12.3	0.47	78	4.42	330	45	20	43	0.44	21	38	1.16	0	3	0	0	0	0	0	0	69	26.83	95	127	82	4.29	3.14
0	68	43.4	47.8	2.68	98.9	349	39.1	9.1	11.9	5.8	34.5	6.17	2.95	0	0.19	3	0	4.43	153	43.8	159	0.14	11.8	0.36	72	6.59	250	15	21	13	1.4			0.85	1	1	1	0	1	0	1	0	64	25.4	90	117	74	8.13	2.82
0	41	43.4	44.1	2.09	86.1	34	39.6	13.5	21.2	7.1	29.6	4.81	2.12	0.04	0.22	4.6	0.8	5.95	176	51.2	173	0.23	12.9	0.34	79	4.66	429	33	22	45	0.67				2	2	0	0	0	0	0	0	81	26.3	90	126	82	5.21	2.99
0	33	43.4	42.9	2.39	92.2	308	38	7.1	9.4	11.5	28.3	5.51	2.37	0	0.12	2.1	0.1	4.76	135	43.8	218	0.15	12.1	0.63	97	3.95	226	42	32	18	0.76				2	2	0	0	0	0	0	0	56	21.72	77	108	64	4.46	1.89
0	46	43.4	45	2.58	93.3	330	42.3	8.3	11.1	6.1	30.8	5.94	2.67	0	0.33	5.5	0	5.42	167	50.5	179	0.14	11.7	0.36	83	5.1	323	29	21	28	0.72	24.2	54	0.84	2	2	1	0	0	0	0	0	68	27.7	90	132	84	4.46	4.2
1	57	43.4	44.3	3.02	92.7	320	38	9.6	11.9	6.2	29.6	6.96	3.08	0	0.42	6.1	0	4.86	144	45	256	0.24	11.6	0.43	63	6.71	302	16	26	26	1.63	22.4	75	1.57	0	0	1	1	0	0	0	0	70	26.22	86	150	95	4.71	4.15
0	25	43.4	46.5	1.88	92.1	331	43.3	7.7	10.1	8.3	30.5	4.34	2.02	0	0.07	1.7	0.1	5.01	153	46.1	207	0.15	11.8	0.36	62	2.74	311	190	105	52	0.55	10.8	51	2.07	0	2	0	0	0	0	0	0	68	22.32	76	117	62	4.05	2.53
1	47	43.4	43.3	2.31	93.6	32	43	10.7	12.7	10.5	30.1	5.33	2.31	0.02	0.13	2.4	0.4	4.05	122	37.9	330	0.35	13	0.56	58	5.39	163	14	17	13	1.21	16.6	40		0	2	0	0	0	0	0	0		19.53	60	106	64	4.26	2.36
1	56	43.4	45.7	1.92	97.5	32	43.9	10.2	12.4	7.9	31.2	4.42	2.02	0.03	0.1	2.3	0.7	4.43	138	43.2	255	0.26	12.6	0.35	53	5.96	269	60	48	31	0.8	19.3	81		0	0	1	0	0	0	0	0	62	27.28	85	117	74	5.21	2.36
0	56	43.4	39.7	2.7	95.9	32	44	10.7	12.7	12.9	30.7	6.22	2.47	0.04	0.21	3.4	0.6	5.41	166	51.9	236	0.25	12.9	0.8	76	6.29	328	37	20	29	0.54	23.5	35	5	2	2	0	0	0	1	0	0	65	25.4	94	135	85	5.15	5.19
0	59	43.5	42.4	2.14	61.5	324	36.5	11.5	17	10.4	19.9	4.91	2.08	0.02	0.16	3.3	0.4	5.63	112	34.6	238	0.28	18.2	0.51	58	6.05	258	13	19	9	1.46	26.4	43	0.13	0	0	0	0	0	0	1	0	53	17.93	65	102	65	3.81	2
1	38	43.5	49.4	1.91	90.8	318	44.7	10.8	13	10.6	27.6	3.65	2	0.01	0.13	2.3	0.2	4.79	132	43.5	308	0.33	13.7	0.6	54	4.84	212	14	15	14	1.07	14.3	37	0.28	0	0	0	0	0	0	0	0	70	24.13	72	127	80	4.64	2.83
1	25	43.5	45.8	1.59	92.3	333	38.8	9.1	10.2	7.9	30.8	3.65	1.67	0.01	0.09	2.5	0.3	3.9	120	36	249	0.23	11.8	0.29	64	4.42	227	12	12	9	1	14.4	39	0.08			0	0	0	0	0	1	64	19.68	68	114	67	4.82	2.6
0	73	43.5	44.3	3	98	321	44	11.8	14.2	9.6	31.4	6.89	3.05	0.03	0.15	2.2	0.4	5.38	169	52.7	214	0.25	12.4	0.66	99	5.11	397	15	26	16	1.73	90.5	60		0	2	0	0	0	0	0	0	60	25.35	92	124	71	4.46	2.52
1	47	43.5	44	2.02	93.8	315	40.8	10.8	12	9.5	29.5	4.64	2.04	0.01	0.13	2.8	0.2	4.84	143	45.4	233	0.25	12.2	0.44	76	5.15	249	25	20	21	0.8	11.9	65		0	2	1	0	0	0	0	0		22.04	88	137	92	5.16	3.21
1	59	43.5	47.6	2.46	94.1	323	48.5	9.5	10.1	5.8	30.3	5.64	2.68	0	0.18	3.1	0.1	4.48	136	42.1	232	0.22	12.1	0.32	52	4.27	258	22	23	38	1.05	16.5	80	0.38	0	2	1	0	0	0	1	0	70	23.53	85	107	68	4.59	4.15
1	24	43.5	45	2.26	89.4	331	52.1	9.8	9.7	10.4	29.6	5.19	2.34	0	0.06	1.1	0	4.76	141	42.5	170	0.16	14	0.54	54	3.77	195	13	19	8	1.46	10.1	44		0	2	0	0	0	1	0	0	76	18.9	58	133	86	4.27	2.8
0	49	43.5	45.7	2.02	84.6	282	47.4	9.4	11.4	7.1	23.9	4.64	2.12	0	0.17	3.7	0	5.77	138	48.8	100	0.09	13.5	0.33	75	6.24	270	37	35	75	0.95	30.5	68		0	0	0	0	0	0	0	0	70	24.72	86	150	96	6.19	2
0	40	43.5	35.7	1.71	87.8	334	48.5	10.3	11.1	18.8	27.6	3.93	1.4	0	0.08	1.9	0.1	5.72	158	50.2	102	0.1	12.4	0.74	68	7.51	306	25	28	17	1.12	19.5	91		2	2	0	0	0	0	0	0		19.13	63	110	63	4.61	1.96
0	23	43.5	47	2.68	94	330	41.2	11.4	19	8.2	31	6.15	2.89	0	0.08	1.2	0	4.83	150	45.4	164	0.18	12.4	0.51	63	3.75	280	31	34	51	1.1			0.3	0	2	0	0	0	0	0	1	63	17.99	62	113	71	4.45	1.41
1	49	43.5	43.7	2.7	85.7	322	40.1	10.4	15.9	6.2	27.5	6.22	2.72	0	0.41	6.6	0	4.5	124	38.5	190	0.19	13.3	0.38	68	4.06	352	53	38	73	0.72			1.56	0	0	0	0	0	0	0	0	62	21.23	72	119	74	5.04	2.49
1	54	43.5	32	3.72	95.2	337	39.1	7.8	10.1	7.3	32	8.54	2.73	0	1.47	17.2	0	4.65	149	44.2	259	0.2	12.3	0.63				19	20	16	1.05	18.2	56		0	0	0	0	0	0	0	0	58	22.23	79	111	63	4.76	3.72
0	38	43.5	44.8	2.74	98.3	305	44.3	8.7	10.6	8.5	30	6.3	2.82	0	0.21	3.3	0	4.43	133	43.5	188	0.16	12.4	0.53	84	3.59	243								2	2	0	0	0	0	0	0		25.66	95	99	59	4.72	3.04
1	47	43.5	46.9	2.13	99.8	334	43.3	9.2	11.9	7.9	33.3	4.9	2.3	0	0.08	1.7	0	4.2	140	41.9	207	0.19	12.8	0.39	49	3.33	201	7	1	23	0.14			1.65	0	0	0	0	0	0	0	0	59	21.08	74	103	59	4.87	3.05
0	57	43.5	44.9	2.89	102.5	338	39.1	8.1	10.6	9.2	34.6	6.64	2.98	0	0.16	2.4	0	4.44	154	45.5	158	0.12	10.9	0.61	73	6	395	25	23	17	0.92	24	56	1.42	0	0	0	0	0	0	0	0	74	22.55	77	129	83	4.83	2.71
1	43	43.5	47.9	2.73	104.7	321	41.2	8.8	10.6	7.9	33.6	6.28	3.01	0	0.04	0.7	0	4.4	148	46	175	0.15	11.6	0.5	81	5.61	301	15	25	14	1.67	23.7	73		0	0	0	1	0	0	0	0	70	24.88	86	171	92	5.08	2.29
0	23	43.5	40	1.81	95.8	311	47.5	10.9	17.3	13.9	29.8	4.16	1.66	0	0.11	2.5	0.1	5.43	162	52	172	0.18	12.5	0.58	79	4.23	305	48	18	26	0.38	15.7	41		2	2	0	0	0	0	0	0	76	24.9	86	111	80	4.7	2.03
1	53	43.5	42.4	2.3	87.9	340	40.1	9.6	12.3	7.1	29.8	5.28	2.24	0	0.37	7	0.1	4.89	146	42.9	305	0.29	13.9	0.37	51	3.09	360	17	17	11	1	21.9	46	1.94	0	0	1	0	0	0	0	0	78	24.89	87	100	70	4.94	3.5
0	33	43.5	44	2.38	93.5	332	45.4	8.8	11.4	7.6	31	5.47	2.41	0	0.27	4.8	0	5.34	160	49.9	221	0.19	12.8	0.42	71	4.58	337	23	21	20	0.91	21.4	58		2	2	0	0	0	0	0	0	67	21.41	73	120	80	5	2.63
0	47	43.5	48.1	3.51	94.1	318	46.5	8.2	10.6	5.9	29.9	8.08	3.89	0	0.21	2.5	0	5.07	152	47.7	246	0.2	12.2	0.47	74	5.53	390	27	22	20	0.81	15.8	52	1.73	0	2	1	1	0	0	0	0	75	31.12	108	140	82	4.87	2.76
1	41	43.5	46.8	1.68	93.9	337	45.4	9.5	12.3	8.2	31.6	3.85	1.8	0	0.05	1.4	0.1	4.26	135	40	221	0.2	12.7	0.31	46	5.04	359	16	14	11	0.88	16.5	36	16.39	0	2	0	0	0	0	0	0	58	21.34	70	108	69	4.33	1.65
1	38	43.5	43.4	1.61	64.4	290	38	8.3	11.4	7.5	18.6	3.71	1.61	0	0.21	5.6	0	4.66	87	30	369	0.3	15.3	0.28	51	2.4	185	6	16	8	2.67	14.1	64		0	2	0	0	0	0	0	1		22.27	70	120	69	4.85	1.94
0	34	43.5	39.2	4.03	86.9	330	41.2	7.4	9.2	12.4	28.7	9.25	3.62	0	0.46	4.9	0	5.57	160	48.4	281	0.2	12.6	1.15	76	3.4	451	131	51	136	0.39	28.5	60	5.63	1	2	1	0	0	0	0	1	65	26.58	90	124	86	4.5	4.49
0	25	43.5	47	2.28	91.6	336	36.9	8.6	11.1	8.5	30.7	5.24	2.46	0	0.05	1	0	4.94	152	45.2	130	0.11	12.2	0.45	62	4.3	329	57	28	22	0.49			1.04	2	2	0	0	0	0	0	0	62	24.62	80	113	72	8.3	2.8
1	53	43.6	43.2	1.89	94.8	316	43.2	10	11.3	8.8	30	4.33	1.87	0.04	0.15	3.5	0.9	4.44	133	42.1	223	0.22	13	0.38	57	7.36	295	20	26	21	1.3	20.1	92		0	0	0	0	0	0	0	0	69	23.73	83	126	76	4.91	2.64
1	60	43.6	45.1	2.2	99.5	323	43.3	9.5	10.1	7.7	32.2	5.05	2.28	0.02	0.16	3.2	0.4	4.29	138	42.7	294	0.28	12.2	0.39	68	5.05	314	23	25	25	1.09	22.2	70		0	0	1	0	0	0	0	0	81	24.86	80	144	77	4.39	3.68
1	54	43.6	42.4	1.67	91.5	322	41.9	10.1	12.3	7.3	29.4	3.84	1.63	0.04	0.22	5.7	1	4.45	131	40.7	295	0.3	12.9	0.28	73	4.83	208	23	22	11	0.96	14.3	82	0.2	0	0	0	0	0	0	1	0		16.3	78	135	80	4.09	3.68
0	47	43.6	27.9	4.08	91.7	326	42	10.7	13.1	6.7	29.9	9.38	2.62	0.04	2.01	21.4	0.4	5.19	155	47.6	289	0.31	12.7	0.63	72	4.47	477	26	16	39	0.62	15.9	52	0.53	0	3	1	0	0	0	1	0	60	29.27	96	143	87	4.87	3.19
0	42	43.6	35.5	2.22	84.8	327	48.5	9	9.2	9.6	27.7	5.09	1.81	0.01	0.56	11.1	0.2	5.46	124	46.3	152	0.13	13.5	0.49	73	5.78	250	21	18	11	0.86	21.1	52		1	1	0	0	0	0	1	0		24.22	79	102	60	4.35	1.98
1	56	43.6	47.6	1.76	88.2	358	47.4	9.8	11.4	7.1	31.5	4.04	1.92	0.02	0.05	1.3	0.5	4.59	145	40.4	139	0.13	13	0.29	61	3.25	199	11	16	24	1.45				0	0	0	0	0	0	1	0	65	24.14	78	126	70	5.14	2.38
1	52	43.6	45.8	1.57	95.6	332	40.6	10.6	12.7	9.2	30.7	3.6	1.65	0	0.05	1.4	0	4.3	132	41.1	238	0.25	11.9	0.33	63	4.93	278	23	20	15	0.87	16.8	78		0	0	0	0	0	0	0	0	50	23.18	85	120	80	5.07	3.27
1	33	43.6	43.9	1.82	89.6	319	45.4	10.1	9.01	10.6	28.6	4.18	1.84	0.01	0.07	1.6	0.2	4.16	119	37.2	221	0.22	13.9	0.44	56	2.98	267	5	12	13	2.4	11.9	65		0	0	0	0	0	0	0	1	66	20.96	67	99	65	3.91	2.69
1	43	43.6	42.8	2.94	87.3	328	41.2	9.3	12.8	6.8	28.6	6.75	2.89	0	0.47	6.9	0	4.3	123	37.5	223	0.2	13.1	0.46	76	4.46	321	18	27	43	1.5			0.52	0	0	0	0	0	0	1	0	86	21.76	74	129	83	5.23	3
0	24	43.6	42.4	3.05	95.1	316	41.2	8.4	10.6	8.9	30	7.01	2.97	0	0.36	5.1	0	5.45	164	51.8	210	0.17	12.3	0.63	89	3.66	404	82	31	31	0.38	16	65	0.64	2	2	0	0	0	0	1	0		19.11	76	113	68	4.28	2.16
0	23	43.6	33.8	2.63	93.3	327	44.3	8.7	11.4	7.3	30.5	6.03	2.04	0	0.92	15.3	0	5.24	160	48.8	202	0.17	12.5	0.44	77	3.83	330	19	21	14	1.11			2.38	2	3	1	0	0	0	0	0	73	24.15	87	133	77	4.57	2.66
1	50	43.6	48.4	1.86	89.4	306	39.1	8.8	11.4	6.1	27.3	4.27	2.07	0	0.08	2	0.1	4.38	120	39.1	271	0.23	12.2	0.26	65	3.71	285	19	19	10	1	20.9	60	1.56	0	2	0	0	0	1	0	0	54	22.31	71	127	76	4.54	2.19
0	44	43.6	43.5	2.16	87.2	337	42.3	9.2	11.4	9	29.3	4.95	2.15	0	0.19	3.9	0	5.11	150	44.5	211	0.19	11.9	0.45	79	5.67	371	23	23	15	1	19.9	44	2.27	0	2	1	0	0	0	0	0	52	24.38	85	124	71	3.9	3.22
1	48	43.6	35.2	2.98	88.3	325	39.1	9.7	14.2	10.2	28.6	6.85	2.41	0	0.75	11	0.1	4.6	132	40.6	256	0.24	12.3	0.7	62	4.04	211	8	17	11	2.13	29.4	57	0.35	0	2	0	0	0	0	0	0	70	20.17	70	121	80	4.38	2.31
0	26	43.6	43.5	3.41	81	339	36.9	7.6	10.1	7.4	27.4	7.81	3.4	0	0.42	5.4	0	5.42	149	43.9	276	0.2	12.2	0.58	98	4.31	334	27	20	14	0.74	16	64		2	2	0	0	0	0	0	0	66	23.67	81	117	63	4.22	2.25
1	67	43.6	43.4	2.6	84.4	338	38	8	9.7	9.8	28.5	5.95	2.58	0	0.18	3.1	0.1	4.52	129	38.1	288	0.23	13.5	0.59	70	5.57	247	15	17	16	1.13	20.1	74	0.22	0	0	1	0	0	0	1	0	66	25.39	89	144	82	4.92	4.13
0	38	43.6	44.8	2.86	84.7	354	39.1	9.3	11.1	6.9	29.9	6.56	2.94	0	0.31	4.7	0	5.04	151	42.6	229	0.21	12.9	0.45	80	4.51	464	83	42	33	0.51	14.9	62		2	1	1	0	0	0	0	1	65	25.22	90	128	81	4.89	4.24
0	22	43.6	46.6	2.87	87.9	34	38.8	11.3	14.1	7.1	29.9	6.59	3.07	0.02	0.16	2.4	0.3	5.36	160	47.1	248	0.28	12.3	0.47	66	4.25	576	164	65	93	0.4	19	52	1.4	2	0	1	0	0	0	0	0	75	32.15	93	114	72	4.64	3.82
0	39	43.6	47.1	4.55	86.5	361	42.3	9.5	13.3	5.9	31.2	10.44	4.92	0	0.35	3.3	0	5.35	167	46.2	201	0.19	12.6	0.62	77	4.76	339	58	19	103	0.33			4.57	2	2	1	0	0	0	0	0	81	29.39	99	144	97	5.47	10.34
1	48	43.6	43.1	2.73	94.3	330	36.9	9.8	15	4.8	31	6.26	2.7	0	0.53	8.5	0	4.31	134	40.6	183	0.17	11.2	0.3	73	5.58	325	37	36	18	0.97			2.04	0	0	0	0	0	0	1	0	69	21.79	70	130	65	4.76	2.7
1	24	43.7	44.2	2.36	92.1	326	38.9	10	11.7	7.1	30	5.39	2.38	0.02	0.25	4.6	0.4	4.96	149	45.7	236	0.24	11.8	0.38	57	3.94	291	16	19	15	1.19	27.1	60		0	2	0	0	0	0	0	0	66	19.13	66	108	66	4.44	1.97
1	55	43.7	46.6	1.74	98.2	321	46.1	10.7	12.5	7.1	31.5	3.97	1.85	0.03	0.07	1.8	0.8	4.41	139	43.3	268	0.29	13.2	0.28	49	6.36	298	59	37	29	0.63	17.1	59		0	0	1	0	0	0	0	0	67	27.66	92	130	79	4.53	2.22
1	57	43.7	46.7	2.67	91.9	337	40.6	10.2	11.9	7.5	31	6.12	2.86	0.02	0.11	1.8	0.3	5.07	157	46.6	214	0.22	12.3	0.46	61	5.6	150	18	17	18	0.94	15	102		0	0	0	0	1	0	0	0	81	24.24	77	129	78	6.9	3.27
0	40	43.7	45.5	2.44	89.8	332	41.1	10.4	12.1	8.4	29.8	5.58	2.54	0.02	0.11	2	0.4	5.47	163	49.1	239	0.25	12.7	0.47	86	6.65	414	45	25	38	0.56	11.5	68		0	2	1	0	0	0	0	1		29.04	93	130	76	5.54	2.94
0	55	43.7	46.2	2.11	102.8	323	53.9	11.7	15.2	9.1	33.2	4.83	2.23	0	0.05	1	0	4.64	154	47.7	133	0.16	14.4	0.44	62	4.37	322	16	18	17	1.13	12.7	59		2	3	0	0	0	0	0	0	68	21.55	75	130	80	4.32	2.14
0	27	43.7	34	2.78	92	345	50.9	9.9	10.6	7.4	31.8	6.37	2.17	0	0.95	14.9	0	5.25	167	48.3	260	0.25	13	0.47	80	4	360	11	14	14	1.27	20.7	47		0	2	0	0	0	0	0	0	70	23.63	84	124	83	4.83	2.14
0	40	43.7	39.8	2.34	90.6	358	47.4	9.5	10.6	10.2	32.4	5.37	2.14	0.01	0.33	6.2	0.2	5.46	177	49.4	151	0.14	12	0.55	74	4.31	316	18	17	13	0.94	19.1	56		2	2	0	0	0	0	0	0		22.13	73	115	69	4.74	1.98
0	28	43.7	45	2.05	88.9	33	39.3	10.6	13	9	28.9	4.69	2.11	0.03	0.08	1.7	0.6	5.15	149	45.8	205	0.22	12.3	0.42	89	3.85	398	23	28	30	1.22	22.9	53		0	2	0	0	0	0	1	0	52	23.89	84	133	86	3.99	2.75
0	46	43.7	49.2	2.9	90.3	329	39.1	7.5	9.2	5.8	29.7	6.64	3.27	0	0.08	1.3	0	5.01	149	45.2	234	0.17	11.7	0.38	84	6.54	324	24	22	25	0.92	19.8	46	7.57	2	2	1	0	0	0	1	0	57	24.62	84	130	80	4.56	3.08
1	46	43.7	42.3	2.14	78.3	339	39.1	8.7	9.7	10.4	26.5	4.88	2.06	0	0.18	3.6	0	3.95	105	30.9	315	0.27	15	0.51	70	5.6	265	31	20	24	0.65			0.68	0	2	1	0	0	0	0	0	68	29.62	87	140	91	4.39	3.24
1	70	43.7	47.9	2.75	97.7	318	39.1	7.3	8.8	6	31	6.28	3.01	0.01	0.14	2.2	0.1	4.02	125	39.2	285	0.2	12.5	0.38	67	4.13	258								0	0	1	0	0	0	0	1		25	94	147	72	4.62	4.55
0	50	43.7	45.5	2.94	89	352	38	9.3	11.9	7.1	31.4	6.71	3.05	0	0.25	3.7	0	5	157	44.5	203	0.18	11.6	0.48	96	4.69	455	30	25	24	0.83				0	2	1	0	0	0	1	0	81	30.12	99	138	91	3.95	2.81
1	58	43.7	45.4	1.6	89.9	32	41.9	12	17.1	6	28.5	3.66	1.66	0.03	0.15	4.1	0.8	4.84	138	43.5	171	0.2	12.8	0.22	56	6.4	209	14	15	11	1.07			0.52	0	0	0	0	0	0	0	0	62	21.41	76	100	60	6.16	2.49
0	47	43.7	43	1.87	91.5	319	40.1	8.1	11.4	8.7	29.2	4.29	1.84	0	0.2	4.6	0	5.1	149	46.6	210	0.17	12.2	0.37	74	5.6	374	19	28	12	1.47	29.8	82		2	0	0	0	0	0	0	0	66	23.24	84	119	72	4.09	2.89
0	40	43.7	41.8	2.42	85.5	34	38.8	9.9	11.2	9.9	28.9	5.53	2.31	0.02	0.23	4.2	0.4	5.32	154	45.5	259	0.26	12.6	0.55	61	4.68	451	65	37	42	0.57	15.6	62	3.26	2	3	1	0	0	0	0	0	72	30.02	95	133	86	4.82	4.99
1	57	43.7	47.6	1.79	90.8	318	39.1	10.3	12.3	6.8	28.8	4.1	1.95	0	0.08	1.8	0	4.61	133	41.8	246	0.25	12.9	0.28	67	4.2	245	18	19	15	1.06	22	66	0.77	0	2	0	0	0	0	1	0	81	21.5	73	100	70	5.15	2.76
0	46	43.7	45.8	2.69	91.4	324	41.2	7.9	9.2	8.3	29.6	6.15	2.82	0	0.13	2.2	0	4.83	143	44.1	236	0.18	11.9	0.51	81	7.16	360	22	21	21	0.95	18.1	72	11.82	0	1	0	0	0	0	0	0	57	26.49	92	111	62	4.84	2.96
0	28	43.7	44.5	2.54	89.8	348	40.1	7.9	9.7	10.4	31.3	5.81	2.59	0	0.08	1.4	0	4.76	149	42.7	226	0.17	12.7	0.6	102	3.62	322	32	30	19	0.94	13.3	82		0	0	0	0	0	0	1	0	70	27.45	72	130	76	4.37	3.49
0	45	43.7	45.8	2.38	88.4	33	40.5	12.1	16	8.1	29.1	5.44	2.49	0.01	0.12	2.2	0.2	5.43	158	48	175	0.21	12.6	0.44	69	6.4	345	13	18	16	1.38	18.8	42	1.31	2	2	1	0	0	0	0	0	64	26.51	84	122	81	4.67	2.54
1	20	43.7	46.5	2.27	81	326	35.8	9	11.1	8.4	26.4	5.2	2.42	0	0.07	1.4	0	4.43	117	37.8	266	0.23	13.1	0.44	58	3.02	179	15	13	9	0.87			0.77	0	0	0	0	0	0	1	0	58	21.51	75	110	70	5.34	2.76
1	29	43.7	46.2	1.38	95.5	32	41.9	11.3	14.4	8.5	30.2	3.16	1.46	0.01	0.04	1.3	0.3	4.2	127	40.1	196	0.22	12.4	0.27	72	3.02	207	16	25	15	1.56	19.5	60	1.74	0	0	0	0	0	0	0	0		21.21	66	104	62	5.16	2
1	48	43.7	41.2	1.91	95	329	38	9	13.3	13.7	31.2	4.36	1.8	0	0.06	1.4	0	4.26	133	40.4	212	0.19	11.7	0.6	54	6.6	238	12	17	25	1.42			0.89	0	0	0	0	0	0	0	0	56	23.14	76	101	59	4.75	2.63
0	39	43.7	38.2	2.5	88.1	340	42.3	9.5	13.3	12.7	29.9	5.73	2.19	0	0.32	5.5	0	5.11	153	45	158	0.15	12.4	0.73	67	4.78	221	18	17	19	0.94	28.1	56	5.54	0	3	0	0	0	0	0	0	74	27.24	87	155	86	5.46	2.72
1	54	43.8	33.7	1.95	91.2	331	40.4	11.4	14.6	8.8	30.2	4.45	1.5	0.07	0.54	12.1	1.6	4.54	137	41.4	229	0.26	12.3	0.39	65	5.88	257	14	21	12	1.5	25.2	41		0	0	0	0	0	0	0	0	60	23.01	73	116	73	4.05	2.33
1	27	43.8	46.1	2.12	83	343	42.6	10.2	11.9	7.8	28.4	4.84	2.23	0	0.11	2.3	0	4.88	139	40.5	193	0.19	12.5	0.38	52	4.04	312	22	21	12	0.95	19.3	48		0	0	0	0	0	0	0	0	75	18.18	70	82	54	3.83	2.7
1	27	43.8	49.7	2.26	82	329	42.6	9.9	10.6	5	26.9	5.17	2.57	0	0.08	1.5	0.1	4.67	126	38.2	165	0.16	12	0.26	49	4.09	218	8	11	11	1.38	9.3	42	0.41	0	0	0	0	0	0	0	0	66	24.69	76	128	68	4.6	3.16
1	22	43.8	45.5	3.15	83.5	339	38	7.7	9.7	7	28.3	7.18	3.27	0	0.26	3.6	0	4.34	123	36.2	299	0.23	12.9	0.5	75	3.93	251	12	20	13	1.67				0	0	0	0	0	0	1	0	62	22.66	70	113	66	4.85	2.4
1	26	43.8	48.1	1.64	88.7	314	38	8.5	11.4	6.7	27.8	3.73	1.79	0	0.05	1.4	0	4.1	114	38.3	285	0.24	12.6	0.25	54	5.07	173	5	15	9	3						0	0	0	0	1	0	57	17.64	61	97	57	4.21	1.95
0	41	43.8	41.3	2.1	93.1	351	41.2	9.2	13.3	6.6	32.7	4.79	1.98	0	0.4	8.2	0	5.07	166	47.2	211	0.19	12.6	0.32	78	4.24	453	54	25	43	0.46			1.76	2	2	1	0	0	0	0	0	84	29.65	104	117	76	5.49	3.83
1	41	43.8	44.6	2.31	91.4	332	36.9	9.7	12.3	7.1	30.3	5.27	2.35	0	0.24	4.6	0	4.41	134	40.3	206	0.19	11.6	0.37	66	3.35	196	17	20	8	1.18			0.41	0	2	0	0	0	0	0	0	67	18.29	60	110	70	5.39	1.99
0	27	43.8	45.2	2.58	91.6	326	42.3	8.5	12.3	7.4	29.9	5.9	2.67	0	0.21	3.6	0	4.28	128	39.2	198	0.16	13.1	0.44	65	5.59	369	25	18	27	0.72	15	49	3.65	0	2	0	0	0	0	0	0	64	23.53	85	110	68	4.89	2.48
1	70	43.8	47.6	3.14	92	353	39.1	8.5	11.4	7	32.4	7.15	3.41	0	0.1	1.5	0.1	4.41	143	40.5	246	0.2	12.4	0.5	79	5	353								0	0	1	1	0	0	1	0		24.56	85	150	89	4.76	3.47
1	37	43.8	42.6	2.13	86	343	38	7.6	9.2	7.7	29.4	4.87	2.07	0	0.28	5.8	0.1	4.34	128	37.3	255	0.19	13.3	0.38	62	6.14	205	27	23	31	0.85				0	0	0	0	0	0	0	0	73	23.73	80	125	75	4.66	3.32
1	53	43.8	48	2.33	90.6	324	40.1	7.9	9.7	6.8	29.3	5.33	2.56	0	0.08	1.5	0	3.99	117	37.1	226	0.17	12.6	0.36	94	5.71	344								0	0	0	0	0	0	0	0	58	19.4	68	111	74	4.87	2.9
1	69	43.8	46.8	2.13	96.5	32	43	10.7	13	8.4	30.9	4.87	2.28	0.01	0.04	0.8	0.2	4.24	131	40.9	133	0.14	12.6	0.41				23	43	14	1.87				0	0	0	1	0	0	0	0	67	23.86	81	132	73	4.83	2.86
0	53	43.8	42.4	3.01	88.3	321	42.3	8.4	10.1	10.8	28.3	6.86	2.91	0	0.2	3	0	5.5	156	48.5	204	0.17	12.4	0.74	65	3.35	317	61	36	120	0.59	16.8	53	2.41	2	3	1	0	0	1	0	0	67	33.22	99	140	90	5	2.72
0	34	43.8	49.1	2.2	85.1	372	34.9	9.5	12.3	5.5	31.6	5.03	2.47	0	0.08	1.6	0	4.67	148	39.7	139	0.13	11.5	0.28	84	7.23	386	44	23	24	0.52	26.7	72		0	2	1	0	0	0	0	0	66	31.02	102	155	95	5.01	2.33
0	36	43.8	46.8	4.89	94.9	336	42.3	9.9	13.3	7.5	31.9	11.17	5.23	0	0.22	1.9	0	4.92	157	46.6	277	0.27	12.9	0.83	80	4.04	390	40	27	105	0.68	11.4	32		2	0	1	1	0	0	0	0	74	34.54	103	160	96	3.8	3.29
0	29	43.8	46.2	2.87	89.6	343	40.1	9.2	13.7	9.4	30.6	6.55	3.03	0	0.04	0.5	0	4.92	151	44	186	0.17	11.5	0.62	92	4.42	349	22	22	20	1			3.1	2	2	0	0	0	0	0	0	69	19.16	65	107	63	4.42	2.09
1	53	43.8	46.5	2.06	94.5	322	39.1	9.2	11.9	7.6	30.4	4.7	2.19	0	0.1	2.1	0.1	4.3	131	40.6	232	0.21	12.3	0.36	68	4.88	245	7	23	11	3.29				0	2	1	0	0	0	0	0		23.95	82	116	78	3.92	2.26
1	57	43.8	46.6	2.7	93.6	326	38	10.2	15.9	5.7	30.5	6.16	2.87	0	0.24	3.9	0.1	4.42	135	41.3	209	0.21	11.9	0.35	60	5.46	253	18	16	9	0.89	19	85	4.59	0	0	1	0	0	0	0	0	68	23.81	75	138	80	4.38	3.27
1	57	43.8	46.1	2.67	95.8	302	42.3	8.6	11.9	7.7	28.9	6.1	2.81	0	0.14	2.3	0	4.46	129	42.7	226	0.19	12.7	0.47	71	8.47	254	22	19	30	0.86			0.46	0	0	1	0	0	0	1	0	71	24.44	79	114	64	4.77	3.34
0	25	43.8	45.8	4.19	89	329	45.4	9.4	13.3	8.4	29.3	9.56	4.38	0.01	0.19	2	0.1	5.08	149	45.2	216	0.2	13.4	0.8	66	4.96	313	33	22	14	0.67	21.4	61	0.85	2	0	0	0	0	0	0	0	77	24.25	83	129	85	3.96	3.47
0	24	43.8	45	1.93	85.4	330	36.9	8.6	11.4	8	28.1	4.41	1.98	0	0.14	3.2	0	5.22	147	44.5	272	0.23	13	0.35	73	5.09	450	37	27	15	0.73	15.1	56		2	2	0	0	0	0	0	0		19.15	71	133	75	6	2.15
1	47	43.9	46.3	2.41	92.3	329	44.5	10.2	12.2	7.8	30.4	5.49	2.54	0.01	0.1	1.8	0.2	4.18	127	38.6	252	0.26	13.4	0.43	63	5.61	182	10	20	12	2	18.9	39		0	2	0	0	0	0	0	0		20.34	66	118	78	3.43	2.7
1	60	43.9	43.4	2.28	97.5	308	42.3	10	11.4	7.7	30.1	5.19	2.25	0.02	0.24	4.6	0.4	4.39	132	42.8	222	0.22	12.2	0.4	72	4.99	343	16	21	45	1.31	10.2	88		0	0	1	0	0	0	1	0	64	24.52	80	128	75	4.31	2.77
1	52	43.9	41.5	2.05	96	330	43.3	11.4	14.1	8.6	31.7	4.67	1.94	0.04	0.24	5.1	0.9	4.2	133	40.3	201	0.23	12.9	0.4	75	6.59	259	63	55	110	0.87	16.2	254	0.32	0	0	0	0	0	0	0	0	59	24.03	85	90	59	4.39	2.42
1	52	43.9	46.1	1.41	94.9	313	40.7	13.1	18.9	7.5	29.7	3.21	1.48	0.01	0.07	2.2	0.3	4.11	122	39	155	0.2	12.2	0.24	56	4.79	171	31	30	25	0.97	17.5	65		0	2	1	0	0	0	0	1		33.53	98	142	81	4.5	2
0	60	43.9	44	2.81	92.5	332	43	10.3	12.3	6.2	30.7	6.41	2.82	0.02	0.36	5.6	0.3	5.5	169	50.9	187	0.19	12.9	0.4	95	6.61	363	43	25	24	0.58	19	47		2	2	1	0	0	0	0	0	89	26.45	87	130	70	4.82	2.16
1	27	43.9	41.4	1.99	84	375	46.2	8.7	10.6	7.9	31.5	4.53	1.88	0.01	0.3	6.7	0.1	4.5	142	37.8	165	0.14	12.4	0.36	62	4.58	251	11	15	15	1.36			1.83	0	0	0	0	0	0	0	0	62	19.72	60	99	60	4.09	3.15
0	36	43.9	43.8	2.57	91.4	32	42.6	11	13.8	8	28.4	5.85	2.56	0.03	0.22	3.8	0.5	6.03	171	55.1	200	0.22	13	0.47	82	6.54	353	33	26	37	0.79	19.2	64		0	2	1	0	0	0	0	0	72	31.2	86	120	90	4.39	2.56
1	35	43.9	47.4	1.43	87.8	322	42.3	8.7	9.7	7.8	28.3	3.26	1.54	0	0.03	0.9	0.1	3.92	111	37.3	200	0.17	13	0.25	60	4.81	248	16	16	12	1	13.5	54		0	0	0	0	0	0	1	0	69	24.01	73	131	81	5.14	3.19
1	57	43.9	42.8	1.65	94	32	40.7	11.1	13.4	11.7	30	3.76	1.61	0.02	0.04	1.1	0.5	5.03	151	47.3	206	0.23	12	0.44	76	4.44	276	13	17	14	1.31	21.9	48	9.65	0	0	1	0	0	0	0	0	65	27.27	80	138	81	4.65	4.2
1	26	43.9	46.1	1.63	87.8	334	39.1	9	11.4	8.9	29.3	3.72	1.72	0	0.04	1.1	0	4.16	122	36.5	239	0.21	11.8	0.33	61	3.56	252	9	26	12	2.89			0.31	0	0	0	0	0	0	0	0	56	20.34	72	121	70	4.86	2.41
1	43	43.9	47.4	2.13	78.7	309	38	10.4	15	5.6	24.2	4.86	2.3	0	0.15	3.1	0	4.37	116	34.3	165	0.17	13.8	0.27	48	4.53	209	17	20	11	1.18	13.1	46		0	0	0	0	0	0	1	0		20.83	69	123	84	4.6	2.81
0	59	43.9	44.5	1.76	94.3	32	42.9	11.4	14.8	7.7	30.5	4.02	1.79	0.01	0.15	3.7	0.2	5.12	156	48.3	197	0.22	13	0.31	91	5.11	366								1	2	0	0	0	0	0	0		22.46	84	137	87	4.27	3.04
1	80	43.9	43	2.72	91.5	336	38	8.1	11.4	7.6	30.7	6.2	2.66	0	0.35	5.6	0	4.32	133	39.5	256	0.2	12.2	0.47	74	4.42	294	14	1	27	0.07			1.49	0	0	0	0	0	0	1	0	78	22.31	75	137	75	4.71	2.57
1	62	43.9	43.6	2.88	88.8	302	39.1	8.7	11.9	8.2	26.8	6.57	2.86	0	0.28	4.3	0	4.32	116	38.3	247	0.21	12.3	0.54	58	5.11	296	17	20	17	1.18			1.87	0	2	1	0	0	0	0	0	67	24.52	73	132	71	5.18	2.93
1	59	43.9	46.1	2.39	80.7	346	35.9	8.6	10.6	6.6	27.1	5.44	2.51	0	0.18	3.4	0	4.56	124	37.8	245	0.21	13.4	0.36											0	0	0	0	0	0	0	0	68	19.29	64	105	67	3.96	1.98
0	37	43.9	40.6	3.73	80.9	33	39.7	10.7	13.4	11.9	27.3	8.49	3.45	0.04	0.26	3.1	0.5	6.24	164	50.5	286	0.31	13.5	1.01	89	4.79	378	51	30	35	0.59				2	0	1	0	0	0	0	0	64	25.66	98	115	58	3.21	2.85
0	45	43.9	36.2	2.26	91	364	36.9	10.4	12.8	12.3	33.1	5.14	1.86	0	0.39	7.6	0.1	5.25	174	47.7	182	0.18	12.2	0.63	87	4.89	289	91	31	35	0.34						1	0	0	0	0	1	75	25.4	78	124	77	4.97	2.25
0	59	43.9	44	2.61	92.2	347	39.1	9	11.4	11.2	31.9	5.94	2.61	0	0.06	1	0	4.88	156	44.9	207	0.18	11.9	0.66	89	8.48	406	33	30	131	0.91	34.8	57	5.71	1	2	1	0	0	0	0	0	78	27.22	95	121	74	7.07	3.43
1	53	43.9	48.1	2.36	97.1	318	44.3	8.6	11.1	7	30.8	5.38	2.59	0	0.05	0.9	0.1	4.18	129	40.5	192	0.16	11.2	0.37	60	3.68	267	25	24	24	0.96	14.6	90		0	2	0	0	0	0	1	0	61	22.48	78	129	73	3.82	2.07
1	49	43.9	39.9	2.09	87.2	310	44.3	8.1	10.1	8.3	27	4.75	1.9	0	0.37	7.9	0	4.81	130	41.9	214	0.17	11.9	0.4	72	7.36	232	14	19	9	1.36	13.7	52	18.9	0	0	0	0	0	0	0	0	54	22.66	67	121	74	4.15	2.99
0	21	43.9	43.1	3.61	88.1	322	35.8	9.1	11.4	8.6	28.4	8.22	3.54	0	0.37	4.5	0	5.77	164	50.8	245	0.22	12	0.71	97	3.17	408	20	16	40	0.8	44.7	57	1.35	2	0	0	0	0	0	1	0	67	17.48	57	114	71	3.83	2.57
1	41	43.9	48.9	2.5	87.7	311	36.9	7.8	9.7	5.7	27.2	5.71	2.79	0	0.09	1.6	0	4.36	119	38.2	256	0.19	11.8	0.33	71	3.66	220	13	17	12	1.31	11.7	31	1.55	0	0	0	0	0	0	0	0	52	21.09	78	137	89	4.04	2.07
0	61	43.9	43.7	3.26	95.8	33	43.6	10.9	12.8	7	31.1	7.43	3.25	0.03	0.37	5	0.4	4.53	141	43.4	144	0.16	13	0.52	69	6.33	190	31	28	25	0.9	20.1	57		2	2	0	0	1	0	0	0	57	21.34	68	124	75	4.87	2.01
0	35	43.9	45.1	1.88	93.3	32	39.7	10.3	12.9	8.2	30.2	4.28	1.93	0.02	0.1	2.3	0.5	4.63	140	43.2	177	0.18	11.9	0.35	66	6.36	273	31	21	14	0.68	24.8	38	1	0	0	1	0	0	0	0	0	56	29.4	87	114	69	3.99	2.84
0	66	44	19.2	1.37	111.8	319	64.2	10.4	13.2	17.9	35.6	3.12	0.6	0.04	0.55	17.6	1.3	2.89	103	32.3	57	0.06	16.3	0.56	56	4.94	316	35	46	33	1.31	32.3	83		0	0	0	0	1	0	0	1	72	32.53	115	110	71	4.72	2.76
0	43	44	39.8	2.51	94.3	331	44	10.6	12.7	9.6	31.2	5.71	2.27	0.11	0.27	4.7	1.9	5.1	159	48.1	226	0.24	13.2	0.55	57	6.52	338	25	24	38	0.96	13.2	58		2	3	0	0	0	0	0	0	60	26.81	91	145	84	4.42	2.68
0	75	44	45.7	2.63	88.1	330	46.6	11.9	16.5	7	29	5.98	2.73	0.02	0.18	3	0.3	6.13	178	54	137	0.16	14.6	0.42	98	5.44	373	24	21	22	0.88	15.9	73		1	2	1	0	0	0	0	0	76	26.33	98	150	90	5.18	2.37
1	65	44	47.7	2.11	86.5	322	50.9	8.9	10.1	7.8	27.8	4.79	2.28	0	0.03	0.5	0.1	4.34	121	37.5	216	0.19	14.4	0.37	70	7.74	346	14	20	12	1.43	22.4	81		0	0	0	0	0	0	0	0		23.53	78	129	69	4.4	2.3
1	27	44	49.4	2.27	89	426	46.2	9.9	9.7	6	37.9	5.15	2.54	0	0.03	0.6	0.1	4.3	143	38.2	302	0.29	12.3	0.31	55	6.19	262	8	16	14	2	17.7	36		2	2	0	0	0	0	0	0	67	19.65	64	86	53	4.19	2.78
0	55	44	45.6	2.83	91.5	336	46.5	11	10.1	6.7	30.7	6.44	2.93	0.01	0.23	3.6	0.2	4.19	129	38.3	173	0.19	13.6	0.43	89	5.26	358	32	26	61	0.81	16.1	55	2.97	0	2	1	0	0	0	0	0	66	28.38	93	137	82	8.46	6.92
0	52	44	44.1	3.97	87.5	32	41.7	10.4	11.8	9.3	28.3	9.04	3.29	0.04	0.2	2.2	0.4	5.51	156	48.2	297	0.23	13	0.84	72	6.47	327	52	28	97	0.54	14.4	71		2	2	1	0	0	0	0	0		27.1	88	120	70	4.64	3.3
0	74	44	43.6	3.1	99	326	49.6	9.9	11.4	10.5	35.2	7.03	3.07	0	0.13	1.8	0	3.97	140	42.9	175	0.17	11.5	0.74	81	6.62	232	49	46	329	0.94	38	149		0	0	0	1	1	0	0	0		28.4	95	152	95	5.32	2.27
0	43	44	40.9	3.11	88.1	335	40.1	9.3	11.9	12.5	29.5	7.07	2.89	0	0.18	2.5	0	5.66	167	49.8	160	0.14	12.4	0.89	79	5.77	277	208	106	38	0.51	28.2	83	20.86	2	2	1	0	0	0	0	0	67	26.15	85	133	83	4.58	2.97
1	40	44	49.3	2.75	89.4	333	42.3	8.3	10.6	5.6	29.7	6.26	3.09	0.01	0.06	1	0.1	4.43	132	39.6	234	0.19	12.2	0.35	66	5.03	261	14	16	14	1.14				0	2	0	0	0	0	0	1	67	22.21	74	106	65	4.37	2.28
1	28	44	46.2	2.08	85.2	335	40.1	9.7	13.3	8.3	28.4	4.72	2.18	0	0.07	1.4	0.1	4.53	129	38.5	233	0.22	12.2	0.39	51	2.83	184	15	14	13	0.93	28	28		0	0	0	0	0	0	0	0	66	21.16	76	117	70	4.57	2.09
1	53	44	46.2	0.99	98.3	34	42.1	10	11.8	8.9	33.5	2.25	1.04	0	0.02	0.9	0	4.24	142	41.7	213	0.21	11.8	0.2	62	5.05	160	24	26	10	1.08				0	2	0	1	0	0	0	0	56	21.76	75	143	85	4.57	3.22
1	43	44	50.7	2.78	91.6	300	39.1	8.9	11.4	4.2	27.4	6.31	3.2	0	0.07	1	0	4.19	115	38.3	216	0.19	11.9	0.27	68	6.35	256	26	27	12	1.04	15.6	41	1.64			1	0	0	0	1	0	69	33.5	90	119	70	4.96	2.61
0	60	44	41.4	4.16	91.5	32	47.4	10.6	12.2	7.1	29.2	9.46	3.92	0.05	0.66	7	0.5	5.41	158	49.5	279	0.2	13.4	0.67	79	5.26	290	23	24	32	1.04				2	2	1	0	0	0	0	0	82	23.8	91	105	70	5.24	3.66
1	53	44	40	3.32	87.9	317	40.1	9.1	11.9	7.1	27.8	7.55	3.02	0.01	0.67	8.9	0.1	4.34	121	38.1	280	0.25	13.6	0.53	54	4.9	316	44	35	66	0.8			2.76	0	2	0	1	0	0	0	0	77	22.76	71	119	77	4.19	3.19
1	34	44	42.5	1.98	90.5	319	41.2	7.4	9.7	9.7	28.8	4.49	1.91	0	0.17	3.9	0	3.92	113	37.4	317	0.23	12.6	0.44											0	0	0	0	0	0	0	0	61	22.1	73	92	52	4.27	2.23
1	47	44	39.8	3.4	85.9	340	34.9	7.1	9.7	11.1	29.2	7.73	3.07	0	0.39	5.1	0	4.17	122	35.8	321	0.22	10.8	0.86	53	6.18	225	18	18	10	1			2.02	0	0	1	0	0	0	0	0	67	24.39	80	102	75	4.57	2.45
0	34	44	42	2.71	90	339	44.3	8.2	10.1	10.1	30.4	6.17	2.59	0	0.24	3.9	0.1	5.05	154	45.4	191	0.15	12.1	0.62	87	7.98	455	23	21	25	0.91	19.2	52	0.94	1	2	0	0	0	0	1	0	61	26.37	85	110	64	4.43	3.42
0	23	44	39.9	3.63	89.3	327	43.3	10.3	13.7	7.8	29.2	8.26	3.3	0	0.69	8.4	0	5.5	160	50.4	208	0.21	12.8	0.64	74	3.52	304	57	44	19	0.77	20.3	73		0	2	0	0	0	0	1	0	88	20.83	78	120	80	4.6	2.59
1	36	44	47.1	1.98	87.5	277	42.3	9.2	11.9	8	24.2	4.51	2.12	0	0.04	0.9	0	4.29	104	37.5	170	0.15	13.7	0.36	62	2.36	177	29	27	30	0.93			1.34	0	0	0	0	0	0	0	0	60	22.49	70	100	62	4.41	2.56
1	42	44	41.3	2.01	95.3	303	41.2	8.1	11.1	9	28.8	4.56	1.88	0	0.26	5.6	0.1	4.26	123	40.5	195	0.15	12.3	0.41	60	5.12	200	14	18	8	1.29			2.01	0	2	0	0	0	0	0	0	51	21.09	72	131	73	4.99	1.56
1	48	44	48	2.62	92.8	331	41.2	10.3	12.3	6.6	30.7	5.95	2.86	0.01	0.08	1.3	0.1	4.23	130	39.2	156	0.16	12	0.39	48	6.64	211	17	21	22	1.24	15.9	70		0	0	0	0	0	0	0	0		22.07	90	103	62	5.15	2.29
0	51	44	43.4	3.81	88.8	337	38	9	12.8	10.2	29.9	8.66	3.76	0.01	0.21	2.4	0.1	5.24	157	46.5	221	0.19	12.5	0.88	82	6.85	375	31	21	45	0.68			0.46	1	2	1	0	0	0	0	0	67	26.45	85	137	80	5.6	3.14
1	70	44	46.2	2.38	89.2	33	39.5	10.3	12.1	8.1	29.4	5.41	2.5	0.01	0.08	1.5	0.2	4.63	136	41.3	267	0.28	12.4	0.44	56	5.3	226	25	23	33	0.92	17.8	83		0	0	0	1	0	0	0	0	81	23.19	74	150	78	4.61	2.6
0	43	44	42.4	2.45	95.1	329	39.1	10.2	12.3	7	31.3	5.57	2.36	0	0.37	6.7	0	4.66	146	44.3	156	0.15	12.2	0.39	82	6.47	385	18	18	26	1	19.2	92	1.7	0	2	0	0	0	0	0	0		24.57	81	124	80	4.18	2.17
0	33	44	39.9	2.5	91.1	33	39.8	9.8	11.4	10.5	30.2	5.69	2.27	0.08	0.24	4.2	1.4	5.5	166	50.1	252	0.25	12.1	0.6	87	5.81	357	77	33	43	0.43			1.77	2	3	1	0	0	0	0	0	54	28.34	102	124	77	5.21	3.7
1	47	44.1	49.6	2.46	90.7	323	41.9	10.1	12.4	5	29.3	5.57	2.76	0.02	0.05	0.9	0.4	4.85	142	44	294	0.3	12.8	0.28	129	4.9	346	22	21	21	0.95	10.5	42		0	0	1	0	0	0	0	0	76	22.55	74	127	74	5.22	3.2
1	41	44.1	41.4	1.8	92.3	322	41.1	10.3	11.5	6.6	29.7	4.08	1.69	0.02	0.3	7.4	0.5	4.31	128	39.8	257	0.26	12.6	0.27	49	4.59	226	16	22	11	1.38	23.1	49		0	0	0	0	0	0	0	0		18.66	61	113	76	5.26	1.95
1	74	44.1	39.8	2.72	91.3	319	44.7	11.5	14.9	8.8	29.1	6.16	2.45	0.04	0.41	6.7	0.6	5.63	164	51.4	160	0.18	13.6	0.54	64	4.34	301	20	16	14	0.8	28.8	109		0	0	1	1	0	0	0	0	101	31.65	103	163	96	4.32	7.05
1	67	44.1	44.5	2.65	86.6	332	36.9	7.2	9.7	8.8	28.7	6.01	2.68	0	0.15	2.6	0	4.55	131	39.4	311	0.22	11.4	0.53	50	5.75	246	23	20	22	0.87	11.6	78		0	0	1	0	0	0	0	0	78	22.94	83	137	69	4.94	3.78
1	27	44.1	43	3.42	90.5	328	39.1	8.5	11.1	12	29.6	7.76	3.34	0.01	0.07	0.8	0.1	4.89	145	44.2	305	0.25	12.9	0.93	51	4.54	330	17	15	14	0.88			1.68	0	2	0	0	0	0	0	0	67	23.92	60	106	72	4.53	1.98
0	28	44.1	47.4	2.44	94.8	333	41.2	10.1	14.2	7.1	31.5	5.54	2.63	0	0.08	1.4	0	5.04	159	47.7	241	0.24	12.3	0.39	69	5.15	392	26	19	21	0.73			3.23	0	2	0	0	0	0	1	0	60	29.73	97	116	73	5.99	2.56
0	41	44.1	39.9	3.38	92.3	34	43.1	10	12.1	8	31.3	7.66	3.06	0.1	0.51	6.7	1.3	5.44	170	50.2	361	0.36	13.2	0.61	83	6.41	370	62	31	77	0.5	27.3	54	0.93	0	2	1	0	0	0	0	0	70	27.01	93	157	99	4.57	5.53
0	29	44.1	40.9	2.52	86.7	352	38	8.4	11.9	9.6	30.5	5.72	2.34	0.01	0.3	5.3	0.1	4.65	142	40.3	235	0.19	11.9	0.55	82	3.23	290	33	24	16	0.73	9.3	84		0	2	1	0	0	0	1	0	64	26.09	85	129	72	4.47	3.04
0	44	44.1	46.5	4.26	89.7	351	39.1	8.8	12.3	7.5	31.4	9.65	4.49	0	0.18	1.8	0	4.96	156	44.4	260	0.22	12.1	0.73	94	3.21	426	92	49	51	0.53				0	0	1	0	0	0	0	0	88	27.4	91	151	81	5.87	3.97
1	46	44.1	41.6	1.98	74	294	40.1	9.7	14.2	13.5	21.7	4.5	1.87	0	0.04	0.9	0	3.72	81	27.5	240	0.23	14.3	0.61				14	17	8	1.21	9.6	61		0	0	0	0	0	0	0	0	65	23.75	72	119	63	4.6	1.97
1	25	44.1	44.6	2.05	90.6	32	41.7	11.6	14.9	9.4	29	4.66	2.08	0.02	0.07	1.5	0.4	4.45	129	40.3	250	0.19	12.8	0.44	59	4.56	300	18	29	15	1.61	14.9	53	0.06	0	0	0	0	0	0	0	0	71	13.67	52	106	63	4.63	2.42
0	23	44.1	44	2.28	87.9	333	38	11	15.5	9	29.2	5.17	2.27	0.01	0.15	2.8	0.1	4.61	135	40.5	169	0.18	11.8	0.46	80	3.47	377	29	21	19	0.72				2	2	0	0	0	0	0	0	64	19.03	69	117	68	4.2	1.99
0	35	44.1	37.2	2.62	97.8	362	44.3	8.9	11.4	7.2	35.4	5.94	2.21	0	0.68	11.5	0.1	4.77	169	46.6	183	0.16	12.5	0.43	87	5.57	433	30	14	61	0.47				2	2	1	0	0	0	0	0	65	30.41	96	124	79	4.2	3
1	38	44.1	44.2	2.49	78.8	311	35.8	9	11.4	10.4	24.5	5.65	2.5	0	0.07	1.3	0	4.32	106	34	199	0.17	13.8	0.59	61	5.16	315	26	22	18	0.85	11.3	44	0.07	0	2	0	0	0	0	0	1	82	18.83	63	103	67	4.97	2.56
1	39	44.1	48	2.54	94.5	335	38	8.2	10.1	7.4	31.6	5.76	2.77	0	0.03	0.5	0.1	4.07	129	38.4	220	0.18	11.8	0.43	59	3.51	195	12	14	13	1.17	17.7	52	0.48	0	2	0	0	0	1	0	0	63	24.09	74	110	75	4.51	2.58
0	74	44.1	42	2.74	88.8	342	35.8	8.9	11.1	9.7	30.4	6.22	2.61	0	0.26	4.2	0	5	152	44.4	158	0.14	11.9	0.61	76	4.83	355	18	15	27	0.83	23.1	38	3.48	0	0	1	0	0	0	1	0	67	24.91	94	139	77	4.87	2.48
1	59	44.1	44.9	1.93	89.8	316	36.9	9.6	12.3	9.2	28.3	4.36	1.96	0	0.08	1.7	0	4.58	130	41.1	161	0.15	12.4	0.4	72	6.57	328	40	25	73	0.63	18.3	34	4.02	0	0	1	0	0	0	0	0	66	23.95	81	107	63	4.39	3.39
1	61	44.1	45.8	2.6	84.9	317	39.1	9.1	11.9	9.2	26.9	5.89	2.7	0.01	0.05	0.8	0.1	5.01	135	42.5	294	0.26	12.2	0.54	63	4.97	263	20	29	13	1.45	30.7	73	2.86	0	0	1	0	0	0	0	0	56	27.05	88	130	69	4.25	2.88
0	39	44.1	45.3	2.94	90.3	33	40.2	12.4	17.2	5.6	29.9	6.65	3.01	0.01	0.32	4.8	0.2	5.59	167	50.5	232	0.29	12.3	0.37	81	4.6	355	20	17	26	0.85	13.9	59	1.07	2	3	0	0	0	0	0	0	70	24.11	89	120	80	4.37	3.13
0	45	44.1	45.2	4.34	98.4	351	42.3	7.5	10.1	7.9	34.5	9.84	4.45	0	0.28	2.8	0	4.74	164	46.6	216	0.16	12.5	0.78	75	2.63	421	78	28	56	0.36	18.6	86	1.9	2	1	1	1	0	0	0	0	95	26.81	90	183	108	4.81	3.18
1	45	44.1	48.4	2.48	94.9	347	36.9	8.9	12.3	6.2	32.9	5.62	2.72	0	0.07	1.2	0.1	4.07	134	38.6	208	0.18	11.1	0.35	75	4.99	312	28	23	11	0.82	29	53	2.45	0	0	0	0	0	0	1	0	53	22.89	65	103	62	4.67	2.2
1	33	44.1	47.3	2.22	84.5	336	39.1	8.3	10.6	5.8	28.4	5.03	2.38	0	0.14	2.8	0	4.75	135	40.1	259	0.21	11.7	0.29	67	4.63	318	14	14	20	1			8.73	0	0	0	0	0	0	1	0	63	20.32	68	110	70	4.45	3.1
1	44	44.1	43.5	2.16	80.7	330	35.8	9	10.1	9.4	26.6	4.9	2.13	0	0.15	3	0.1	4.32	115	34.8	288	0.25	13.1	0.46	31	3.53	312	21	27	9	1.29			1.86	0	0	0	1	0	0	0	0	92	23.35	75	155	87	4.47	2.22
0	39	44.1	43.8	2.53	88.5	346	36.9	8.7	11.9	7.9	30.5	5.73	2.51	0	0.24	4.2	0	4.97	152	43.9	197	0.17	11.1	0.45	77	5.75	241	22	28	15	1.27	26.3	57	6.03	1	2	0	0	0	0	0	0	67	25.99	86	142	75	4.68	3.76
0	45	44.2	45.5	2.05	95.5	337	39.1	9.7	10.7	8	32.2	4.64	2.11	0.02	0.09	1.9	0.4	5.06	163	48.3	227	0.22	11.5	0.37	98	6.78	378	10	15	23	1.5	26.7	50	0.63	2	1	0	0	0	0	0	0	62	20.82	70	108	64	3.48	2.07
1	27	44.2	43.2	1.99	88.1	325	41.5	11.1	13.3	7.3	28.6	4.51	1.95	0.02	0.22	4.9	0.4	5.03	144	44.3	224	0.25	13	0.33	60	3.91	262	12	13	9	1.08	12.6	42		0	0	0	0	0	0	0	0	67	17.69	69	93	57	4.42	1.69
0	35	44.2	45.7	3.4	89.5	335	41.9	9.7	11.1	7.3	30	7.68	3.51	0.02	0.19	2.5	0.3	5.14	154	46	247	0.24	13	0.56	76	5.08	290	28	18	11	0.64	20.6	77				0	0	0	0	1	0	58	23.66	63	135	83	4.32	2.37
1	23	44.2	46.7	2.17	91.3	328	40.3	9.1	10.9	7.7	29.9	4.92	2.3	0.01	0.06	1.2	0.2	4.48	134	40.9	278	0.25	12.4	0.38	55	5.72	376	22	17	58	0.77	16.6	55		0	2	0	0	0	0	0	0	67	22.59	80	119	69	5.32	2.86
1	66	44.2	46.9	1.59	100	328	45.3	9.3	10.5	7.5	32.8	3.6	1.69	0.01	0.04	1.1	0.3	4.18	137	41.8	177	0.16	12.7	0.27	62	5.32	206	17	21	16	1.24	11.5	67		0	0	0	0	0	0	0	0		23.73	80	146	82	4.58	3.21
1	81	44.2	49.8	2.73	95.6	322	43.1	10.5	12.7	4.5	30.8	6.17	3.07	0.01	0.08	1.3	0.2	4.81	148	46	177	0.18	12.9	0.28	79	6.45	270	23	24	20	1.04	15.7	96		0	0	1	1	0	0	0	0	72	26.84	91	150	80	5.36	3.36
0	61	44.2	38.7	3.17	103.9	317	54.9	8.7	9.6	11	32.9	7.18	2.78	0.03	0.41	5.7	0.4	5.1	168	53	324	0.28	14.3	0.79	104	4.6	319	12	17	22	1.42	6.2	53		2	3	0	0	0	0	0	0	90	20.82	80	119	72	5.7	2.46
1	62	44.2	42.4	2.37	95.6	305	38	7.3	9.2	10.8	29.1	5.35	2.27	0	0.14	2.5	0.1	4.46	130	42.6	240	0.17	12.1	0.58	64	5.09	220								0	0	0	0	0	0	0	0		25.32	80	130	66	4.76	2.23
0	52	44.2	40.7	3.98	95	32	41.2	10.2	12.8	7.5	30	8.99	3.66	0.05	0.63	7	0.6	5	150	47.5	305	0.37	12.2	0.67	71	5.04	303										0	0	0	0	0	0		22.57	84	158	84	7.5	3.88
0	50	44.2	43.7	3.44	95.9	367	41.2	7.7	8.8	10.3	35.1	7.79	3.4	0	0.14	1.8	0	4.52	159	43.3	196	0.15	12.5	0.81	84	4.07	353	21	20	24	0.95				2	2	0	0	0	0	0	0	76	21.63	79	116	78	5.33	3.11
1	54	44.2	42.8	2.32	86.2	328	37.9	9.7	14.2	9.3	28.3	5.24	2.24	0	0.19	3.7	0	4.84	137	41.7	226	0.21	12.3	0.49	54	7.71	276	11	17	13	1.55			4.1	0	0	0	0	0	0	0	1	54	22.54	76	108	59	6.15	3.09
0	37	44.2	46.3	2.13	88.2	366	38	8.5	11.4	7.5	32.2	4.82	2.23	0	0.09	1.9	0.1	4.68	151	41.2	241	0.2	11.7	0.36	83	5.28	371	29	27	28	0.93	10.7	53	6.4	2	0	1	0	0	0	1	0	53	23.72	85	122	69	5.18	2.79
0	38	44.2	47.8	3.36	90.9	325	42.3	9.3	11.4	6.2	29.5	7.6	3.64	0	0.13	1.8	0	5.31	157	48.2	173	0.16	12.6	0.47	98	5.01	370	29	19	38	0.66			0.78	0	2	1	0	0	0	0	0	62	32.36	100	130	80	5.21	5.9
0	59	44.2	46.5	3.07	91.4	324	40.1	8.9	11.4	7.4	29.5	6.94	3.23	0	0.13	1.8	0	4.77	141	43.5	233	0.2	12.2	0.52	106	5.55	415	44	17	83	0.39			2.43	0	0	1	0	1	0	0	1	72	30.48	104	170	92	11.32	5.46
1	34	44.2	48.2	2.54	87.1	358	35.8	8.8	10.1	6	31.2	5.76	2.78	0	0.09	1.6	0	4.07	127	37.4	251	0.22	11.9	0.35	61	3.43	228	34	25	33	0.74	17.8	54		0	0	0	0	0	0	0	1	64	23.5	73	102	65	4.72	2.46
1	28	44.2	48.7	2.97	92.3	316	40.1	8.2	10.6	5.1	29.1	6.72	3.28	0	0.13	2	0.1	4.25	124	39.2	289	0.23	11.8	0.34	78	5.76	323	24	21	14	0.88			1.9	0	0	0	0	0	0	1	0	69	20.03	62	104	66	4.28	2.61
1	48	44.2	35.2	2.4	87.5	333	36.9	9.1	12.8	6.8	29.1	5.42	1.91	0	0.75	13.8	0.1	4.6	134	40.2	222	0.2	11.3	0.37	58	4.51	271	14	20	11	1.43	20.1	58		0	2	0	0	0	0	0	0		21.83	71	128	80	4.71	2.06
1	40	44.2	39.9	2.24	91.4	312	35	8	10.1	14	28.5	5.06	2.02	0	0.09	1.8	0	4.76	136	43.5	220	0.17	11.6	0.71	44	4.53	305	27	26	19	0.96			1.08	0	0	0	0	0	0	0	0	101	24.88	78	142	87	4.9	2.57
1	38	44.2	44.9	1.88	95.4	350	40.1	7.8	9.7	6.4	33.4	4.26	1.91	0	0.19	4.4	0	4.34	145	41.4	172	0.13	11.7	0.27	63	3.54	317	21	27	12	1.29			0.66	0	0	1	0	0	0	0	0	79	22.31	80	115	72	4.57	3.1
0	33	44.2	45.1	2.87	91	33	45.1	12.1	16.1	9.1	29.8	6.48	2.92	0.01	0.09	1.4	0.2	5.64	168	51.3	231	0.28	13.6	0.59	56	5.8	507	74	32	326	0.43			1.51	2	3	0	0	0	0	0	1	85	24.16	86	118	90	4.34	3.52
1	26	44.2	48.2	2.67	87.2	318	39.1	9.5	12.3	6.5	27.7	6.04	2.91	0	0.06	1.1	0	4.36	121	38	217	0.2	12.5	0.39	64	2.29	170	15	21	11	1.4	31.3	39		0	2	0	0	0	0	0	0		18.73	60	93	56	5.04	1.7
1	35	44.3	47.2	1.83	94.9	319	39.5	8.8	9.6	7	30.2	4.13	1.95	0.02	0.04	1	0.5	4.3	130	40.8	302	0.27	11.6	0.29	64	5.18	232	11	16	11	1.45	11.4	58	0.2	0	2	0	0	0	0	0	0	60	16.44	56	96	55	4.58	2
0	29	44.3	43.8	1.76	77.7	307	46.2	9.7	11	9.3	23.9	3.97	1.74	0.03	0.07	1.8	0.8	5.28	126	41	172	0.17	16.6	0.37	55	5.71	189	28	33	26	1.18	14.6	65				0	0	0	0	0	0	70	28.41	87	134	81	4.47	2.33
1	39	44.3	43.8	3.04	90.4	326	38.8	10.5	12.6	7.9	29.4	6.87	3.01	0.03	0.25	3.6	0.4	4.79	141	43.3	300	0.31	12	0.54	62	3.47	337	11	17	18	1.55	21	57		0	2	0	0	0	0	0	0	65	22.76	72	125	69	3.83	3.03
1	43	44.3	46.3	1.75	92.1	315	45.2	10.6	12.4	7.3	29	3.95	1.83	0.03	0.05	1.3	0.8	4.69	136	43.2	298	0.31	13.8	0.29	64	3.76	206	13	19	9	1.46	10.3	56	0.22	0	3	0	0	0	0	0	0	58	23.53	91	90	60	4.38	2.18
0	34	44.3	47.9	2.1	90	327	41.9	10.7	13.4	6.1	29.5	4.74	2.27	0.01	0.07	1.5	0.2	5.5	162	49.5	187	0.2	12.6	0.29	87	4.65	294	33	27	31	0.82	33.8	46	1.97	0	2	0	0	0	0	1	0	65	23.12	82	114	62	4.47	2.4
1	64	44.3	45.1	3.73	93.1	319	51.2	10.9	13.6	9.6	29.7	8.44	3.81	0.02	0.07	0.8	0.2	4.92	146	45.8	260	0.28	15.5	0.81	66	6.27	204	26	18	18	0.69	11.2	65		0	0	1	1	0	0	0	0	72	30	95	156	82	3.77	1.95
0	57	44.3	38.7	2.21	96.6	333	42.6	10.4	13.1	10.8	32.1	4.99	1.93	0.03	0.28	5.6	0.6	5.54	178	53.5	198	0.21	12.3	0.54	84	5.51	453	29	23	12	0.79	12.2	54		2	1	1	0	0	0	0	0	116	30.08	104	104	56	4.27	2.06
0	47	44.3	46.4	1.78	92.9	340	48.5	10	7.9	8	31.5	4.02	1.87	0	0.05	1.3	0	4.85	153	45	189	0.18	12.9	0.32	82	4.59	432	25	21	36	0.84	25.7	101	0.08	1	3	1	0	0	0	0	0	59	24.73	83	123	71	4.84	2.59
0	49	44.3	43.8	3.42	93.3	325	53.3	9.7	8.8	8.9	27.4	7.73	3.39	0.01	0.23	2.9	0.1	4.95	136	46.1	173	0.16	13.4	0.69	49	3.28	389	58	48	275	0.83	44.1	46		2	3	1	0	1	0	0	1		25.65	91	134	73	5.41	2.67
0	34	44.3	48.7	2.6	87.6	301	45.4	9.5	11.4	6.3	26.3	5.87	2.86	0.02	0.03	0.5	0.3	5.41	156	51.7	183	0.17	13.7	0.37	97	2.85	386	102	42	60	0.41	16.1	77	11.98	0	2	1	0	0	0	0	0	61	25.46	87	133	84	3.95	3.74
1	33	44.3	39.9	2.28	91.8	316	39.1	9.7	12.8	6	29	5.16	2.06	0	0.51	9.8	0.1	4.37	127	40.1	216	0.2	12.1	0.31	66	3.49	263	18	15	15	0.83	28.9	38	1.33			0	0	0	0	0	0	67	25.97	74	98	63	4.32	2.43
0	26	44.3	47	3.15	92.7	327	40.1	9.8	11.4	7.3	30.2	7.11	3.34	0	0.1	1.5	0	5.48	166	50.7	149	0.14	11.4	0.52	71	3.17	379	19	13	14	0.68	18.3	40	0.66	0	0	0	0	0	0	0	0		22.2	76	127	75	4.73	3.33
0	64	44.3	49	2.63	92.8	372	38	8.3	9.7	5.2	34.5	5.94	2.91	0	0.09	1.5	0	4.46	154	41.3	177	0.14	11.7	0.31	93	5.47	261	25	22	24	0.88	27	48	4.43			0	0	0	0	0	0	64	23.62	81	158	101	5.21	2.41
1	53	44.3	43.3	3.7	96.5	303	42.3	7.7	10.1	5.7	29.2	8.36	3.62	0.02	0.55	6.6	0.2	4.51	132	43.5	364	0.28	12	0.47	62	5.03	303								0	0	1	0	1	0	0	0		30.67	98	182	98	6.91	4.85
1	34	44.3	44.6	3.41	86.1	340	40.1	9.5	11.4	9.4	29.2	7.69	3.43	0.01	0.13	1.7	0.1	3.69	108	31.7	266	0.25	13.9	0.72	67	4.05	282	15	20	15	1.33				0	0	0	0	0	0	0	0	83	19.23	63	120	83	5.3	1.92
1	55	44.3	45.8	2.67	93.3	32	42.7	11	13.8	6.6	29.9	6.03	2.76	0.05	0.15	2.5	0.8	4.78	143	44.6	240	0.27	12.8	0.4				27	22	29	0.81				0	2	0	0	0	0	0	0	70	24.91	85	90	54	3.89	4.02
1	51	44.3	46.8	2.32	89.9	329	35.8	11	12.8	7.5	26.2	5.24	2.45	0	0.08	1.5	0	4.99	131	39.8	190	0.2	12.5	0.39	60	4.56	293	14	22	21	1.57	18.5	67	2.24	0	2	0	0	0	0	1	0	59	22.35	72	105	64	5.04	2.55
0	57	44.3	43.3	2.42	89.9	324	38	9.2	10.6	8.6	29.1	5.46	2.37	0	0.2	3.7	0	5.63	164	50.6	191	0.17	11.8	0.47	66	5.02	341	18	21	5	1.17	24.5	60	1.59	1	3	0	0	0	0	1	0	67	26.64	89	110	80	4.94	3.3
1	59	44.3	47.3	2.98	88.9	320	38	9.5	11.9	7.5	28.4	6.72	3.18	0	0.06	0.9	0	4.08	116	36.2	184	0.17	12.5	0.5				33	45	32	1.36	14	42		0	0	0	0	0	1	0	0	67	22.48	72	157	85	4.29	3.71
1	20	44.3	42.8	2.72	81.8	328	39.1	8.9	11.1	9.6	26.8	6.13	2.63	0	0.2	3.3	0	5.07	136	41.4	281	0.25	12.7	0.59	56	3.09	269	12	22	13	1.83	16.2	53		0	0	0	0	0	1	0	0	82	19.23	60	127	86	4.4	1.54
0	45	44.3	44.6	2.24	92.7	335	43.3	8.3	11.4	7.7	31.1	5.05	2.25	0	0.17	3.4	0	4.5	140	41.7	191	0.15	13.5	0.39	88	4.07	374	42	41	20	0.98	28.4	53	7.45	0	2	0	0	0	0	0	0	75	23.36	76	138	77	4.95	2.22
0	34	44.4	48.5	2.01	96.1	331	38.9	10.4	11.7	6	31.8	4.52	2.19	0.01	0.04	0.9	0.2	4.62	147	44.4	151	0.16	11.4	0.27	86	5.11	238	36	33	30	0.92	27.8	56	1.01	0	0	0	0	0	1	0	0	58	23.62	77	155	91	5.43	2.89
0	23	44.4	43.7	2.58	84.5	343	38.8	10.2	12.5	9.9	29	5.83	2.55	0.02	0.1	1.7	0.3	5.62	163	47.5	219	0.22	12.6	0.58	67	5.02	360	11	13	14	1.18	27.9	54		2	2	0	0	0	0	0	0	52	28.03	86	127	71	4.05	2.13
0	30	44.4	43.2	2.68	97.7	321	44.3	11.5	15	8.5	31.3	6.02	2.6	0.04	0.19	3.2	0.7	4.85	152	47.4	322	0.37	12.8	0.51	75	6.51	286	13	15	16	1.15	14.7	66		0	2	0	0	0	0	0	0	74	23.67	75	125	76	4.64	2.87
1	42	44.4	46.6	1.87	91.1	340	39.1	11.4	14.7	7.6	31	4.21	1.96	0.01	0.05	1.2	0.2	4.49	139	40.9	221	0.25	12	0.32	66	5.12	273	31	24	48	0.77	12.4	77		0	0	0	0	0	0	0	0	65	24.97	82	132	75	4.96	2.74
1	38	44.4	42.8	2.15	90	323	42.8	10.8	13.1	11.6	29.1	4.84	2.07	0.01	0.05	1	0.2	4.4	128	39.6	264	0.29	13.2	0.56	55	5.43	129	33	17	19	0.52	18.8	43	0.51	0	0	1	0	0	0	0	0	65	27.58	84	128	76	4.71	2.62
1	80	44.4	41.8	2.07	95.4	320	42.2	11.4	13.8	10.1	30.6	4.66	1.95	0.04	0.13	2.8	0.9	4.58	140	43.7	163	0.19	12.5	0.47	67	5.3	213	6	17	6	2.83	30.8	68		0	0	0	0	0	1	0	0	45	16.42	63	133	66	4.69	2.84
1	81	44.4	42.3	2.87	70.9	311	40.3	10.9	15.5	9.9	22	6.46	2.73	0.02	0.2	3.1	0.3	6.49	143	46	202	0.22	16.9	0.64	86	4.82	237	21	15	22	0.71	26.2	69		0	2	1	0	0	0	0	0	96	28.96	96	130	90	4.75	3.57
1	49	44.4	47.9	3.25	93.9	309	42.8	11.8	14.9	6.2	29	7.31	3.5	0.02	0.09	1.2	0.3	4.89	142	45.9	211	0.25	12.9	0.45	87	5.64	319	55	39	75	0.71	21.2	88		0	0	0	0	0	0	0	0	72	26.23	82	117	78	4.63	4.28
1	27	44.4	45.7	1.68	88.8	351	45	10.2	10.1	8.6	31.1	3.79	1.73	0	0.05	1.2	0.1	4.33	135	38.4	271	0.27	12.3	0.32	62	4.25	205	11	16	10	1.45	13.8	47		0	0	0	0	0	0	0	0	53	24.09	70	100	59	4.76	1.96
0	35	44.4	44.5	2.58	84.3	364	43.8	9.9	11.1	9.3	30.6	5.81	2.59	0.01	0.1	1.7	0.2	5.81	178	48.9	179	0.17	13	0.54	69	2.94	272	24	18	15	0.75	14.6	44		2	2	0	0	0	0	0	0		21.38	72	122	73	4.08	2.91
1	63	44.4	46.9	2.19	87.5	430	46.2	8.7	9.8	7.8	37.7	4.94	2.32	0.01	0.04	0.8	0.1	4.03	152	37.2	164	0.14	12.5	0.38	48	5.92	364	22	20	19	0.91	20.2	51	1.58			1	0	0	0	1	0	66	23.73	81	130	79	4.77	4.04
1	39	44.4	41.1	2.66	84.5	324	34.9	8.5	11.1	7.8	27.4	6	2.47	0	0.4	6.6	0	4.63	127	39.1	230	0.19	10.9	0.47	68	5.82	320	8	14	19	1.75			1.92	0	2	1	0	0	0	0	0	70	22.72	77	110	76	4.89	2.83
1	56	44.4	43.9	2.52	93.3	329	38	9.3	13.3	7.9	30.6	5.68	2.49	0	0.21	3.8	0.1	4.5	138	41.9	229	0.21	11.9	0.45	55	4.36	299	33	23	21	0.7	21.4	54	8.11	0	2	0	0	0	0	1	0	64	24.61	83	136	89	4.77	2.99
0	52	44.4	43.6	4.08	96	32	49.5	11.7	14.8	10.6	30.7	9.18	4	0.03	0.1	1.1	0.3	5.74	176	55.1	313	0.37	14.5	0.97	72	4.63	269	21	25	41	1.19	9.8	51		2	3	1	1	0	0	0	0	71	25.73	94	146	98	5.13	3.04
1	74	44.4	43.1	2.34	93.3	32	41.2	12.1	10.7	10.8	30.2	5.27	2.27	0.02	0.07	1.3	0.4	3.91	129	40.4	121	0.15	13.7	0.57	59	6.35	232								0	0	0	0	1	0	0	0		28.8	87	154	86	8.1	2.16
0	34	44.4	45.3	2.87	88.5	360	38	9.4	12.8	8.6	31.8	6.45	2.92	0	0.11	1.6	0	4.62	147	40.8	251	0.23	11.7	0.55	82	6.18	534	27	19	47	0.7				2	2	1	0	0	0	0	0	89	29.98	96	152	83	4.16	3.81
0	56	44.4	37.7	2.58	92.5	357	40.1	7.4	8.8	8.1	33	5.8	2.19	0	0.57	9.8	0.1	5.32	176	49.2	140	0.1	11.2	0.47	108	5.02	460	22	14	15	0.64			8.33	2	2	1	0	0	0	0	0	60	26.86	95	119	66	4.63	2.52
1	30	44.4	42.6	2.4	92.2	329	38	9.7	12.3	7.7	30.2	5.4	2.3	0	0.29	5.3	0.1	4.49	136	41.3	238	0.23	12.1	0.41	65	7.87	312	14	15	8	1.07			2.23	0	0	0	0	0	0	0	1	58	21.64	64	102	58	4.65	2.93
1	30	44.4	44.9	2.5	89.6	336	44.3	11.9	17.3	9.6	30	5.64	2.53	0	0.06	1.1	0	4.12	124	36.9	170	0.2	14	0.54	62	4.96	278								0	2	0	0	0	0	0	0		20.06	68	132	79	4.9	1.31
0	32	44.4	44.7	1.6	96.7	32	42.8	10.58	13.4	9.2	30.8	3.6	1.61	0.01	0.05	1.4	0.3	4.8	148	46.4	129	0.18	12.6	0.33	76	3.91	313	18	19	17	1.06	21.1	48	0.37	0	2	0	0	0	0	0	0	65	20.15	73	110	61	4.57	2.1
0	36	44.4	48.2	2.81	94.2	296	44.3	8	10.1	6.4	27.9	6.32	3.05	0	0.06	0.9	0	4.62	129	43.5	218	0.17	13.6	0.41	69	6.36	468	21	20	43	0.95	16.9	45	0.71	0	2	1	0	0	0	0	0	72	26.49	91	116	74	4.73	3.74
0	25	44.4	41.4	2.85	88.5	33	39.2	10.2	12.4	8.9	29.3	6.42	2.66	0.06	0.28	4.4	0.9	5.5	161	48.7	260	0.26	12.2	0.57	81	3.35	255	25	20	20	0.8			0.59	2	2	0	0	0	0	0	0	61	19.49	71	119	65	3.41	2.22
1	52	44.4	47.9	3.12	96	317	39.1	7.5	9.2	6.4	30.3	7.03	3.36	0	0.09	1.3	0.1	4.54	138	43.5	237	0.17	12.1	0.45	62	3.81	209	9	24	10	2.67			0.01	0	2	0	1	0	0	0	0	69	23.92	78	138	90	4.34	2.77
1	43	44.4	44.1	2.18	90.6	320	40.1	8.7	11.1	11.1	29	4.9	2.16	0	0.02	0.4	0	4.31	125	39	252	0.21	12.9	0.54	58	5.28	240	40	29	43	0.73	12.2	46		0	2	0	0	0	0	0	0		23.42	81	118	75	4.28	2.23
0	78	44.4	36.8	1.17	98.6	341	43.3	9.5	11.1	16.1	33.6	2.93	0.97	0	0.07	2.6	0.1	4.31	145	42.4	97	0.19	12.4	0.42	84	3.44	351	56	50	52	0.89			3.76	0	2	0	0	0	0	1	0	49	23.39	78	118	72	4.72	2.25
1	46	44.4	44.2	2.39	76.7	305	39.1	9	11.4	8.8	23.3	5.39	2.38	0	0.14	2.6	0.1	4.15	97	31.8	284	0.25	14.5	0.47	80	7.46	222	16	18	11	1.13	10.6	56		0	0	0	0	0	0	1	0		22.38	71	126	78	4.45	2.61
1	26	44.4	40.8	2.95	92.9	300	38	8.5	10.6	8.7	27.8	6.65	2.72	0	0.4	6.1	0.1	4.41	123	40.9	207	0.17	12	0.58	60	3.37	262	9	15	12	1.67			1.06	0	0	0	0	0	0	1	0	60	17.25	62	106	66	4.25	1.75
0	62	44.4	39.7	2.19	97.9	344	39.1	13.2	24.4	10.6	33.6	4.92	1.95	0	0.26	5.3	0	4.69	158	45.9	118	0.15	11.9	0.52	73	4.73	348	41	33	11	0.8	16.7	58	1.48	1	2	0	0	0	0	0	0	48	23.22	91	119	76	5.08	2.69
0	27	44.5	46.3	2.17	91.4	321	43.2	11.8	15.5	5.5	29.4	4.88	2.26	0.01	0.17	3.5	0.2	5.11	150	46.7	173	0.2	13.2	0.27	70	6.35	324	22	18	32	0.82	17.3	71		2	2	0	0	0	0	0	1	68	22.15	77	120	81	4.62	2.32
0	36	44.5	43.1	2.73	92.4	326	43.8	10.8	12.6	6.9	30.1	6.13	2.64	0.02	0.32	5.2	0.3	4.98	150	46	243	0.26	13.3	0.42	68	4.4	466	70	33	67	0.47	16.6	51		2	2	1	0	0	0	0	0	62	25.51	89	123	76	4.79	2.65
0	34	44.5	43.4	2.61	88.5	323	42.3	9.5	10.8	8.2	28.6	5.87	2.55	0.02	0.21	3.6	0.3	6.11	175	54.1	201	0.19	13.1	0.48	72	5.16	309	11	21	15	1.91	15.6	53	1.3	2	2	0	0	0	0	0	0	59	45.84	129	123	71	3.81	2.45
0	74	44.5	45.1	1.94	95	327	41.9	10.3	12.4	7.8	31.1	4.35	1.96	0.02	0.09	2.1	0.5	5.02	156	47.7	185	0.19	12.3	0.34	82	6.99	263							0.81	0	2	0	0	0	0	0	0	87	20.28	83	142	87	4.3	2.29
1	64	44.5	49.1	2.33	91.9	327	38.9	10.5	13.7	5.4	30.1	5.23	2.57	0.03	0.02	0.4	0.6	4.22	127	38.8	178	0.19	11.9	0.28	40	4.57	200	10	13	10	1.3	14.6	50		0	0	0	1	0	0	0	0		24.01	84	123	70	4.6	2.7
0	51	44.5	46.8	2.69	88.5	334	40.9	8.5	9.2	6.1	29.6	6.05	2.83	0.02	0.14	2.3	0.3	5.31	157	47	285	0.24	12.6	0.37	72	5.67	271	25	20	19	0.8	18.9	67	1.29	2	2	0	0	0	0	0	0	54	23.63	81	135	78	4.42	2.38
0	73	44.5	48.1	2.83	97.4	323	50.8	13.7	21.6	6.9	31.5	6.36	3.06	0.01	0.02	0.3	0.2	5.05	159	49.2	170	0.23	14.7	0.44	92	5.61	343	15	19	18	1.27	30.6	85		1	0	0	1	0	0	0	0	61	28.23	88	152	81	4.36	3.01
1	52	44.5	44.7	2.25	82.8	353	47.4	9.2	10.6	9.7	29.2	5.05	2.26	0	0.05	1.1	0	5.67	166	46.9	151	0.13	13.2	0.49	69	5.25	385	67	55	22	0.82	56	76				1	0	0	0	0	0	61	25.34	82	114	65	4.71	2.63
1	26	44.5	45.3	2.45	88.7	340	43.8	11	11.4	9.1	30	5.51	2.5	0.01	0.06	1	0.1	4.52	136	40	278	0.3	12.3	0.5	69	4.68	253	7	9	9	1.29	18.3	53	0.31	0	0	0	0	0	0	0	0	66	19.84	67	111	64	4.25	1.81
0	22	44.5	45.2	2.37	90.4	335	48.5	10.8	13.7	9	30.3	5.34	2.42	0.01	0.06	1.1	0.3	5.61	170	50.7	193	0.2	13.2	0.48	67	4.04	313	23	16	17	0.7	21.6	60		0	2	0	0	0	0	0	0	74	17.01	62	128	82	5.04	1.97
1	61	44.5	42.4	1.78	95.6	32	43.4	10.3	15.8	6.2	30	4.01	1.7	0.07	0.21	5.2	1.7	4.54	136	43.4	237	0.22	12.8	0.25				18	23	18	1.28	25.6	71		0	2	0	0	0	0	0	0	57	19.96	66	116	67	4.61	3.49
1	31	44.5	48.1	3.73	87.2	345	40.1	7.9	9.7	6	30.1	8.38	4.03	0	0.11	1.4	0	4.35	131	37.9	284	0.22	12.5	0.5	56	5.09	188	14	14	16	1				2	0	0	0	0	0	0	0	51	21.05	65	100	64	4.59	2.68
1	54	44.5	45	1.86	89	343	36.9	9.8	13.7	7.4	30.5	4.18	1.88	0	0.13	3.1	0	4.45	136	39.6	172	0.16	12.5	0.31				34	27	23	0.79	29.6	45		0	2	1	0	0	0	0	0	67	25.34	83	120	71	4.81	2.89
0	44	44.5	43.2	1.94	87.4	32	40.8	11.8	15.4	9.8	28.1	4.37	1.89	0.01	0.1	2.3	0.2	5.4	152	47.2	266	0.31	13	0.43	83	4.89	321	30	31	17	1.03				0	0	0	0	0	0	1	0	57	26.81	85	112	67	4.48	2.56
0	48	44.5	45.6	3.01	91.1	33	43.5	12	15.4	8.9	30	6.76	3.08	0.02	0.05	0.7	0.3	5.64	169	51.4	218	0.26	13.1	0.6	70	4.3	455	67	34	42	0.51				2	0	1	0	0	0	1	0	92	28.06	96	129	78	5.27	3.38
0	32	44.5	45.3	2.63	90.8	355	40.1	8.6	11.1	7.2	32.2	5.9	2.67	0	0.17	2.9	0	5.21	168	47.3	193	0.16	12.3	0.43	84	4.82	383	45	25	37	0.56				0	2	1	0	0	0	0	1	71	30.07	98	132	71	5.28	4.02
1	34	44.5	43.5	2.15	95.6	321	40.1	7.9	9.2	10.9	30.7	4.82	2.1	0	0.05	1.1	0	4.23	130	40.4	278	0.21	11.7	0.53	62	9.1	262	23	18	17	0.78			1.96	0	0	1	0	1	0	0	1	66	24.84	81	91	60	10.17	4.07
1	33	44.5	46.3	2.15	89.3	339	35.8	8.3	10.1	7.5	30.2	4.83	2.24	0	0.08	1.6	0.1	4.4	133	39.2	227	0.18	11.2	0.36	51	4.15	257	30	31	15	1.03	22.2	71		0	2	0	0	0	0	0	0	67	24.84	79	124	77	4.98	3.31
1	26	44.5	31.1	3.14	85.8	312	38	9	11.4	7.9	26.8	7.06	2.19	0	1.17	16.6	0	4.92	132	42.2	298	0.26	13	0.55	50	4.35	300	16	16	12	1			0.76	0	0	0	0	0	0	0	0	68	22.06	68	105	63	4.7	2.12
1	59	44.5	42.7	2.1	93.4	325	41.2	10.6	15	10.8	30.3	4.71	2.01	0	0.09	1.9	0.1	4.25	129	39.6	172	0.18	13.1	0.51				36	32	18	0.89				0	2	1	1	0	0	0	0	67	26.17	81	144	79	5	3.15
0	39	44.5	43.9	2.39	83.2	34	37.9	11.2	14.6	9.9	28.4	5.37	2.36	0.02	0.07	1.3	0.4	5.31	151	44.2	203	0.23	12.5	0.53	91	6.1	433	26	15	37	0.58			4.5	0	2	0	0	0	0	1	0	87	21.87	77	103	65	4.9	2.24
0	59	44.5	34	2.54	92.5	312	41.2	9.3	11.9	7	28.8	5.71	1.94	0	0.83	14.5	0	4.85	140	44.8	223	0.2	12.5	0.4	76	7.46	322	21	24	59	1.14			2.57			0	0	0	0	1	0	64	25.34	91	125	84	5.84	3.29
0	28	44.5	42.9	3.17	93.1	334	41.2	8.8	11.1	10	31.1	7.12	3.05	0.01	0.18	2.5	0.1	5.08	158	47.2	218	0.19	12.6	0.71	71	6.22	321	22	18	28	0.82			0.62	2	2	0	0	0	0	0	0	55	28.38	89	139	76	4.47	2.4
0	48	44.5	48.4	2.23	89	336	40.1	8	10.1	6	29.8	5.01	2.42	0	0.05	1.1	0.1	4.82	144	42.8	180	0.14	12.2	0.3	92	6.23	470			26	0.54	37.2		2.13	2	2	1	0	0	0	0	0	57	26.61	85	147	87	4.8	4.41
0	34	44.5	47.3	2.82	83.4	33	40.5	10.1	12.1	6.3	27.1	6.34	3	0.02	0.1	1.6	0.3	5.72	155	47.7	233	0.24	13.3	0.4	77	4.28	322	15	14	17	0.93			0.69	0	2	0	0	0	0	0	0	68	25.1	87	130	70	3.88	4.18
0	25	44.5	41.5	3.12	86.9	34	39.4	8.8	9.7	10.8	29.2	7.01	2.91	0.02	0.2	2.9	0.3	5.66	183	54.4	283	0.25	12.5	0.76	76	4.8	487	89	28	139	0.31			0.93	2	2	0	0	0	0	0	0	64	27.31	91	136	81	4.03	4.04
1	53	44.5	46	2.43	92.4	321	41.2	9.9	13.7	6.6	29.6	5.46	2.51	0	0.16	3	0	4.11	122	37.9	178	0.17	13.3	0.36	62	3.52	328	18	23	13	1.28	28.4	40		0	2	0	0	0	0	0	0		22.83	68	112	62	4.71	0.86
1	44	44.5	45.4	1.94	96	316	43.3	8.3	10.1	8.7	30.3	4.37	1.98	0	0.06	1.5	0	4.15	126	39.8	196	0.16	12.8	0.38	50	4.19	193	13	22	10	1.69	21.4	31		0	2	0	0	0	0	1	0		21.5	70	104	60	4.68	1.58
1	54	44.5	46.9	2.81	93	333	40.1	7.7	9.7	7.8	30.9	6.32	2.96	0	0.05	0.7	0	4.59	142	42.6	214	0.16	12.6	0.5	62	8.38	397	30	25	44	0.83			6.63	0	0	1	0	0	0	1	0	59	27.18	90	143	96	4.34	3.93
1	27	44.5	40.8	2.13	80.1	340	35.8	11.2	17.3	6.7	27.2	4.78	1.95	0	0.39	8.1	0	4.26	116	34.1	216	0.24	13.6	0.32	61	2.73	225	24	31	9	1.29			0.45	0	2	0	0	0	0	0	0	76	19.29	64	109	71	4.4	1.88
1	58	44.6	44.7	2.28	92.7	314	42.7	10.6	13	7.8	29.1	5.12	2.29	0.03	0.12	2.3	0.6	4.77	139	44.2	194	0.21	12.9	0.4	51	4.27	193	15	18	14	1.2	19.6	84		0	0	0	0	0	0	0	0	69	22.83	86	146	84	4.36	2.84
0	51	44.6	40.9	1.95	89.4	338	40	12.5	17.4	10	30.2	4.38	1.79	0.01	0.19	4.3	0.2	5.3	160	47.4	212	0.26	12.4	0.44	79	7.77	444	21	21	12	1	14.3	84		2	2	0	0	0	0	0	0	67	24.49	84	120	69	4.66	1.94
0	74	44.6	42.4	3.47	96.4	321	46.2	10.7	12.6	8.8	31	7.8	3.31	0.03	0.3	3.8	0.4	4.78	148	46.1	236	0.25	13.6	0.69	61	4.91	374	15	19	20	1.27	20.1	60		0	0	1	0	0	0	1	0	69	27.08	100	157	91	4.5	2.1
0	53	44.6	46.5	2.91	92.3	342	41.4	11.7	14.9	6.9	31.6	6.52	3.03	0.04	0.09	1.4	0.6	5.19	164	47.9	174	0.2	12.5	0.45	75	4.87	309							0.5	2	2	1	1	0	0	0	0		26.73	95	138	88	4.71	1.92
1	57	44.6	46.4	2.82	90.1	312	49.7	10.3	11.4	7.1	28	6.33	2.94	0.01	0.11	1.8	0.2	4.35	122	39.1	187	0.19	12.7	0.45	58	10.77	287	15	22	13	1.47	26.1	55		0	0	0	0	0	0	0	0	75	20.28	70	129	75	4.42	2.54
1	28	44.6	43.4	1.78	92.2	285	55.6	8.9	9.7	10.7	26.3	3.98	1.73	0	0.05	1.3	0	4.22	111	38.9	233	0.2	13.5	0.42	37	4.66	187	66	30	25	0.45			0.09	0	0	0	0	0	0	0	0	87	18.51	61	110	65	4.68	1.97
1	33	44.6	45	2.18	92.3	320	41.8	11	13.5	8	29.5	4.89	2.2	0.02	0.1	2	0.2	4.92	145	45.4	271	0.2	12.6	0.39	78	4.25	248	13	15	11	1.15	25.5	49	3.61	0	0	0	0	0	0	0	0		18.13	62	112	68	4.37	2.44
0	40	44.6	41.9	2.01	83.3	342	40.1	9.8	10.6	9.1	28.5	4.6	1.93	0.02	0.24	4.2	0.3	4.49	128	37.4	173	0.16	12.5	0.42	79	6.63	291	14	17	12	1.21	23.4	41	5.8	2	2	0	0	0	0	1	0	61	20.57	74	117	65	4.39	2.68
0	57	44.6	42.4	1.98	89.8	327	44.3	9.3	10.6	11.2	22.8	4.44	1.88	0.01	0.07	1.5	0.3	5.21	119	37.3	140	0.13	15.9	0.5	62	3.44	345	35	32	56	0.91	16.5	76	9.98			0	0	0	0	0	0	85	25.1	83	162	96	4.93	2.5
0	46	44.6	40.9	1.91	97.2	332	47.8	11.4	13.8	12.4	31.7	4.28	1.75	0.01	0.08	1.9	0.2	4.54	153	46.4	241	0.27	12.7	0.53	135	8.38	294	27	27	15	1			6.3			0	0	0	0	0	0	53	26.26	70	111	75	4.53	2.68
0	51	44.6	42.1	2.62	92.5	320	42.4	11.8	14.9	8.7	29.4	5.87	2.47	0.01	0.26	4.4	0.2	5.3	156	49	222	0.26	12.8	0.51	85	7.23	252	30	20	27	0.67	12.9	74	5.45	0	3	1	1	0	0	0	0	60	28.73	97	124	90	4.35	4.07
0	50	44.6	46.9	2.61	84	343	43.3	8.4	9.2	7.6	28.7	5.86	2.75	0.01	0.05	0.8	0.2	5.28	152	44.3	140	0.11	13	0.44	86	6.27	297	24	22	32	0.92	22.9	52	2.28	1	2	0	0	0	0	0	0		22.34	80	120	74	4.33	4.06
0	24	44.6	44.1	1.72	85.3	327	44.3	9.5	11.4	7.9	27.9	3.87	1.71	0.01	0.13	3.3	0.2	6.19	163	52.8	187	0.17	12.8	0.31	114	5.49	342	17	15	16	0.88	30	73		2	2	0	0	0	0	0	0	46	21.22	74	98	61	4	3.94
1	45	44.6	44.2	1.39	86.6	34	38.8	11.6	14.5	9.9	29.1	3.12	1.38	0.01	0.03	1	0.3	4.64	135	40.2	135	0.16	12.6	0.31	53	3.55	224	24	34	42	1.42	20.3	56	7.86	0	2	0	0	0	0	0	0	55	20.7	72	115	70	4.6	2.24
1	51	44.6	47.6	2.05	94.9	32.6	42.7	12	13.4	6.3	29.2	4.6	2.19	0.01	0.06	1.3	0.2	4.35	127	41.3	244	0.19	12.6	0.29	64	4.73	271	16	22	8	1.38			0.26	0	0	0	0	0	0	1	0	77	28.2	92	127	76	5.57	2.84
1	23	44.6	45.9	2.36	87.8	313	38	10.5	15.5	7.6	27.4	5.3	2.43	0	0.1	1.8	0.1	4.19	115	36.7	172	0.18	12.6	0.41	54	6.27	337	13	17	10	1.31	14	28		0	0	0	0	0	0	0	0		22.55	76	117	69	3.95	2.17
0	26	44.6	40	3.98	91.7	32	44.4	12.3	15.8	11.6	29.3	8.93	3.57	0.03	0.31	3.5	0.3	5.32	156	48.8	214	0.26	13.4	1.04	83	3.74	359	92	34	22	0.37			0.36	2	2	0	0	0	0	0	0	84	27.78	93	141	86	3.86	2.69
0	42	44.6	44.9	3.16	90.6	317	40.1	8.3	11.1	6.1	28.7	7.09	3.18	0	0.31	4.3	0	4.8	138	43.4	285	0.23	12.9	0.44	95	5.64	535	23	13	45	0.57			1.52	1	2	1	0	0	0	0	0	70	31.64	100	160	108	4.89	3.63
1	59	44.6	44.2	2.13	91.8	313	44.3	12	17	6.7	28.6	4.78	2.11	0	0.21	4.5	0	4.53	130	41.5	178	0.21	12.7	0.32	66	4.21	292	37	32	17	0.86			0.49	0	2	1	0	0	0	0	0	64	25.39	74	131	78	4.56	2.98
1	40	44.6	49.3	1.68	94.8	346	40.1	8.9	11.4	5	32.8	3.77	1.86	0	0.04	1.1	0	3.99	131	37.8	177	0.15	12.1	0.19	60	3.57	144	14	22	11	1.57	24.5	51	1.27	0	0	0	0	0	0	0	0	77	19.63	71	113	76	4.83	2.3
0	72	44.6	46	2.37	98.2	33	43.5	10.4	12.4	7.3	32.7	5.31	2.44	0.02	0.09	1.7	0.4	4.52	148	44.4	185	0.19	12.3	0.39				29	21	17	0.72				0	0	1	0	1	0	0	0	88	28.36	98	163	88	7.65	2.75
1	25	44.6	44.1	2.23	89.8	325	44.3	10.9	15.5	9	29.1	5.01	2.21	0	0.11	2.3	0	4.94	144	44.3	184	0.2	12.7	0.45	62	8.11	206	20	28	10	1.4	20.4	41		0	2	0	0	0	0	0	0	76	20.18	67	118	71	4.22	1.63
0	54	44.6	46.9	3.5	85.5	355	39.1	9.2	12.3	7.7	30.2	7.84	3.68	0.01	0.06	0.7	0.1	5.38	163	45.9	192	0.17	12.1	0.6	90	5.59	597	22	18	32	0.82			19.55	1	2	0	1	0	0	0	0	68	25.99	88	165	113	4.88	3.41
1	52	44.6	47.2	2.79	85.1	324	43.3	7.8	10.6	5.9	27.5	6.25	2.95	0	0.15	2.4	0	4.75	131	40.4	379	0.29	12.8	0.37	62	3.43	243	20	21	18	1.05	19.9	47	1.98	0	2	1	0	0	0	0	0	74	23.12	74	110	70	4.59	3.51
1	42	44.6	44.9	2.13	88.7	324	35.8	8.5	11.4	9.9	28.7	4.77	2.14	0	0.03	0.6	0	4.14	119	38.7	225	0.19	11.9	0.47				36	27	19	0.75	36	32		0	2	0	0	0	0	1	0	67	23.63	76	117	62	4.81	2.83
1	25	44.6	41.4	2.1	78.3	30	45.7	11.6	14.7	13	23.2	4.71	1.95	0.01	0.04	0.8	0.2	4.17	120	40.5	287	0.33	16.4	0.61	49	5.54	204	20	25	11	1.25				0	0	0	0	0	0	0	0		19.95	67	113	68	4.04	1.39
0	34	44.6	46.2	3.57	89.2	333	40.1	9.2	11.9	7.2	29.6	8	3.7	0	0.15	1.9	0	5.66	168	50.4	239	0.21	12.5	0.58	68	5.26	339	43	21	23	0.49			3.39	0	2	0	0	0	0	0	0	71	22.65	81	159	91	4.37	4.14
0	61	44.7	46.2	3.52	102.2	319	42.8	10.7	12.6	5.6	32.6	7.86	3.63	0.03	0.24	3.1	0.4	4.54	148	46.4	216	0.23	11.5	0.44	63	6.81	299	14	17	18	1.21	10.5	82	0.07	2	3	0	0	0	0	1	0		18.29	76	124	80	4.34	2.69
0	31	44.7	41.4	3.62	84.6	332	39.1	11	14.4	9.3	28.1	8.09	3.35	0.04	0.33	4.1	0.5	5.52	155	46.7	227	0.25	12.7	0.75	81	6.21	329	57	32	37	0.56	14.8	40		2	2	1	0	0	0	0	0	70	26.22	87	134	85	4.64	2.55
0	24	44.7	44.5	3.24	87.1	333	40.5	12.2	15.8	8.1	29	7.24	3.22	0.04	0.15	2.1	0.6	6.11	177	53.2	204	0.25	12.7	0.59	85	6.82	418	19	17	20	0.89	28.1	61		2	2	0	0	0	0	0	0	65	19.36	70	130	83	4.31	2.55
0	28	44.7	42.5	3.22	95.2	322	40.6	11.5	14	9.9	30.7	7.2	3.06	0.03	0.18	2.5	0.4	5.02	154	47.8	368	0.42	12.1	0.71	63	3.2	391	23	20	12	0.87	9.9	95	0.27	0	2	0	0	0	0	0	0	87	22.13	69	119	73	5.03	2.63
0	66	44.7	40.9	2.21	101.7	324	47.8	9.8	10.6	8.9	32.9	4.94	2.02	0.02	0.25	5.1	0.4	4.07	134	41.4	236	0.23	12.9	0.44	82	5.64	298	14	16	20	1.14	21.8	80		2	2	0	0	0	0	0	0	78	22.09	82	130	73	5.53	2.72
0	37	44.7	48.5	2.78	85	359	46.2	10.2	10.6	5.8	30.4	6.23	3.02	0	0.07	1.1	0	5.48	167	46.5	167	0.17	12.8	0.36	63	4.67	448	18	20	17	1.11	11.6	51	2.34	2	2	1	0	0	0	0	0	57	22.72	79	109	67	4.74	3.09
1	56	44.7	48.9	4.02	85.6	328	46.2	9.4	11.4	5.6	27.9	8.99	4.39	0.01	0.06	0.7	0.2	5.66	130	48.4	223	0.2	13.4	0.5	59	7.05	278	18	23	30	1.28	17.3	94		0	0	0	0	0	0	0	0	71	24.03	79	149	78	5.12	3.18
1	58	44.7	46.1	1.41	80.2	345	46.2	8.6	9.8	7.5	27.6	3.16	1.46	0	0.06	1.8	0	4.45	123	37.6	197	0.16	13.6	0.24	50	5.15	339	12	15	14	1.25	25.9	57	0.36	0	0	0	0	0	0	0	0		22.6	74	122	69	4.39	3.7
1	51	44.7	46.1	1.57	88.7	377	47.4	9.4	11.1	7.8	33.4	3.5	1.62	0.01	0.04	1.1	0.2	4.82	161	42.7	165	0.15	12.9	0.27	62	4.95	237	33	32	42	0.97			0.7	0	2	0	0	0	0	1	0	67	22.89	67	124	82	4.89	2.29
1	61	44.7	47.5	2.67	93.7	360	40.1	7.7	10.1	6.7	33.7	5.96	2.83	0	0.06	1	0	4	135	37.4	278	0.21	11.6	0.4	51	2.57	315	29	24	22	0.83	15.9	62				1	0	0	0	1	0	65	26.22	82	111	73	5.51	3.99
0	41	44.7	41.7	3.1	91.3	325	38	9.7	11.9	7.4	29.7	6.92	2.89	0	0.42	6.1	0.1	5.15	153	47	175	0.16	12.2	0.51	70	5.48	365	11	13	18	1.18			1.57	0	2	1	0	0	0	0	0	64	27.45	94	144	97	4.67	3.23
0	57	44.7	41.9	2.53	87.1	362	34.9	9.5	11.9	9.5	31.4	5.66	2.37	0	0.22	4	0	4.51	142	39.2	172	0.16	12	0.54	83	5.64	325	39	33	18	0.85				0	0	0	0	0	0	0	0	60	27.72	89	154	97	4.76	1.96
1	63	44.7	41.5	2.8	91.1	327	39.1	9.3	12.8	6.9	29.8	6.27	2.6	0	0.43	6.9	0	4.36	130	39.7	262	0.24	12.2	0.43	45	4.97	253	9	18	20	2			0.46	0	0	0	1	1	0	0	0	66	24.12	76	148	95	5.76	3.76
0	45	44.7	41.9	2.51	96	328	40.1	9.1	11.9	9	31.4	5.62	2.35	0	0.25	4.4	0.1	4.61	145	44.2	152	0.13	12.2	0.51	69	3.26	390	257	284	427	1.11	22.5	93		0	0	1	0	0	0	0	0	86	20.9	76	109	68	4.14	1.82
0	48	44.7	41	2.56	84.4	32	41.4	12.6	19.7	10.5	27	5.73	2.35	0.03	0.19	3.3	0.5	6.03	163	50.9	204	0.26	13.5	0.6	75	5.55	295	50	23	30	0.46	12.8	79	0.86	2	0	0	0	0	0	0	0	84	24.09	80	110	70	4.39	4.32
1	31	44.7	38.2	3.42	80.3	335	39.1	9.9	13.3	6.3	26.9	7.64	2.92	0	0.82	10.8	0	5.39	145	43.2	323	0.31	12.3	0.48	59	4.49	374	12	15	19	1.25			5.85	0	2	0	0	0	0	0	0	60	21.61	68	104	62	4.46	1.97
0	32	44.7	43.7	3.16	83.6	333	35.8	8.1	10.1	9.2	27.8	7.07	3.09	0	0.16	2.3	0.1	5.43	151	45.3	231	0.18	11.8	0.65	75	4.34	404	35	21	34	0.6	22.1	82		2	2	1	0	0	0	1	0	76	28.98	100	151	94	4.8	3.69
0	36	44.7	49.6	3.29	86.5	363	39.1	9.5	12.3	3.7	31.4	7.37	3.65	0	0.15	2	0	5.31	167	45.9	188	0.17	12.9	0.27	88	4.87	422	121	36	125	0.3			0.43	0	0	1	0	0	0	0	0	72	26.45	82	122	74	4.09	3.13
1	61	44.7	46.5	2.48	85.2	327	38	9.3	11.9	6.3	27.9	5.54	2.57	0	0.14	2.5	0.1	4.91	137	41.8	168	0.15	11.6	0.35	67	6.46	278	20	20	17	1			5.38	0	0	1	0	0	1	0	0	77	22.43	75	143	83	4.76	3.14
1	40	44.7	46.7	3.52	100	312	45.4	7.7	10.6	6.8	31.3	7.88	3.68	0	0.14	1.8	0	4.34	136	43.5	215	0.16	12.2	0.54	64	4.68	414	16	21	23	1.31			3.38	0	0	0	0	0	0	0	0	74	20.08	72	118	69	4.14	2.78
0	34	44.7	39.2	2.35	90.4	292	39.1	8.8	11.4	9.5	26.4	5.27	2.07	0	0.35	6.6	0	5.41	143	48.9	207	0.18	12.9	0.5	73	3.52	298	49	33	131	0.67			1.26	2	0	1	0	0	0	0	0	79	19.14	74	108	66	4.84	2.84
0	27	44.7	44.3	2.34	89.6	293	38.9	9.3	11.4	7	25.3	5.23	2.32	0	0.21	4	0	4.57	116	40.9	194	0.18	11.8	0.36	76	4.96	370	31	18	27	0.58			0.56	2	2	0	0	0	0	0	0	77	17.87	60	106	64	4.8	2.38
0	45	44.7	46.5	3.13	90	328	38	9.6	11.4	7.6	29.5	7.01	3.26	0	0.09	1.2	0	5.01	148	45	198	0.19	12.4	0.53	89	4.08	380	43	22	20	0.51			3.25	0	2	0	0	0	0	1	0	66	23.42	86	138	75	4.96	3.26
1	28	44.8	46.2	2.04	91.5	320	38	10.9	12.9	6.8	29.3	4.55	2.1	0.02	0.08	1.8	0.4	4.71	138	43.1	268	0.29	11.4	0.31	61	4.36	252	16	23	16	1.44	17.3	64		0	0	0	0	0	0	0	0	58	23.03	85	94	59	4.45	2.37
1	47	44.8	46.6	1.67	98.3	320	42	10.9	13.1	7.2	31.5	3.73	1.74	0.01	0.04	1.1	0.3	4.19	132	41.2	164	0.18	12.1	0.27	60	5.66	241	13	17	8	1.31	11.1	43		0	0	0	0	0	0	0	0	69	23.42	68	116	63	4.73	2.47
1	27	44.8	34.5	2.9	83.3	334	45	8.8	9.2	8.5	27.8	6.47	2.23	0	0.79	12.2	0	4.78	133	39.8	203	0.17	13.1	0.55	85	6.01	276	19	23	14	1.21	10.8	42		0	0	0	0	0	0	0	0	69	21.47	71	101	60	4.25	2.11
0	29	44.8	43.5	2.19	89.1	339	44.3	10.1	11.1	7.8	30.2	4.89	2.13	0	0.19	3.9	0.1	4.53	137	40.3	232	0.23	12.8	0.38	91	7.63	265	18	23	15	1.28	19.2	48	7.75	0	2	0	0	0	0	0	0	82	23.6	78	132	89	4.48	2.75
1	24	44.8	45.7	2.16	87	262	50.9	9.4	10.1	8.2	22.7	4.83	2.21	0	0.06	1.3	0.1	4.65	106	40.4	195	0.18	13.7	0.39	61	2.76	251	14	18	13	1.29			1.24	0	2	0	0	0	0	0	0	66	17.3	58	113	65	4.66	1.95
1	41	44.8	46.2	1.63	86	313	42.3	8.7	9.7	7.9	26.9	3.64	1.68	0	0.04	1	0	4.2	113	37.1	218	0.18	13.3	0.29	55	4.51	186	12	15	8	1.25	26.3	108		0	2	0	0	0	0	0	0		22.31	68	122	71	4.49	3.65
1	34	44.8	45.4	2.14	97.9	32.1	42.9	11	13.1	7.9	30.2	4.78	2.17	0.02	0.07	1.5	0.4	4.2	127	41.1	179	0.2	12.5	0.38	71	4.05	233	7	11	24	1.57	18	33		0	0	0	0	0	0	1	0		21.23	62	105	64	3.81	2.53
1	51	44.8	45.2	2.14	90.1	324	42.3	10	12.8	7.8	29.1	4.77	2.15	0	0.11	2.3	0	4.39	128	39.5	201	0.2	12.7	0.37	71	5.43	198	19	20	12	1.05	16	49	2.45	0	0	1	0	0	0	0	0	51	26.04	83	99	59	4.25	2.77
1	22	44.8	43.3	2.62	91.4	325	39.1	9.9	14.2	10.9	29.7	5.85	2.53	0.01	0.06	1	0.1	4.4	131	40.2	223	0.22	12.8	0.64	53	3.02	279	21	21	12	1			2.33	0	0	0	0	0	0	0	0	85	18.52	62	110	69	4.78	2.02
0	26	44.8	45.4	3.24	95.9	336	43.3	8.8	10.1	7.3	32.2	7.22	3.27	0.01	0.18	2.4	0.1	4.9	158	46.9	286	0.25	12.8	0.53	79	5.63	483	40	41	31	1.02			4.01	2	2	1	0	0	0	0	0	68	32.42	94	147	101	5.24	2.92
0	35	44.8	41.6	2.27	92.5	343	42.3	8.1	10.1	11.2	31.7	5.06	2.1	0	0.13	2.5	0	4.66	148	43.1	249	0.2	12.4	0.57	74	5.68	304	33	22	56	0.67			0.76	0	2	0	0	0	0	0	0	68	20.9	76	99	62	4.84	3.12
1	44	44.8	47.8	2.04	90.5	318	39.1	7.5	10.1	6.5	28.8	4.55	2.18	0	0.04	0.9	0	3.78	111	34.2	288	0.21	12.6	0.3	67	6.9	316	20	28	14	1.4			1.25	0	0	0	0	0	0	0	0	74	21.64	68	114	78	4.99	3.37
1	63	44.8	37.7	1.71	90.7	33	45.7	9.5	10.7	13.6	28.2	3.82	1.44	0.02	0.13	3.4	0.5	4.15	145	36.7	248	0.24	14.1	0.52	84	4.67	284								0	0	1	1	0	0	0	0		26.11	87	156	85	4.12	2.49
1	71	44.8	45.5	3.71	92.1	309	39.1	10.1	13.3	8	28.4	8.27	3.76	0	0.15	1.8	0	5.38	153	49.5	165	0.16	13.2	0.66	83	6.08	361								0	0	0	0	0	0	1	0		26.95	93	180	110	5.19	3.79
0	61	44.8	33.9	2.28	95.3	33	41	11.5	14	8.1	31.2	5.08	1.72	0.02	0.65	12.8	0.4	4.91	153	46.8	164	0.19	12.1	0.41	80	5.23	295	17	22	22	1.29			5.43	2	3	1	0	0	0	0	0	63	24.61	88	136	74	4.6	2.73
0	48	44.8	41	4.16	99	33	46.1	12.6	17	6.9	32.3	9.29	3.81	0.04	0.64	6.9	0.4	4.93	159	48.8	216	0.27	13	0.64	98	5.75	379	106	47	68	0.44				0	0	1	0	0	0	0	0	90	25.95	92	116	68	4.51	4.28
1	54	44.8	42.9	3.39	91.8	333	35.8	9.8	12.8	10.3	30.5	7.57	3.25	0.01	0.15	2	0.1	4.48	137	41.1	226	0.22	11.5	0.78	61	4.55	300	16	13	14	0.81			3.12	0	0	0	0	0	0	0	0	82	18.87	66	108	69	5.8	2.65
0	46	44.8	44.4	4.19	95.1	298	40.1	8.6	11.4	5.7	28.4	9.35	4.16	0.01	0.46	4.9	0.1	4.47	127	42.5	224	0.19	11.4	0.53	70	6.62	199	24	21	28	0.88			1.58	2	0	0	0	0	0	0	0	74	25.91	86	107	61	6.17	3.99
0	30	44.8	43.5	2.4	86.4	302	38	10.7	13.7	10.9	26.1	5.35	2.33	0	0.04	0.7	0	5.28	138	45.6	160	0.17	12.6	0.58	74	2.92	329	29	36	27	1.24			1.29	0	0	1	0	0	0	0	0	87	23.88	77	126	69	5	3.43
1	41	44.8	47.2	3.38	87.6	331	42.3	8.3	10.6	6.2	29	7.55	3.56	0.01	0.13	1.7	0.1	5	145	43.8	361	0.29	12.4	0.47	67	6.65	241	19	17	14	0.89	12.8	71	4.23	0	0	0	0	0	0	0	0	64	21.1	70	118	75	4.14	4.29
0	29	44.8	46.1	1.7	88.6	358	36.9	8.9	11.9	7.6	31.7	3.79	1.75	0	0.06	1.5	0	4.95	157	43.8	252	0.22	12.3	0.29	85	3.61	289	25	30	22	1.2	28.5	62	2.8	0	0	0	0	0	0	1	0	60	22.57	76	120	84	4.7	1.75
1	37	44.8	46.8	2.48	87.7	336	44.3	8.7	11.1	7.5	29.4	5.09	2.59	0	0.05	0.9	0.1	4.31	127	37.7	287	0.24	12.4	0.41	63	4.11	232	46	23	25	0.5	14.4	53		0	0	0	0	0	0	1	0		23.24	68	111	59	3.98	2.33
0	44	44.8	40.6	3.49	84.1	337	38	8.2	10.6	9.1	28.3	7.78	3.16	0	0.43	5.5	0	5.29	150	44.4	201	0.16	11.7	0.71	91	5.01	438	30	31	33	1.03			5.99	1	3	0	0	0	0	0	0	74	31.7	104	132	84	5.02	4.01
1	25	44.8	44.5	1.95	89.2	326	41.2	8.6	11.4	8.5	29	4.34	1.93	0	0.09	2.1	0	4.3	125	38.3	208	0.17	12.8	0.37	53	4.01	211	19	16	12	0.84	23.2	56		0	0	0	0	0	0	0	0		21.36	69	108	58	4.31	1.85
1	30	44.9	39.3	1.38	85.7	325	35.9	10.9	14	14.9	27.8	3.08	1.21	0.01	0.02	0.6	0.3	4.46	124	38.2	163	0.18	11.9	0.46	47	3.21	173	13	15	13	1.15	12.9	75		0	0	0	0	0	0	0	0		20.34	63	121	73	4.5	2.92
0	33	44.9	44.7	2.48	89.8	325	41.9	10.7	13.4	9.1	29.2	5.52	2.47	0.02	0.05	0.9	0.4	5.1	149	45.8	292	0.31	12.9	0.5	74	4.06	417	63	22	62	0.35	20.7	72	0.56	0	2	1	0	0	0	0	0	67	27.04	90	131	84	4.6	3.13
0	25	44.9	43.8	2.59	93.5	329	42.4	11	12.9	10.6	30.7	5.76	2.52	0.01	0.03	0.5	0.2	5.24	161	49	221	0.24	12.7	0.61	71	5.27	293	10	19	11	1.9	17.7	101		0	2	0	0	0	0	0	0	57	22.32	75	113	66	4.15	2.53
1	72	44.9	45.8	2.13	96.6	311	39.8	11.3	13.6	8	30.1	4.74	2.17	0.01	0.05	1.1	0.2	2.96	89	28.6	196	0.22	11.6	0.38				13	22	12	1.69	13.4	69				0	0	0	0	0	0	69	21.4	70	159	90	5.52	2.57
0	45	44.9	46.3	2.23	90	340	39.8	11.2	14.2	8	30.6	4.97	2.3	0.02	0.02	0.4	0.4	5.19	159	46.7	216	0.24	12.1	0.4	64	4.86	450	28	16	37	0.57	17.5	63	1.5	0	3	1	1	0	0	0	0	77	27.59	90	126	81	5.04	0.95
0	48	44.9	45.3	2.49	89.2	335	41.7	9.2	10.9	6.3	29.9	5.54	2.51	0.02	0.17	3.1	0.4	5.66	169	50.5	300	0.28	12.8	0.35	67	6.12	302	22	22	11	1	15.9	53		0	2	1	0	1	0	1	0		21.78	78	144	92	7.61	2.4
0	56	44.9	36.8	1.83	92.5	320	44.2	10.7	12.7	10	29.8	4.07	1.48	0.02	0.33	8.1	0.2	5.07	151	46.9	177	0.19	13.5	0.41	90	8.24	216	20	17	21	0.85				0	0	0	0	0	0	0	0	85	20.27	73	130	81	4.25	2.49
0	33	44.9	42.2	2.37	88.7	322	42.3	9.2	9.8	7.9	28.5	5.29	2.23	0.01	0.26	4.8	0.2	5.91	169	52.4	118	0.2	12.9	0.42	111	5.54	422	35	23	23	0.66	32.6	91		0	2	0	0	0	0	0	0	66	23.69	83	136	74	3.97	4.76
0	42	44.9	41.7	2.5	96.5	334	41.2	8.7	12.3	7.7	32.1	5.56	2.32	0	0.32	5.7	0	4.32	139	41.6	168	0.14	12.7	0.43	84	3.61	265	20	15	16	0.75	25	60		2	2	0	0	0	0	1	0	64	24.86	82	154	100	3.95	1.96
0	28	44.9	35.2	3.38	86.5	32	42.5	11.4	14.1	10.1	27.5	7.53	2.65	0.06	0.68	9	0.8	5.99	165	51.8	189	0.22	13.5	0.76	74	2.93	276	24	17	16	0.71	26.2	58		2	2	0	0	0	0	0	0	56	23.74	81	119	75	3.96	2.46
0	54	44.9	42.6	3.61	84.3	339	39.1	9.8	13.7	7.5	28.5	8.03	3.42	0	0.4	5	0	4.97	142	41.8	179	0.17	12.3	0.6	68	5.5	292	17	28	22	1.65	16.1	48		1	2	1	1	0	0	1	0	69	29.07	92	196	121	5.6	4.01
0	72	44.9	39.4	2.73	99.1	322	43.3	7.7	9.2	11.1	31.9	6.08	2.4	0	0.27	4.5	0	5.14	164	50.9	166	0.12	11.2	0.68	82	4.95	343	11	24	20	2.18			0.7	1	1	1	0	0	0	1	0	61	26.22	82	140	85	4.01	2.89
0	62	44.9	46	2.96	92.3	311	40.1	9.9	12.8	6.4	28.7	6.6	3.04	0	0.17	2.6	0	5.05	145	46.6	180	0.17	11.8	0.42	87	5.58	473	49	37	21	0.76	29	63				1	0	0	0	0	0	86	28.36	94	123	81	4.87	3.56
0	36	44.9	45.2	3.64	99.2	336	43.3	9.4	12.3	7.3	33.3	8.1	3.66	0	0.21	2.6	0	4.95	165	49.1	152	0.14	12.4	0.59	68	3.72	268	29	22	11	0.76	16.9	57	2.78	2	2	0	0	0	0	0	0	68	17.04	69	110	64	4	1.62
1	48	44.9	44.4	2.43	90.5	310	39.1	8.9	12.3	7.1	28	5.4	2.4	0	0.19	3.5	0	4.31	121	39	271	0.24	12	0.39	49	5.61	178	8	17	11	2.13	13.6	36		0	2	0	0	0	0	1	0		24.38	82	115	70	4.55	2.33
1	45	44.9	40	3.19	88.9	305	35.8	9.6	11.9	7.8	27.1	7.1	2.84	0	0.52	7.3	0	4.83	131	42.9	188	0.18	12.4	0.55	61	4.56	336	22	17	12	0.77				0	0	1	0	0	0	1	0	72	28.23	93	114	72	4.64	2.77
0	55	44.9	41.6	1.6	95.5	315	40.1	9.2	10.6	12.6	30	3.56	1.48	0	0.03	0.9	0	4.89	147	46.6	152	0.13	11.7	0.45	84	4.77	293	37	25	30	0.68	18.4	62		2	0	0	0	0	0	1	0	57	27.18	90	130	76	4.05	2.45
1	34	44.9	45.3	2.27	95.3	307	43.3	8.6	10.6	6.4	29.2	5.05	2.29	0.01	0.17	3.4	0.1	4.1	120	39	220	0.18	12.9	0.32	52	4.02	279	24	20	10	0.83			0.84	0	0	0	0	0	0	0	1	57	20.03	68	121	79	4.85	2.41
1	65	44.9	44.6	3.43	87.7	339	38	10.1	12.8	6.9	29.6	7.63	3.4	0	0.28	3.6	0	4.31	128	37.7	178	0.17	12.1	0.53	64	5.17	237	5	20	16	4	22.4	46		0	0	0	1	0	0	1	0		26.35	80	144	80	4.51	2.23
1	26	44.9	43.5	1.89	88	326	35	10.6	12.8	10	28.7	4.22	1.83	0	0.07	1.7	0	5.05	145	44.4	121	0.12	11.4	0.42	70	4.62	255	15	19	13	1.27			2.06	0	0	0	0	0	0	0	0	57	16.3	57	99	58	4.35	1.94
0	55	44.9	44	2.85	91.9	298	42.3	9	11.1	7.8	27.3	6.34	2.79	0	0.21	3.3	0	4.75	130	43.6	183	0.16	13	0.49	75	4.15	414	51	28	28	0.55	29.2	62	1.88	1	1	1	1	0	0	0	0	70	29.41	95	145	76	4.88	2.55
1	58	44.9	44.4	2.23	90.5	291	38	8.4	11.1	7	26.3	4.96	2.2	0.01	0.18	3.5	0.1	4.67	123	42.2	229	0.19	12.3	0.35	55	4.32	220	17	17	23	1			2.65	0	0	0	0	0	0	0	0	72	26.26	84	124	74	4.82	3
0	85	44.9	44.1	4.39	96.3	328	43.3	8.8	11.4	7.1	31.5	9.76	4.31	0	0.37	3.8	0	5.73	171	55.1	219	0.19	12.7	0.7	89	6.56	364	24	37	63	1.54	45.3	65	3.83	0	0	1	1	0	0	1	0	87	29.41	105	154	83	5.76	4.28
1	41	44.9	40.5	2.21	89.4	306	36.9	8.2	11.1	8.7	27.3	4.92	1.99	0	0.29	5.9	0	4.46	122	39.8	204	0.16	12.7	0.43	64	3.1	289	13	16	10	1.23			0.86	0	0	0	0	0	0	0	0	68	21.61	75	123	70	4.26	3.11
0	45	44.9	32.9	1.84	91.4	326	41.2	8.8	10.6	12.3	29.7	4.09	1.34	0	0.41	10	0	4.43	132	40.4	183	0.16	11.9	0.5	95	6.09	480	40	34	24	0.85	28	67	1.36	2	3	1	1	1	0	0	0	83	31.07	96	134	67	5.37	2.87
1	56	44.9	42.7	2.94	98.1	328	45.4	8.6	11.1	8.6	32.1	6.56	2.8	0	0.25	3.8	0	4.63	149	45.4	260	0.22	13.1	0.56	62	5.98	361	31	23	56	0.74	28.3	62	1.51	0	1	1	0	0	0	1	0		25.22	90	121	72	8.02	3.16
1	50	44.9	46.1	2.53	84	323	35.8	9.2	11.9	7.4	27.1	5.63	2.59	0	0.09	1.6	0	4.93	134	41.4	189	0.17	12.6	0.42	61	4.16	218	9	20	29	2.22			1.09	0	0	0	0	0	0	0	0	63	19.07	69	119	69	4.82	2.28
1	42	44.9	46.3	1.44	93.9	307	39.1	8.6	11.1	8.2	28.8	3.22	1.49	0	0.02	0.6	0	3.92	113	38.8	213	0.18	11.9	0.26	64	3.03	158	15	16	9	1.07			0.46	0	0	0	0	0	0	0	1	72	23.83	70	114	68	4.94	1.79
1	50	44.9	44.6	2.58	91.6	300	43.3	8.5	10.1	6.8	27.4	5.76	2.57	0	0.22	3.8	0	4.91	135	44.9	232	0.19	14	0.39	45	4.05	174	19	19	12	1	15.4	86	1.86	0	2	0	0	0	0	0	0	79	20.2	74	124	73	4.84	2.18
0	26	45	42.6	2.77	86.9	330	41.2	12.5	17.9	10	28.7	6.17	2.63	0.02	0.13	2.1	0.3	5.41	155	47	210	0.26	13.2	0.62	72	3.24	468	16	12	17	0.75	21	65	0.6	0	2	0	0	0	0	0	0	66	22.99	78	112	73	4.25	2.25
1	37	45	44	1.72	96.5	318	39.9	10.1	11.5	7.1	30.7	3.82	1.68	0.03	0.12	3.1	0.8	4.3	132	41.5	396	0.4	11.7	0.27	65	5.5	262	14	19	12	1.36	26.7	63		1	2	0	0	0	0	0	0	64	21.83	75	99	60	4.45	2
1	57	45	45.3	1.96	70.3	271	50.1	9.8	12.4	7.8	19	4.35	1.97	0.02	0.06	1.4	0.5	3.94	75	27.7	278	0.27	20	0.34	43	5.02	213	16	18	11	1.13	10.7	98		0	0	0	1	0	0	0	0	67	28.31	88	145	78	4.51	3.24
0	58	45	46.7	2.43	86.7	337	43	10.7	13.7	7.2	29.2	5.4	2.52	0.01	0.05	0.9	0.2	5.2	152	45.1	170	0.18	13.6	0.39	64	5.47	366	34	22	27	0.65	25	89	0.42	1	0	0	0	0	0	0	0	50	24.54	91	109	69	4.96	2.46
0	60	45	43.2	1.99	92.2	337	43.6	10.8	13.3	10	31.1	4.42	1.91	0.01	0.07	1.6	0.2	4.99	155	46	127	0.14	13.2	0.44	71	4.41	381	90	53	47	0.59	13.3	82		1	1	1	1	0	0	0	1	57	31.7	113	165	90	3.89	2.76
0	63	45	41.1	2.1	99.6	333	44.3	10.6	12.9	11.8	33.1	4.67	1.92	0.01	0.09	1.9	0.2	4.89	162	48.7	166	0.18	12.4	0.55	81	6.1	380	22	16	26	0.73	8.1	47	1.19	2	3	1	0	0	0	1	0	61	25.7	92	117	75	5.43	3.17
1	65	45	42.1	2.42	90.8	310	42.2	10.6	12	9.8	28.2	5.39	2.27	0.05	0.12	2.2	0.9	4.76	134	43.2	320	0.34	13	0.53	64	5.2	255	15	18	9	1.2	9	103		0	0	0	0	0	0	0	0	73	22.83	70	126	73	4.53	2.77
1	49	45	45.8	2.19	94.7	318	42.3	12.1	15.1	5.7	30.1	4.87	2.23	0.04	0.13	2.7	0.8	4.52	136	42.8	231	0.28	12.7	0.28	69	5.08	352	14	18	17	1.29	15.2	65		0	0	0	0	0	0	0	0	64	22.76	72	116	62	4.92	2.89
1	73	45	42.2	2.61	88.6	329	44.1	9.3	9.6	10.5	29.2	5.8	2.45	0.04	0.09	1.6	0.7	4.83	141	42.8	316	0.29	13.9	0.61	52	4.87	238	17	22	17	1.29	19.5	65		0	2	1	0	0	0	0	0	82	27.34	92	170	94	5.72	4.39
1	59	45	45.3	2.7	85.1	337	38	9.1	12.3	7.5	28.6	6	2.72	0	0.13	2.2	0.1	4.78	137	40.6	212	0.19	12.2	0.45	63	6.64	271	37	22	24	0.59	14.6	53		0	0	1	0	0	0	0	0	75	31.2	85	147	84	6.5	4.43
0	19	45	45.2	3.2	86.6	352	50.9	9.1	9.2	8.6	30.4	7.12	3.22	0	0.08	1.2	0	5.97	182	51.7	156	0.14	13.2	0.61	68	3.2	245	13	12	12	0.92	16.8	36		0	0	0	0	0	0	0	1	60	18.69	61	130	82	4.2	1.96
1	44	45	47.8	2.93	85.1	324	46.2	9.8	11.4	4.7	27	6.5	3.11	0.01	0.16	2.4	0.2	5.48	147	48.3	190	0.18	12.8	0.3	66	5.62	225	26	28	33	1.08	15.3	69		0	0	0	0	0	0	1	0		21.48	66	115	69	4.6	2.8
1	53	45	47.5	2.03	86	414	46.2	8.5	9.2	5.7	35.6	4.5	2.14	0.01	0.07	1.6	0.2	4.07	145	37	177	0.15	12.9	0.26	47	3.78	229	29	24	54	0.83	19.9	64	2.61	0	0	1	0	0	0	0	1	63	24.39	77	119	77	5.11	3.81
1	25	45	40.9	1.9	87.5	337	47.4	8.9	9.2	11.3	29.4	4.22	1.73	0	0.11	2.7	0.1	4.41	130	38.5	134	0.11	12.5	0.48	62	4.82	239	13	19	10	1.46	25.3	40	3.61	0	0	0	0	0	0	1	0		19.47	69	99	60	4.76	1.62
1	25	45	47.5	1.48	86	323	45	8.9	10.6	6.4	27.8	3.28	1.56	0.01	0.03	1	0.2	4.42	123	38	154	0.13	12.7	0.21	61	7.29	286	15	20	18	1.33	15.9	51		0	0	0	0	0	0	0	1	50	16.07	64	100	70	4.4	2.68
0	52	45	47.4	2.26	92.1	376	47.5	10.8	11.1	6.9	34.6	5.03	2.38	0	0.04	0.8	0	4.53	157	41.7	152	0.16	13	0.35	102	5.1	458	65	30	155	0.46	34.7	52	7.47	0	2	1	1	0	0	0	0		29.76	93	139	94	5.65	2.65
0	62	45	46.4	2.29	97.7	321	54.5	11.2	11.9	7.5	31.3	5.09	2.36	0	0.05	1.1	0.1	4.43	139	43.2	148	0.16	12.8	0.38	70	5.81	340	17	18	14	1.06	17.5	64		0	0	0	0	0	0	0	0		22.92	80	136	88	4.79	2.14
0	48	45	44.2	2.4	93.1	330	43.2	9.4	10.5	9.6	31	5.32	2.35	0.02	0.04	0.8	0.2	5.36	166	49.9	334	0.21	12.9	0.51	76	5.77	343	28	23	60	0.82	27.3	57	4.86	2	2	0	0	0	0	0	0	87	22.99	82	134	84	4.8	4.16
0	38	45	36.3	2.42	88	315	38	8.3	10.1	10	27.7	5.37	1.95	0	0.47	8.7	0	4.58	127	40.3	241	0.2	12.2	0.54	85	6.32	450	72	42	193	0.58	13.2	56	3.9	0	2	1	0	0	0	0	0	69	31.89	102	172	101	5.33	4.33
1	78	45	45.9	3.22	86.2	340	40.1	8.8	11.9	6	29.2	7.17	3.29	0	0.22	3	0	4.58	134	39.4	237	0.2	12.1	0.43	55	6	275	19	18	13	0.95				0	2	0	0	0	0	0	0	92	26.27	86	145	84	5.11	3.19
0	31	45	43.5	3.3	84.8	359	36.9	8.3	10.6	8.1	30.4	7.33	3.19	0	0.25	3.4	0	5.09	155	43.1	195	0.16	11.6	0.59	91	8.22	351	37	26	22	0.7				1	2	1	0	0	0	1	0	60	23.45	88	124	89	4.58	4.31
1	41	45	44.9	2.4	88	343	36.9	9.5	12.8	6.1	30.2	5.32	2.39	0	0.21	3.9	0	4.07	123	35.8	155	0.14	11.7	0.33				14	18	10	1.29	16.9	39		0	2	0	0	0	0	0	1	76	20.06	68	117	72	4.27	2.27
0	34	45	46.4	2.3	88.9	34	42.2	12	10.2	7.2	30.6	5.11	2.37	0.02	0.05	1	0.4	5.92	181	52.6	244	0.19	13	0.37	55	5.42	348	46	28	41	0.61	22.1	97	1.01	2	2	1	0	0	0	0	0	80	25.99	89	134	89	10.06	4.22
1	27	45	43.4	2.38	83.9	320	38	9.6	10.6	7.5	26.8	5.28	2.29	0	0.21	4	0	4.73	127	39.6	310	0.29	13.3	0.4	45	4.07	259	10	15	11	1.5	37	122	0.08	0	0	0	0	0	0	1	0	62	22.21	80	99	55	4.09	2.71
0	54	45	43.8	3.58	89.1	346	38	8.7	10.6	7.5	30.8	7.96	3.48	0	0.29	3.7	0	4.51	139	40.1	237	0.2	12.2	0.6	89	5.88	320	33	26	25	0.79	13.6	71	3.06	2	2	1	0	0	0	0	0	66	26.57	96	130	76	4.96	2.41
0	65	45	43.3	3.55	92.7	324	38	8	9.2	10.5	30	7.9	3.42	0	0.1	1.3	0	4.79	144	44.4	184	0.14	12	0.83	89	6.33	401	32	23	25	0.72	20.2	68		1	1	1	1	1	0	1	0	65	24.34	89	139	76	6.23	2.01
0	48	45	44.5	2	96.5	348	49.6	9.4	11.9	7.7	33.5	4.44	1.98	0	0.13	2.8	0	4.44	149	42.8	186	0.17	13	0.34	83	5.35	381	16	28	25	1.75			3.23	2	2	0	0	0	0	0	0	73	25.31	85	119	88	4.99	2.94
1	29	45	47.8	2.26	80	312	41.2	9.9	11.9	6	24.9	5.02	2.4	0	0.06	1.2	0	4.13	103	33	253	0.25	15.3	0.3	91	3.83	215	23	24	10	1.04			0.69	0	0	0	0	0	0	0	0	57	20.69	69	103	64	5.01	1.78
0	40	45	36.3	3.13	88.6	312	36.9	8.8	11.4	4.6	27.6	6.96	2.52	0	0.98	14.1	0	5.31	147	47	231	0.2	11.9	0.32	85	5.16	373	48	27	31	0.56			1.18	2	2	0	0	0	0	0	0	79	19.84	77	107	62	3.78	3.1
0	29	45	44.6	3.76	96.8	33	47.6	12.1	15.8	8	29.7	8.35	3.72	0.02	0.18	2.2	0.2	5.56	165	49.4	258	0.31	12.2	0.67	95	5.95	644	46	26	48	0.57	13.6	56	14.33	2	2	1	0	0	0	0	0	70	29.75	97	157	91	4.42	4.17
0	34	45	44.2	4.02	89	32	47.8	11.7	15.5	7.9	28.2	8.95	3.96	0.03	0.23	2.6	0.3	5.64	159	50.2	310	0.36	14.8	0.71	64	4.13	337	48	19	71	0.4			2.22	0	3	1	0	0	0	0	0	84	27.4	93	110	70	4.95	3.61
0	49	45	40.6	3.15	87	325	35.8	9	11.9	11	28.3	7	2.84	0	0.24	3.4	0	4.91	139	42.7	235	0.21	11.5	0.77	76	3.77	554	48	20	124	0.42			5.57	1	2	1	0	0	0	0	0	65	26.67	93	144	84	5.27	3.69
0	35	45	40.5	2.74	91.1	323	35.8	7.5	9.2	7.6	29.3	6.08	2.46	0	0.42	6.9	0	5.07	149	46.1	226	0.16	11	0.46	79	5.16	430	38	16	33	0.42			9.1	2	2	1	0	0	0	0	0	72	27.68	89	137	79	4.92	4.58
0	39	45	45.7	2.86	90.5	291	35.8	9	10.6	5.2	25.3	6.37	2.91	0.01	0.26	4.1	0.1	5.16	131	46.6	196	0.17	11.7	0.33	78	4.35	398	16	18	22	1.13			3.09	2	2	0	0	0	0	0	0	76	19.59	69	110	85	4.85	2.38
1	43	45	45.3	2.2	66.1	296	40.1	8.9	12.8	5.7	19.5	4.9	2.22	0	0.2	4.1	0	4.25	83	28	316	0.28	17.3	0.28	62	3.82	213	10	18	15	1.8			2.91	0	0	0	0	0	0	0	1	62	21.3	71	100	64	4.56	2.97
0	53	45.1	37	2.61	98.4	320	45.9	9.8	11.5	14.5	31.5	5.79	2.14	0.03	0.17	2.9	0.5	4.98	157	49	272	0.27	13	0.84	78	6.7	302	19	20	20	1.05	25.6	100		1	2	0	0	0	0	0	0	59	25.26	89	101	61	4.36	2.84
0	40	45.1	47.9	3.17	89.6	340	41.2	11	13.5	6.1	30.4	7.03	3.37	0.02	0.04	0.6	0.3	5.19	158	46.5	194	0.21	12.6	0.43	82	4.18	355	18	21	28	1.17	28.5	80		0	2	1	0	0	0	1	0	84	23.71	76	127	78	4.44	1.69
1	47	45.1	42.5	2.91	88.6	329	38.2	8.8	9.3	7.3	29.2	6.45	2.74	0.04	0.29	4.5	0.6	4.9	143	43.4	326	0.29	12	0.47	51	4.23	291	14	21	14	1.5	15.9	51		0	0	1	0	0	0	0	0		29.21	84	116	70	4.36	2.49
0	32	45.1	42.4	1.83	93.1	333	44	11.7	14.6	11.1	31	4.06	1.72	0.01	0.05	1.2	0.2	4.9	152	45.6	175	0.2	13.4	0.45	77	6.25	384	30	21	55	0.7	23.4	84	8.53	0	0	0	0	0	0	0	0	39	20.75	78	123	65	4.45	2.03
1	55	45.1	40.7	1.77	88.2	331	38.7	10.1	11.4	6.6	29.2	3.93	1.6	0.02	0.28	7.1	0.5	5.1	149	45	223	0.23	12.3	0.26	56	7.45	260	19	21	25	1.11	9.9	52		0	2	0	0	0	0	1	0	61	22.48	80	112	66	5.1	2.36
1	82	45.1	43.2	2.58	96	332	42.6	12.8	17.9	9.4	31.9	5.72	2.47	0.01	0.12	2.1	0.2	4.27	136	41	165	0.21	12.7	0.54				12	17	45	1.42	7.3	77				0	0	0	0	0	0	67	25.45	83	195	96	5.49	3.82
0	56	45.1	45.6	3.91	93.6	318	42.6	9.6	10.9	7.3	29.8	8.68	3.96	0.03	0.15	1.7	0.3	5.47	163	51.2	352	0.34	12.6	0.63	61	4.64	288	17	24	65	1.41	11.8	89		0	3	1	0	0	0	0	0	86	22.86	77	130	90	5.65	3.94
1	37	45.1	45.5	1.3	90	336	47.4	11.2	12.8	6.3	30.1	2.89	1.32	0	0.08	2.9	0.1	4.01	121	36	173	0.19	12.7	0.18	66	3.74	145	14	16	6	1.14	11.1	57		0	0	0	0	0	0	0	0	63	20.45	70	107	74	4.2	2.72
1	40	45.1	43.8	2.57	87	298	46.2	8.6	9.8	6.9	25	5.69	2.49	0.01	0.23	4.1	0.1	4.75	119	41.3	184	0.15	12.5	0.39	56	4.19	352	16	16	15	1	38.3	57	1.21	0	0	0	0	0	0	0	0	58	24.77	75	116	73	4.79	2.15
1	42	45.1	45.7	2.05	97.6	330	41.7	10.6	12.8	7.5	31.7	4.55	2.08	0.01	0.07	1.5	0.2	4.16	132	40.6	212	0.22	12	0.34	68	5.94	236	14	18	12	1.29	21.1	39		0	2	0	0	0	0	1	0		21.71	70	136	77	4.89	3.09
0	47	45.1	42.6	3.19	86.5	337	40.1	10.3	13.7	6.6	29.1	7.08	3.01	0	0.41	5.7	0	4.98	145	43	201	0.2	12.6	0.47	78	8.47	394	48	29	109	0.6	12.6	57	11.48	1	1	1	1	0	0	0	1	56	27.68	89	139	97	5.7	5.06
1	31	45.1	41.2	2.8	88.4	294	41.2	7.1	9.2	13	26	6.2	2.56	0.01	0.04	0.6	0.1	4.19	109	37	344	0.24	12.3	0.81	83	3.31	300	13	12	11	0.92			0.22	0	0	0	0	0	0	0	1	80	21.61	70	129	80	6.26	2.1
0	50	45.1	44.2	2.85	91.4	32	40.9	10.9	13.3	9.5	29	6.33	2.8	0.02	0.06	0.9	0.3	5.44	158	49.7	263	0.29	12.4	0.6	90	5.51	394	48	26	36	0.54	14.6	80		1	2	1	0	0	0	0	0	72	28.72	93	141	85	6.17	3.75
0	25	45.1	43.8	2.58	94.4	324	42.3	8.3	10.1	9.2	30.6	5.73	2.51	0	0.11	1.9	0.1	5.03	154	47.4	171	0.14	11.8	0.53	76	5.26	293	131	50	51	0.38			0.64	2	2	0	0	0	0	0	0	78	19.6	63	125	75	4.16	2.03
1	57	45.1	46.4	1.43	92.3	322	38	8.9	11.4	7.3	29.7	3.16	1.47	0	0.04	1.2	0.1	4.24	126	39.1	161	0.14	11.5	0.23	63	4.35	155	24	20	20	0.83			2.63	0	0	0	0	0	0	0	0	53	22.38	71	116	66	4.15	2.17
1	65	45.1	46.8	2.75	88.2	348	36.9	8.2	10.6	7.6	30.6	6.1	2.85	0.01	0.03	0.4	0.1	4.27	131	37.6	150	0.12	11.7	0.46	77	4.93	253								0	0	1	0	0	0	0	0		22.14	75	146	93	4.59	3.31
0	77	45.1	40.8	2.33	93.3	320	39.1	9.2	12.8	11.3	29.9	5.16	2.11	0	0.14	2.8	0	4.91	147	45.8	182	0.16	12.4	0.59	88	4.75	398								0	0	1	0	0	1	0	0		32.37	110	127	66	5.42	3.63
1	62	45.1	46.9	2.36	89.8	328	36.9	9.2	12.8	5.6	29.5	5.24	2.46	0	0.12	2.3	0.1	4.27	126	38.3	196	0.18	11.8	0.3	61	6.25	293	26	32	23	1.23			1.47	0	1	1	1	1	0	0	0	57	24.92	74	147	75	4.62	2.61
0	44	45.1	40.9	3.7	98.7	309	41.2	8.8	11.9	9.4	30.4	8.19	3.35	0	0.38	4.6	0	4.46	136	44	222	0.19	11.7	0.77	90	5.31	347	16	14	16	0.88				2	2	0	0	0	0	0	0	53	23.72	81	125	75	4.49	2.26
0	42	45.1	39.7	2.83	89.6	329	44.3	8.9	11.4	7.5	29.4	6.28	2.5	0	0.48	7.6	0	5.3	156	47.4	227	0.2	12.8	0.47	93	4.59	478	25	22	48	0.88	25	35		2	3	1	0	0	0	0	0	63	29.05	93	151	86	5.04	2.71
1	30	45.1	44.2	2.49	86.6	302	38	9.3	11.9	7.9	26.2	5.52	2.44	0	0.16	2.8	0	4.54	119	39.3	187	0.17	12.2	0.44	65	3.89	233	13	12	17	0.92			1.03	0	2	0	0	0	0	1	0	70	23.05	76	110	63	4.45	2.41
1	62	45.1	43.1	1.93	96.3	330	39.1	11	17.3	9.1	31.7	4.27	1.84	0	0.11	2.6	0.1	4.16	132	40	96	0.11	11.6	0.39	65	5.3	329	38	38	16	1			2.28	0	0	1	0	0	0	1	0	62	24.77	82	119	68	5.2	2.77
1	24	45.1	45.2	2.22	90.3	331	41.2	8.1	10.1	6.8	29.9	4.93	2.23	0	0.14	2.9	0	4.48	134	40.4	252	0.2	12.1	0.34	63	4.34	230	17	24	17	1.41	15.1	42		0	2	0	0	0	0	0	0	68	19.56	62	126	75	4.58	1.88
0	49	45.1	45.1	2.87	92.5	323	36.9	9.9	11.4	7.2	29.8	6.36	2.87	0	0.15	2.4	0.1	4.85	145	44.8	213	0.21	11.4	0.46	116	6.69	345	11	11	26	1			0.69			0	0	0	0	0	0	64	23.78	87	142	83	4.89	2.98
0	31	45.1	40	3.72	93.5	335	39.1	8.3	11.1	9.6	31.3	8.24	3.3	0	0.44	5.3	0	5.23	164	48.9	236	0.19	11.9	0.79	79	5.07	526	174	63	101	0.36			1.13	2	2	1	0	0	0	0	0	71	27.4	96	116	74	4.24	4.06
0	28	45.1	46.6	3.73	89.2	352	39.1	8.6	11.4	6.7	31.4	8.26	3.85	0.01	0.12	1.5	0.1	5.06	159	45.1	351	0.3	12.8	0.55	79	5.41	404	27	27	42	1			1.16	2	2	0	0	0	0	0	0	109	25.73	83	130	89	4.49	2.24
0	46	45.1	46	2.35	84.9	321	44.3	8.6	10.6	7.5	27.2	5.2	2.39	0	0.08	1.5	0	5.28	144	44.8	189	0.16	13.5	0.39	57	3.24	297	41	17	21	0.41			5.03	2	0	1	0	0	0	0	1	70	34.08	107	150	87	4.97	2.66
1	41	45.1	44.4	2.56	66.1	305	35.8	7.9	11.1	10	20.1	5.68	2.52	0	0.03	0.6	0	4.32	87	28.5	331	0.26	16	0.57	47	3.66	187	12	17	9	1.42			4.02	0	0	0	0	0	0	0	0	77	23.32	73	146	100	4.65	2.62
0	38	45.1	45.4	3.23	87.1	336	42.3	7.9	10.6	7.3	29.2	7.17	3.26	0	0.15	2.1	0	4.54	133	39.5	326	0.25	12.5	0.53	69	2.87	351	22	25	18	1.14	13.1	39	0.88	0	2	0	0	0	0	0	0	61	26.57	87	125	77	5.19	2.9
0	38	45.2	40.6	2.11	92.6	331	41.2	12.3	16.5	7.1	30.6	4.66	1.89	0.02	0.31	6.7	0.4	5.29	162	49	273	0.34	12.3	0.33	65	4.12	314	29	25	39	0.86	30.4	54	0.25	1	2	0	0	0	0	0	0		25.31	82	122	89	4.55	2.5
0	20	45.2	45	2.3	85.4	328	39.5	11.2	14.1	8.4	28	5.09	2.29	0.01	0.06	1.2	0.2	5.68	159	48.5	226	0.25	12.8	0.43	86	4.4	398	35	25	21	0.71	16.4	71		1	2	0	0	0	0	1	0	73	20.24	67	124	71	4.19	2.85
0	22	45.2	43.7	1.82	87.4	334	39	11	13.8	9.4	29.2	4.03	1.76	0.01	0.06	1.5	0.2	5.62	164	49.1	240	0.26	12.4	0.38	70	4.8	364	31	25	24	0.81	13.9	103		2	0	1	0	0	0	0	0	65	21.04	70	118	69	4.07	2.85
1	61	45.2	42.2	2.42	90.8	325	40.3	11.5	15.3	10.7	29.5	5.35	2.26	0.01	0.09	1.7	0.2	4.99	147	45.3	222	0.26	12.3	0.57	57	6.73	360	29	28	34	0.97	16.3	95		0	0	1	0	0	0	0	0	74	25.45	84	137	83	4.96	3.34
1	66	45.2	43.3	1.72	100.9	328	43.8	11.4	14.1	10	33.1	3.81	1.65	0.02	0.04	1	0.5	4.47	148	45.1	189	0.22	11.9	0.38	59	7.13	306	40	27	47	0.68	11.8	47		0	0	1	1	0	0	0	0	69	29.55	97	167	95	4.88	3.86
1	81	45.2	47.3	3.21	95.8	322	46.6	11.1	13.9	6.1	30.9	7.1	3.36	0.02	0.08	1.1	0.3	4.76	147	45.6	144	0.16	13.8	0.43	88	6.08	381							1.62	0	0	1	0	0	0	0	0		24.34	81	127	74	5.33	2.92
1	39	45.2	42.3	1.2	90.4	329	40.2	10.5	12.6	11.3	29.8	2.65	1.12	0.01	0.02	0.8	0.4	4.5	134	40.7	175	0.18	12.5	0.3	62	4.38	294	18	19	12	1.06	25.1	51	2.14			0	0	0	0	0	0	75	22.66	71	99	60	4.15	2.65
0	31	45.2	44.7	2.08	86.6	321	47.4	9	10.1	9.1	27.7	4.59	2.05	0.01	0.04	0.8	0.2	4.39	122	38	238	0.21	12.6	0.42	60	3.04	281	21	20	14	0.95	14.3	49		0	2	0	0	0	0	0	0		25.4	80	102	66	4.48	1.96
1	28	45.2	41.8	2.02	91.4	297	44.3	9.4	9.9	8.9	26.2	4.47	1.87	0.01	0.18	3.9	0.2	4.46	117	40.7	188	0.17	12.5	0.4	109	6.03	266	7	8	23	1.14	5.8	48	1.39	0	2	0	0	0	0	0	0	69	21.93	65	96	66	4.16	2.73
0	31	45.2	42.8	2.89	92.4	328	41.2	8.1	11.1	8.3	30.3	6.4	2.74	0	0.24	3.7	0	5.24	159	48.4	230	0.18	11.8	0.53	81	6.17	382	32	21	25	0.66			3.27	0	2	1	0	0	0	0	0	57	25.64	92	133	75	5.15	2.82
1	49	45.2	45.9	1.38	88.6	340	40.1	12.1	19.5	7.3	30.1	3.06	1.4	0	0.05	1.6	0.1	4.05	122	35.8	100	0.12	12.3	0.22	67	4.5	248	18	16	9	0.89				0	2	0	0	0	0	0	0	69	21.19	79	103	69	4.94	2.54
1	55	45.2	44.8	2.89	91.5	336	35	9.1	11.4	8.3	30.7	6.4	2.87	0	0.11	1.7	0	4.03	124	37	179	0.16	11	0.53	48	6.38	208	11	19	12	1.73			0.95	0	0	0	0	0	0	0	0	74	25.07	79	168	99	4.8	3.22
1	38	45.2	47.1	2.26	84.3	278	36.9	7.8	10.6	5.7	23.4	5	2.35	0	0.1	2	0	4.31	111	37.3	313	0.24	12.3	0.29	61	5.18	155	18	19	20	1.06	19.1	43		0	0	0	0	0	0	0	0		23.23	77	108	68	4.33	2.13
1	48	45.2	46.1	2.12	100.9	319	41.2	12.2	15.5	6	32.1	4.68	2.16	0	0.12	2.7	0	3.7	119	37.3	114	0.13	11	0.28											0	2	0	0	0	0	0	0	67	23.15	68	93	60	4.59	1.98
1	47	45.2	36.5	2.25	63.7	317	36.9	8.9	12.3	8.4	20.1	4.98	1.82	0	0.49	9.8	0.1	4.52	91	28.7	332	0.29	16.3	0.42	53	3.95	172	12	13	9	1.08	17.9	49	1.56	0	2	0	0	0	0	1	0	56	22.31	74	106	61	4.48	2.85
0	28	45.2	45.8	4.06	87.6	341	39.1	9.6	14.2	7.7	29.9	8.97	4.11	0	0.12	1.3	0	4.91	147	43	192	0.18	11.9	0.69	90	7.79	310	44	29	37	0.66	10.6	74	1.82	2	2	1	0	0	0	0	0	67	26.3	90	123	76	5.04	6.55
1	26	45.2	44.5	1.64	90.7	32	46.8	11.8	15.4	8.3	29.1	3.62	1.61	0.02	0.05	1.4	0.6	4.92	143	44.6	193	0.23	14.3	0.3	75	5.96	271	11	13	14	1.18	23.7	82	2.58	0	0	0	0	0	0	0	0	74	20.69	73	109	69	4.28	2.2
0	27	45.2	45.9	2.46	87.4	328	42.3	10.3	14.2	6.7	28.6	5.45	2.5	0	0.12	2.2	0	5.2	149	45.4	206	0.21	12.5	0.36	83	6.43	278	18	25	12	1.39	17.1	38	0.61	1	2	0	0	0	0	0	0	54	18.71	70	117	68	5.08	2.28
1	58	45.2	41.7	3.67	92.1	334	42.3	8.2	11.1	5.8	30.7	8.12	3.38	0	0.59	7.2	0	4.55	140	41.9	332	0.27	13.3	0.47	46	3.43	223	14	15	13	1.07	15.5	51	0.67	0	1	1	1	1	0	0	1	72	26.84	89	120	70	8.6	2.89
1	59	45.2	41.8	2.13	90.8	304	38	9.4	11.9	9.7	27.5	4.71	1.97	0	0.15	3.2	0.1	4.53	125	41.1	223	0.2	12.3	0.46	93	6.08	317	19	29	29	1.53	20.5	95	4.28	0	0	1	0	0	0	0	0	61	28.28	91	142	90	6.66	2.35
1	52	45.2	45.9	2.86	88.9	345	40.1	8.8	11.9	6.7	30.6	6.32	2.9	0	0.13	2.1	0.1	4.76	146	42.3	215	0.18	13.2	0.43	83	7.19	428	34	17	98	0.5	21.5	54	0.36	0	0	1	0	0	0	0	0	77	32.87	93	151	87	5.53	3.42
1	25	45.2	38.6	1.92	88.3	329	43.3	8.8	12.3	8.6	29	4.26	1.65	0	0.32	7.6	0	4.06	118	35.8	230	0.2	11.8	0.37	42	3.29	236	15	15	9	1	17.3	46		0	0	0	0	0	0	0	0	77	19.07	64	106	65	4.37	2.45
1	49	45.2	43.4	2.6	88.5	271	41.2	9.4	14.2	7	23.9	5.75	2.49	0	0.25	4.4	0	4.38	105	38.7	328	0.3	13.2	0.4	82	4.62	266	16	22	8	1.38			2.37	0	2	0	0	0	0	0	0	61	23.07	75	105	64	4.6	3.3
1	43	45.2	36.1	2.74	81.5	300	43.3	9	11.4	11.1	24.4	6.07	2.19	0	0.46	7.6	0	4.29	105	34.9	268	0.24	14	0.68	69	4.94	231	12	16	8	1.33	48.2	50		0	2	0	0	0	0	0	0		20.03	72	109	64	3.89	2.93
0	58	45.2	37.9	3.69	92.1	304	43.3	9.7	11.9	7	28	8.15	3.09	0	0.8	9.8	0	4.96	139	45.6	193	0.18	12.4	0.57	83	4.1	365	37	26	59	0.7	16.6	83	3.82	2	2	0	0	1	0	1	0		22.84	84	108	62	7.04	3.18
0	41	45.2	44.6	2.49	88.6	345	38	8.6	11.1	8.4	30.5	5.51	2.46	0	0.1	1.8	0	5.01	153	44.3	231	0.19	12.3	0.46	97	4.06	466	40	20	21	0.5	30.4	48	1.73	0	2	1	0	0	0	0	1		22.32	80	132	85	5.92	3.77
0	51	45.3	44.8	2.51	93	331	45.2	11.5	15	6.7	30.8	5.54	2.48	0.03	0.15	2.7	0.5	5	154	46.5	219	0.25	13.9	0.37	91	5.4	457	35	24	106	0.69	14.1	91				1	0	0	0	0	0	55	26.47	104	130	90	5.2	3.02
1	28	45.3	45.9	2	95.2	324	40.6	12.1	16.7	5.9	30.8	4.42	2.03	0.01	0.12	2.7	0.2	4.41	136	42	195	0.24	12	0.26	60	5.57	228	12	17	11	1.42	16.8	66		0	2	0	0	0	0	0	0	70	18.55	63	108	74	4.44	2.32
1	29	45.3	46.3	2.21	90.9	327	40.7	10.7	13	7	29.8	4.88	2.26	0.03	0.04	0.8	0.6	4.84	144	44	225	0.24	12.4	0.34	62	4.67	319	13	18	10	1.38	12.4	60		0	0	0	0	0	0	0	0	63	22.68	76	78	56	4.25	2.65
0	44	45.3	42.9	2.98	91.2	332	40.3	10	12.1	7.9	30.3	6.59	2.83	0.04	0.22	3.3	0.6	5.25	159	47.9	252	0.25	12.4	0.52	73	5.79	394	141	38	291	0.27	23.4	94		2	0	1	0	0	0	0	0		26.75	92	124	81	4.76	3.38
1	49	45.3	41.1	3.4	90.6	314	43.8	10.4	11.1	10.8	28.4	7.49	3.08	0.01	0.2	2.7	0.1	4.29	122	38.8	232	0.24	11.5	0.81	61	3.78	269	20	17	18	0.85	22.9	53		0	2	1	0	0	0	1	0	64	23.83	76	126	77	4.58	2.25
1	57	45.3	46.2	2.3	90	372	46.2	11.2	11.1	6.6	33.4	5.07	2.34	0	0.09	1.8	0.1	4.22	141	37.9	179	0.2	12.1	0.33	68	4.59	279	37	29	45	0.78	17.2	64	0.51	0	0	0	0	0	0	0	0	66	21.23	63	113	67	4.38	4.09
0	19	45.3	45.5	2.93	87.2	321	47.4	8.6	9.2	8.4	27.3	6.46	2.94	0.01	0.05	0.7	0.1	5.41	145	49.7	154	0.13	13.1	0.55	67	5.13	313	16	19	13	1.19	19.9	106		2	2	0	0	0	0	1	0		16.49	58	113	65	4.6	1.96
0	41	45.3	38.8	3.17	86.3	327	45	9.1	10.6	6.7	27.7	7	2.71	0.01	0.64	9.2	0.1	5.77	143	49.7	204	0.18	12.6	0.47	62	5.35	375	19	20	13	1.05	19	51		0	0	0	0	0	0	1	0		21.56	71	139	76	4.82	1.98
1	53	45.3	45.1	2.1	86.3	311	43.3	10.2	13.3	6.6	26.8	4.63	2.09	0	0.14	3	0.1	4.47	120	38.5	187	0.19	12.7	0.3	65	6.23	256	19	17	13	0.89	45	51		0	2	0	1	0	0	1	0		20.83	70	159	92	4.95	3.11
0	49	45.3	42.9	2.79	89.2	345	41.2	8.3	10.1	9.5	30.7	6.16	2.64	0	0.14	2.3	0	5.36	165	47.8	140	0.11	12.2	0.59	98	5.31	381	158	83	70	0.53	19.9	74		2	2	0	0	0	0	0	0	72	24.26	82	127	73	5.39	2.39
1	48	45.3	46.7	2.59	88.1	330	41.2	11.1	14.5	7.6	29	5.73	2.68	0.01	0.02	0.4	0.1	4.55	132	40	159	0.17	12.4	0.43	71	3.63	235	16	18	9	1.13	17.2	43		0	0	0	0	0	0	1	0		23.34	71	151	94	4.19	2.2
1	26	45.3	46.4	2.48	88.3	249	38	9	12.3	5.3	21.9	5.48	2.54	0	0.17	3	0	4.05	89	35.7	185	0.16	11.7	0.29	62	3.92	221	16	22	11	1.38			1.88	0	0	0	0	0	0	1	0	58	20.2	65	103	57	4.66	1.95
1	51	45.3	46.7	2.46	97.3	315	40.1	11.7	16	6.5	30.5	5.42	2.53	0	0.08	1.5	0	3.76	115	38.5	129	0.16	12	0.35	56	3.49	213	26	24	28	0.92			3.84	0	0	0	0	0	0	0	1	66	20.06	77	114	64	4.78	3.36
0	53	45.3	42.9	3.56	94.7	351	43.3	8.9	9.7	8.7	33.2	7.85	3.37	0.01	0.24	3	0.1	4.63	154	43.8	188	0.16	12.7	0.68	72	5.25	265	42	27	28	0.64			10.1	2	2	0	0	0	0	0	0	70	34.82	115	157	99	4.55	3.07
1	76	45.3	46.5	2.31	88	282	40.1	7.8	9.7	7.5	24.8	5.1	2.37	0	0.04	0.7	0.1	4.59	114	40.3	304	0.23	13.8	0.38	70	3.82	222								0	0	0	1	0	0	0	0		24.46	77	159	78	6.21	2.98
1	54	45.3	43.9	2.98	93.3	301	39.1	8.5	11.9	7.9	28	6.57	2.89	0	0.18	2.8	0.1	4.13	116	38.5	215	0.18	13.1	0.52	75	5.47	324								0	0	1	0	0	0	0	0		35.38	109	119	77	5.38	3.06
1	62	45.3	45	2.67	86.7	314	38	7	9	7.9	27.2	5.91	2.66	0	0.1	1.8	0.1	4.48	122	38.8	275	0.19	12.8	0.47	52	7.88	316	9	19	11	2.11			1.68	0	0	1	1	0	0	0	0	63	28.25	82	150	87	5.04	2.91
1	53	45.3	43.2	1.89	92.6	332	38	9	11.9	6.9	30.7	4.18	1.81	0	0.19	4.6	0	3.42	105	31.6	158	0.14	11.2	0.29	66	4.93	211	14	35	9	2.5	21.5	74	0.6	0	1	0	0	0	0	0	0	54	19.56	64	100	63	4.33	1.76
0	52	45.3	42.5	2.51	92.1	32	43.5	12.1	16.6	9.8	29.1	5.53	2.35	0.01	0.12	2.2	0.2	5.7	166	52.5	217	0.26	13.2	0.54	94	6.54	356	32	27	35	0.84			3.75	0	0	1	0	0	0	0	0	86	28.41	97	155	105	5.29	3.49
0	40	45.3	47.4	2.77	87.2	346	38	10.1	13.3	5.6	30.1	6.11	2.9	0	0.11	1.7	0	4.78	144	41.6	170	0.17	12.5	0.34	78	4.65	295	38	26	26	0.68			5.28	2	2	0	0	0	0	0	0	51	25.9	88	118	73	4.44	3.55
1	31	45.3	44	2.79	91.4	307	41.2	9.3	11.4	8.9	28.1	6.16	2.71	0	0.11	1.7	0	4.3	121	39.3	229	0.21	13.3	0.55	54	4.41	193	7	17	8	2.43			1.6	0	0	0	0	0	0	0	0	66	20.94	70	98	62	4.27	2.14
0	26	45.3	44.1	2.35	91.9	326	48.6	10.4	13.7	9.7	29.9	5.19	2.29	0	0.05	1	0	5.45	160	50	241	0.25	12.4	0.5	69	3.01	440	12	22	16	1.83	18.9	69		1	1	0	0	0	0	0	0	57	19.14	70	110	80	5	2.78
1	31	45.3	46.9	3.07	91.2	295	39.1	8.3	9.7	6.3	26.8	6.79	3.19	0	0.11	1.5	0	4.39	118	40	271	0.22	11.9	0.43	50	3.23	226	22	13	13	0.59	16.8	60	1.64	0	0	0	0	0	0	0	0	66	21.83	67	127	84	5	2.54
1	61	45.3	43.4	1.61	86.5	341	39.1	11.1	15.5	7.7	29.5	3.55	1.54	0	0.13	3.6	0	4.54	134	39.2	145	0.16	12	0.27	75	5.55	212	17	15	11	0.88	15.3	65		0	0	0	1	0	0	0	0	64	21.63	72	131	89	4.03	3.12
1	34	45.3	44	3.12	86.9	311	38	7.7	10.1	7.5	27	6.9	3.04	0	0.22	3.3	0	4.62	125	40.1	315	0.24	12.8	0.52	79	2.85	268	13	15	21	1.15			1.19	0	0	0	0	0	0	0	0	89	21.34	74	106	66	4.04	3.26
1	59	45.3	41.1	2.38	96.3	325	38	9.1	10.6	6.3	31.3	5.25	2.16	0	0.38	7.3	0	3.73	117	38.9	144	0.13	11.6	0.33	86	6.41	253	19	23	12	1.21	26.6	47	2.79	0	0	0	0	0	1	0	0	65	19.49	75	122	73	4.9	3.06
1	40	45.4	41.2	2.11	94.3	334	39.6	9.9	12.3	9.4	31.5	4.66	1.92	0.02	0.17	3.6	0.4	4.57	144	43.1	187	0.19	11.8	0.44	50	5.34	291	14	23	10	1.64	10.2	54	0.25	0	0	0	0	0	0	0	0	58	24.98	76	106	58	3.97	2.5
1	61	45.4	44.1	1.78	93	314	43.9	11.2	14.1	8.2	29.2	3.92	1.73	0.02	0.07	1.8	0.5	3.84	112	35.7	179	0.2	13.2	0.32	52	5.18	208	10	21	9	2.1	16.9	41		0	0	0	0	0	0	0	0	70	20.31	71	112	58	3.84	2.47
1	50	45.4	45.8	2.43	90.6	323	38.5	10.7	13.2	6.7	29.3	5.35	2.45	0.03	0.08	1.5	0.6	4.58	134	41.5	314	0.34	12	0.36	82	6.17	318	18	25	17	1.39	21.1	52		0	0	1	0	0	0	1	0	62	22.94	77	128	80	5.06	3.28
1	41	45.4	38.6	1.84	84.3	345	43.8	9.7	10.6	14	29	4.06	1.57	0	0.08	2	0	3.96	115	33.3	305	0.29	12.3	0.57	69	3.44	232	13	18	17	1.38	22.7	45		0	0	0	0	0	0	0	0	68	18.59	71	94	53	5.01	2.81
0	46	45.4	38.1	3.1	87.1	341	40.1	9	9.7	8	29.7	6.84	2.61	0	0.58	8.5	0	4.88	145	42.5	171	0.15	11.9	0.55	71	6.92	321	16	17	10	1.06				2	2	0	0	0	0	0	0	65	21.63	74	120	70	4.26	2.82
0	31	45.4	46.3	3.13	89	342	49.7	9.7	9.7	7.4	30.3	6.9	3.19	0	0.07	1	0	4.74	144	42.1	228	0.22	12.3	0.51	88	3.62	280	19	14	19	0.74	17	62	6.92	0	2	1	0	0	0	0	0	60	27.78	85	135	74	4.92	2.86
1	32	45.4	43.8	1.96	94.5	32	41.6	10.4	12.3	9.7	29.4	4.32	1.89	0.01	0.04	0.9	0.2	4.76	140	45	210	0.22	12.2	0.42	60	4.44	191	11	14	10	1.27	23.2	45	4.67	0	2	0	0	0	0	0	0		19.23	62	112	78	4.16	2.44
1	26	45.4	43.6	1.74	92.6	32	43.5	11.1	14.2	8.6	30.8	3.83	1.67	0.01	0.08	2.1	0.3	4.16	128	42.7	202	0.22	13.8	0.33	70	3.95	249	11	21	15	1.91				0	2	0	0	0	0	0	1	71	21.23	65	107	72	4.59	1.76
0	47	45.4	44.8	2.63	90.4	338	41.2	8.6	10.6	8.9	30.5	5.79	2.59	0	0.05	0.9	0	5.07	155	45.8	166	0.14	12.1	0.52	56	6.28	200	32	20	24	0.63	23.6	58	1.26	2	1	0	0	0	0	0	0	66	20.45	84	110	81	9.16	3.86
0	42	45.4	47.5	2.41	98.4	311	45.4	8.3	11.1	4.7	30.6	5.31	2.52	0	0.13	2.4	0	4.76	146	46.8	290	0.24	13	0.25	87	4.28	347	22	25	38	1.14			2.43	2	2	1	0	0	0	0	0	62	22.68	81	120	70	4.39	2.38
1	40	45.4	39	2.63	89.3	295	36.9	8.3	11.1	6.4	26.3	5.8	2.26	0	0.53	9.2	0	4.63	122	41.3	244	0.2	11.8	0.37	64	8.26	242	11	17	10	1.55			1.75	0	2	0	0	0	0	1	0	59	21.06	69	102	60	4.91	3.23
0	27	45.4	47.7	2.54	91.4	345	41.2	8.5	11.1	6.1	31.5	5.61	2.67	0	0.05	0.9	0	4.94	156	45.1	180	0.15	11.9	0.34	87	6.49	353	29	25	18	0.86	12.7	39		2	2	0	0	0	1	0	0		26.3	90	129	70	4.92	2.16
0	25	45.4	46	2.03	87.4	334	41.2	8	10.1	6.9	29.2	4.48	2.06	0	0.08	1.7	0.1	5.13	150	44.8	228	0.18	12.5	0.31	73	3.84	355	83	32	17	0.39	11.5	46	4.3	0	2	0	0	0	0	0	0	66	26.72	85	118	82	4.51	2.76
0	29	45.4	45.3	3.92	79.9	32	39.3	11.1	14.4	8.1	25.7	8.65	3.92	0.03	0.08	0.9	0.3	6.11	157	48.8	294	0.32	13.7	0.7	93	3.42	346	29	17	26	0.59				2	3	0	0	0	0	0	0	57	24.9	89	118	59	5.58	2.94
0	38	45.4	44.2	3.59	85.9	32	42.5	10	11.7	8.5	27.3	7.9	3.49	0.03	0.12	1.5	0.4	6.12	167	49.6	195	0.2	13.9	0.67	82	4.97	420	61	26	91	0.43				1	1	1	0	0	0	1	0	80	29.07	96	145	85	4.08	3.99
0	48	45.4	38.1	2.99	96.8	361	41.2	8	11.1	13.9	35	6.6	2.51	0	0.17	2.6	0	4.97	174	48.1	242	0.19	12.7	0.92	75	2.12	260	13	18	45	1.38				2	2	0	0	0	0	0	0	68	17.43	64	123	80	4.17	1.88
0	70	45.4	40.2	2.69	88.4	307	41.2	8.1	9.2	9.2	27.1	5.92	2.38	0.01	0.3	5.1	0.1	5.05	137	44.6	221	0.17	13.2	0.54	49	6.45	297	33	19	23	0.58			0.63	2	2	1	1	1	0	1	0	87	23.22	81	155	103	13.99	4.2
1	42	45.4	45	3.05	87.2	329	41.2	9.4	13.3	8	28.6	6.73	3.03	0	0.11	1.6	0	4.47	128	38.9	240	0.22	11.9	0.54	62	4.38	290	48	38	18	0.79	8.2	47	0.54	0	0	1	0	0	0	1	0	77	29.28	86	136	68	3.93	2.14
0	37	45.4	42.8	2.68	91.8	324	41.2	9.6	12.8	9.1	29.7	5.9	2.52	0	0.16	2.8	0	5.04	150	46.2	202	0.19	13	0.54	75	4.59	315	52	26	81	0.5			1.21	1	3	1	0	0	0	0	0	84	27.41	97	129	78	5.69	3.7
1	56	45.4	43.8	1.7	89.4	320	40.1	11.5	16.4	7.5	28.5	3.75	1.64	0	0.12	3.3	0.1	4.48	128	40	130	0.14	12.2	0.28	57	4.01	320	20	29	17	1.45			1.21	0	0	0	0	0	0	0	0	64	21.5	70	120	79	4.84	2.92
1	29	45.4	43.4	2.48	80.3	305	40.1	8.7	11.4	9.8	21.4	5.46	2.37	0	0.07	1.4	0	4.25	111	37.8	251	0.21	16.3	0.54	54	5	291	42	37	18	0.88			0.77	0	0	0	0	0	0	0	0	63	25.32	74	106	75	5.38	2.33
0	27	45.4	43.7	2.17	91.4	342	35.8	8.7	11.1	9.4	31.2	4.78	2.09	0	0.07	1.5	0	4.77	149	43.5	172	0.14	11.6	0.45	80	4.48	440	14	24	14	1.71			1.34	0	2	0	0	0	0	0	0	59	21.97	76	129	79	4.54	2.1
1	59	45.4	46.5	1.83	79.5	335	34.9	9.6	11.9	6.7	26.5	4.02	1.87	0	0.06	1.4	0.1	4.85	129	38.5	161	0.15	11.8	0.27	61	4.66	223	14	20	15	1.43	17.6	66		0	1	0	0	0	0	0	0	65	20.94	78	159	76	4.57	2.23
1	45	45.4	44.9	2.07	94.7	286	36.9	8.3	11.1	6.9	27.1	4.56	2.05	0	0.13	2.8	0.1	4.28	116	40.5	196	0.16	11.8	0.32	51	2.63	158	15	11	20	0.73			5.72			0	0	0	0	0	0	63	20.4	71	99	63	4.3	2.03
1	58	45.4	42.5	2.87	88.2	337	41.2	8.9	11.4	9.9	29.7	6.31	2.68	0	0.14	2.1	0	4.97	148	43.8	271	0.24	13	0.63	72	4.83	337	49	33	48	0.67				0	2	0	0	0	0	0	0	87	26.85	93	155	81	5.83	2.61
1	53	45.4	45.4	1.86	89.2	346	39.1	10.7	15	7.7	30.8	4.09	1.86	0	0.06	1.5	0	4.24	131	37.8	175	0.18	12.2	0.32	66	3.04	192	11	22	15	2	35.9	81	6.17	0	2	0	0	0	0	0	0	61	22.68	75	120	80	4.41	2.64
1	59	45.5	47.8	2.84	96	316	44.6	10.7	12.8	5.4	30.4	6.24	2.98	0.02	0.06	1	0.3	4.25	129	40.8	234	0.25	13.3	0.34	53	6.06	312	11	15	21	1.36	10.8	84		0	2	1	0	0	0	0	0		26.49	82	121	74	4.87	4.74
1	53	45.5	45.5	2.29	91	327	39.3	9.9	11.5	6.6	29.7	5.03	2.29	0.01	0.11	2.2	0.2	4.54	135	41.3	209	0.21	12.1	0.33	56	3.67	285	17	15	21	0.88	14.6	59		0	2	1	0	0	0	0	0	67	27.58	81	152	84	5.07	2.51
0	35	45.5	41.9	2.5	91.2	339	40.6	10.2	11.7	9.3	30.9	5.49	2.3	0.02	0.16	2.9	0.4	5.34	165	48.7	297	0.3	12.3	0.51	75	4.86	433	79	39	67	0.49	14.6	60	0.1	2	0	1	0	0	1	0	0	79	26.08	97	126	77	4.46	2.36
1	26	45.5	45	2.31	88.1	333	38	10.9	13.9	7.9	29.4	5.07	2.28	0.03	0.05	1	0.6	4.8	141	42.3	249	0.27	12.1	0.4	51	3.07	251	15	23	11	1.53	28.9	48		0	0	0	0	0	0	0	0	68	19.92	67	109	73	4.01	2.86
1	39	45.5	41.1	2.22	66.3	280	44.9	11.6	19.3	10.3	18.5	4.87	2	0.03	0.12	2.5	0.6	4.96	92	32.9	307	0.36	19.6	0.5	64	4.52	199	11	14	13	1.27	12.6	59		0	0	0	0	0	0	0	1		20.2	72	105	58	4.56	2.39
0	63	45.5	42.7	2.63	88.7	333	39.1	12.1	16.8	7.8	29.6	5.78	2.47	0.01	0.22	3.8	0.2	5.65	167	50.1	168	0.2	12.3	0.45	120	6.45	369	30	29	46	0.97	18.9	52	0.29			0	0	0	0	0	0	63	27.22	89	134	78	4.98	2.86
0	81	45.5	42.5	2.51	97.6	321	44.7	11.5	14.6	8.7	31.4	5.51	2.34	0.01	0.17	3.1	0.2	4.56	143	44.5	165	0.19	12.8	0.48	97	8.39	229	12	20	22	1.67	27.6	61		1	0	0	0	0	0	0	0	74	22.48	85	120	67	5.25	2.91
0	57	45.5	45.3	3.28	95.5	332	42.5	9.9	11.6	6.9	31.7	7.22	3.27	0.03	0.14	1.9	0.4	4.64	147	44.3	262	0.26	12.5	0.5	67	6.81	236	21	23	12	1.1	25.1	52		2	3	0	0	0	0	0	0		24.38	88	100	62	4.81	1.82
0	25	45.5	46.4	2.65	87.8	326	46.2	9.2	9.7	6.2	28.6	5.83	2.7	0	0.11	2	0	5.55	159	48.7	175	0.16	12.4	0.36	84	5.49	420	42	111	13	2.64	9	58		0	0	0	0	0	0	0	0	65	20.99	73	112	66	4.32	2.09
0	26	45.5	44.3	2.48	87.4	328	46.2	11.5	14.5	7.9	27.1	5.45	2.41	0	0.13	2.3	0	5.41	136	47.2	114	0.13	13.1	0.43	95	4.38	381	23	20	31	0.87	6.9	52		2	2	0	0	0	0	0	0	52	20.81	78	113	69	4.06	2.44
0	25	45.5	41.8	2.61	88.7	339	47.4	8.8	9.7	6.5	30	5.74	2.4	0.02	0.34	6	0.3	5.85	176	51.8	173	0.15	12.3	0.37	70	4.08	242	6	17	13	2.83	15.3	47				0	0	0	0	0	0	83	18.42	60	139	85	4.49	3.04
1	44	45.5	45.7	1.89	81	331	47.4	10.4	13.7	7.6	26.7	4.14	1.89	0	0.05	1.2	0	3.96	106	32	155	0.16	13.5	0.31	56	2.77	135	13	18	11	1.38	16.7	47		0	0	0	0	0	0	0	0	63	23.53	70	102	59	4.28	2.71
0	42	45.5	44.8	1.79	85	347	40.1	8.5	9.12	7.8	29.5	3.94	1.76	0.02	0.06	1.5	0.5	4.57	135	38.8	114	0.24	12.2	0.31	62	6.01	326	32	14	42	0.44	26.3	102	0.92	0	2	0	0	0	0	0	1		21.05	77	103	67	5.66	3.62
0	41	45.5	44.5	2.98	92	330	48.6	10.2	10.1	7	30.3	6.54	2.91	0	0.19	2.9	0	4.65	141	42.7	162	0.16	13.6	0.46	104	4.14	337	23	16	24	0.7	18.4	60	1.26	0	2	1	0	0	0	0	0	69	26.42	85	151	109	4.75	3.48
1	39	45.5	40.7	2.27	94.9	32	40.9	11.2	13.8	12.4	30.4	4.99	2.03	0.01	0.06	1.2	0.2	4.67	142	44.3	200	0.22	12.1	0.62	63	5.21	194	14	13	10	0.93	16.8	44		0	2	0	0	0	0	0	0		22.55	68	129	84	4.27	2.82
1	32	45.5	45.2	2.34	93.4	32	41.8	11	15.2	7.4	29.9	5.15	2.33	0.01	0.09	1.7	0.2	4.55	136	42.5	175	0.22	12.4	0.38	62	4.84	208	17	20	15	1.18	12.8	41		0	0	0	0	0	0	0	0		28.23	83	122	71	4.36	2.86
0	38	45.5	45.8	3.6	92.6	340	40.1	8.5	10.6	7.7	31.4	7.91	3.63	0	0.07	0.9	0	5.31	167	49.1	253	0.21	12	0.61	63	5.46	248	34	21	21	0.62			1.33	0	2	1	0	0	0	0	0	76	27.82	97	134	85	4.7	3.03
1	23	45.5	44.9	3.76	91.6	334	41.2	8.4	11.1	8.2	30.5	8.25	3.71	0	0.11	1.3	0	4.71	144	43.1	217	0.18	13.4	0.68													0	0	0	0	0	0	60	19.57	66	112	67	4.25	2.17
1	54	45.5	46.6	2.65	91.8	326	36.9	8.5	10.6	7.1	29.9	5.82	2.71	0	0.04	0.8	0	3.87	116	37.5	165	0.14	12.1	0.42	72	5.6	262	17	24	16	1.41	22.4	57	1.11	0	0	0	0	0	0	0	0	72	23.14	78	118	80	5.63	3.45
0	29	45.5	44.1	3.06	90.6	310	38	10.4	13.7	7	28	6.73	2.97	0	0.22	3.3	0	5.56	156	50.3	195	0.2	12.5	0.47	52	3.66	332	127	36	85	0.28				2	2	1	0	0	0	0	0	71	31.13	105	145	84	4.87	3.53
0	60	45.5	40.8	4.48	92	349	43.3	9.7	13.3	9.2	32.1	9.85	4.01	0	0.45	4.6	0	4.7	151	43.2	283	0.27	13	0.9	90	5.16	513	24	21	48	0.88			1.61	1	2	1	0	1	0	0	1	71	25.35	92	138	75	7.61	5.67
0	27	45.5	41	3.8	91.6	346	36.9	9.7	11.9	10.5	31.7	8.35	3.42	0	0.24	2.9	0	5.33	169	48.8	152	0.14	11.3	0.88	93	5.71	355	29	20	25	0.69				2	2	0	0	0	0	0	1	78	19.96	74	120	75	4.45	3.32
0	42	45.5	45.9	2.54	97.9	293	38	8.6	10.1	5.9	28.7	5.59	2.57	0	0.15	2.7	0.1	4.98	143	48.7	176	0.15	11.8	0.33	90	5.34	266	20	13	10	0.65			0.61	2	2	0	0	0	0	0	0	56	21.38	85	112	69	4.51	3.39
1	44	45.5	44.5	1.89	74.5	304	39.1	9.6	13.3	7.2	22.6	4.16	1.85	0	0.12	2.9	0	4.15	94	30.9	220	0.21	15.4	0.3	57	3.47	183	22	34	13	1.55	16.2	58	0.87	0	0	0	0	0	0	0	0	64	21.64	68	119	73	4.39	2.87
1	53	45.5	47	3.03	92.1	347	43.3	10.2	14.5	6.4	31.9	6.65	3.13	0	0.07	1.1	0	4.66	149	42.9	237	0.24	13	0.43	52	3.59	259	16	27	33	1.69	18	101	1.42	0	0	1	0	0	0	1	0	74	29.09	87	107	88	4.82	4.41
0	47	45.5	42.8	1.9	95.8	32	44.3	11.7	16.1	9.3	31.6	4.18	1.79	0.02	0.08	1.9	0.5	4.37	147	40.6	208	0.26	12.5	0.39	133	7.79	331	32	36	10	1.13	23.9	66	3.13			0	0	0	0	0	0	59	25.56	76	93	67	4.12	2.29
1	59	45.5	47.8	1.99	92.1	289	41.2	8.6	11.1	5.9	26.6	4.37	2.09	0	0.04	0.8	0	4.91	131	45.2	177	0.15	12.1	0.26	53	4.84	215	17	17	12	1			1.03	0	0	0	0	0	0	0	0	63	19.07	69	124	75	5.04	3.64
1	62	45.5	45.8	1.99	96.5	330	41.2	10.2	12.3	7.5	31.8	4.38	2.01	0	0.05	1.1	0.1	4.3	137	41.4	150	0.15	12.1	0.33	61	3.76	194	11	19	9	1.73			0.63	0	0	0	0	0	0	0	0	53	21.26	77	98	63	4.7	2.93
0	62	45.5	42.4	4.25	89	349	38	7.6	10.1	8.9	31	9.33	3.96	0	0.3	3.2	0	4.6	143	40.9	227	0.17	12.2	0.83	65	4.79	347	12	12	32	1	15.5	54	3.9	1	0	1	0	1	0	0	0	86	28.93	98	157	82	9.81	6.6
1	34	45.5	46.4	2.73	82.5	360	35.8	7.7	9.7	7.1	29.7	6	2.78	0	0.06	1	0	4.54	135	37.4	231	0.17	12	0.43	46	4.93	213	21	20	10	0.95	28	38		0	2	0	0	0	0	0	1		19.14	68	123	71	4.59	2.32
0	27	45.5	48.2	2.99	91.2	310	44.3	7.7	8.8	5.5	28.3	6.57	3.17	0	0.06	0.9	0	5.05	143	46	228	0.17	14	0.36	81	6.46	431	26	22	49	0.85	20	85	1.38	2	3	0	0	0	0	0	1	65	23.99	86	108	59	4.6	3.44
1	30	45.5	41.6	2.08	89.2	277	39.1	9.5	12.8	6.3	24.7	4.56	1.9	0	0.3	6.5	0	4.29	106	38.2	267	0.25	12.5	0.29	58	3.68	271	38	20	84	0.53			1.11	0	0	1	0	0	0	0	0	60	25.31	86	113	64	4.67	2.77
1	38	45.5	38.2	1.45	87.6	302	40.1	9.8	11.4	15.3	26.4	3.19	1.22	0	0.03	1	0	4.39	116	38.4	202	0.19	13.1	0.49	73	5.18	300	21	28	21	1.33	14.6	39	0.76	0	0	0	0	0	0	1	0	66	23.92	75	96	59	3.68	2.42
0	22	45.6	44.5	2.98	94	331	40.6	10.8	12.5	8.7	31.1	6.54	2.91	0.02	0.06	0.9	0.3	5.37	167	50.5	249	0.27	11.8	0.57	104	7.92	255	25	22	11	0.88	18.3	50		0	2	0	0	0	0	1	0	62	20.86	67	125	80	4.14	1.91
0	63	45.6	35.8	2.26	91	322	41	11.5	15.1	7.7	29.3	4.95	1.77	0.06	0.48	9.7	1.2	5.46	160	49.7	224	0.26	12.6	0.38	70	5.38	443	21	20	20	0.95	27.4	82		1	2	1	0	0	0	0	0	59	27.89	89	137	75	5.54	3.85
1	54	45.6	47.1	2.46	83.8	324	36.2	8.9	9.8	5.4	27.1	5.39	2.54	0.02	0.08	1.5	0.4	5.31	144	44.5	230	0.2	12	0.29	62	4.92	297	17	17	23	1	10.9	70	0.17	0	0	0	0	0	0	0	0	69	20.7	71	141	93	4.19	3.1
1	44	45.6	42.7	2.36	72.6	292	49.2	9.8	10.8	9.7	21.2	5.17	2.21	0.04	0.06	1.2	0.8	4.81	102	34.9	255	0.25	19.2	0.5	84	5.13	223	11	14	14	1.27	12.6	54		0	2	0	0	0	0	0	0	58	20.69	67	113	71	4.49	2.37
0	53	45.6	41.6	2.98	102.8	330	48.9	9.8	11.1	7.6	33.9	6.54	2.72	0.06	0.28	4.3	0.9	4.28	145	44	242	0.24	13.1	0.5	95	4.95	407	16	18	18	1.13	11.7	40	1.77	2	3	0	0	0	0	0	0	70	23.12	76	115	79	4.29	2.86
0	65	45.6	46.5	2.44	93.2	332	42.9	9.9	11.3	6	31	5.35	2.49	0.02	0.08	1.5	0.4	5.33	165	49.7	206	0.2	12.8	0.32	107	4.83	373	28	27	44	0.96	16.7	63		1	3	1	0	0	0	0	0	67	25.91	86	114	71	4.98	3.83
1	46	45.6	43.2	2.21	91.7	321	44.1	10.8	13.7	7.9	29.5	4.84	2.09	0.05	0.11	2.3	1	5.09	150	46.7	188	0.2	13.4	0.38	58	3.86	213	11	14	11	1.27	13.1	42		0	0	0	0	0	0	0	0	57	20.32	69	105	56	4.4	2.87
0	26	45.6	38.8	2.94	88.8	326	46.2	11.2	15.5	8.4	27	6.45	2.5	0.02	0.45	7	0.3	5.45	133	51.9	153	0.17	12.3	0.54	76	2.82	370	20	25	13	1.25	64.2	68		0	2	0	0	0	0	0	0		18.19	66	133	76	4.23	1.96
0	24	45.6	37.9	2.51	83.4	349	47.4	8.5	9.4	9.9	29.1	5.5	2.08	0.01	0.36	6.5	0.2	5.32	155	44.3	147	0.12	13.1	0.55	66	4.22	339	65	36	145	0.55	49.5	90		0	2	0	0	0	0	1	0	59	22.05	72	116	82	4.46	3.01
1	27	45.6	45.4	2.34	84.3	321	46.2	8.8	9.7	6.5	27	5.14	2.33	0	0.13	2.5	0.1	4.84	131	40.8	169	0.14	12.9	0.34	65	4.22	219	15	15	14	1	13.2	59		0	0	0	0	0	0	1	0	71	18.96	61	118	69	4.17	3.54
0	45	45.6	42.4	2.78	97.5	322	55.2	8.5	9.8	8.2	31.4	6.09	2.58	0.03	0.21	3.4	0.5	4.61	145	44.9	156	0.13	13.9	0.5	95	7.83	303	55	36	79	0.65	18.2	68		2	3	0	0	0	0	0	0		24.28	83	144	91	4.43	3.6
0	39	45.6	39.9	3.27	89.9	32	43	9.7	11.4	7.9	28.7	7.17	2.86	0.05	0.42	5.9	0.7	5.33	153	47.9	361	0.38	13.2	0.57	98	5.8	513	22	15	55	0.68	13.5	44	3.16	2	3	1	0	0	0	1	0		27.13	90	108	66	4.64	3.5
0	36	45.6	41.4	2.44	96.6	32	45.6	10.4	12.5	8.4	31.2	5.36	2.22	0.04	0.21	3.9	0.7	4.94	154	49.2	257	0.27	12.6	0.45	87	5.01	292	30	22	31	0.73	11.7	61		2	3	0	0	0	0	1	0	72	23.14	79	115	78	5.01	1.99
1	70	45.6	44.4	2.86	92.9	32	43.1	10.4	12.5	7.7	29.9	6.26	2.78	0.03	0.11	1.8	0.5	5.08	152	47.2	201	0.21	13.1	0.48	59	5.5	273	11	14	12	1.27	17.1	62		0	2	1	0	0	0	0	0	69	22.76	80	141	86	4.53	4.3
1	30	45.6	39.7	2.98	92.2	312	38	8.5	10.6	10.3	28.7	6.53	2.6	0	0.28	4.3	0.1	4.41	127	40.6	237	0.2	12.1	0.67	73	4.73	257	15	14	19	0.93			0.07	0	2	0	0	0	0	0	0	71	19.26	73	101	61	4.5	2.65
1	44	45.6	46.2	3.1	95.5	313	45.4	9.6	12.3	6.6	29.8	6.79	3.14	0	0.11	1.6	0	3.88	116	37	180	0.17	12.5	0.45	59	3.08	145	36	23	23	0.64	17	43		0	0	0	0	0	0	0	0	81	21.99	75	93	60	4.72	2.58
1	29	45.6	45.4	2.43	93.8	324	38	8.7	11.9	6.4	30.4	5.32	2.42	0	0.13	2.5	0	4.24	129	39.7	206	0.17	11.9	0.34	66	3.41	244	24	20	13	0.83			2.34	0	2	0	0	0	0	0	0	59	23.74	82	99	56	4.64	2.09
1	44	45.6	35.2	2.03	90.4	308	41.2	9.1	12.3	7.3	27.8	4.46	1.57	0	0.53	12	0	4.13	115	37.3	205	0.18	12.7	0.32	64	5.56	249	25	24	34	0.96	38	39		0	0	0	0	0	0	0	0		23.42	74	88	53	4.32	2.15
1	52	45.6	37.3	2.1	85.8	316	36.9	8.5	10.6	8.8	27.1	4.59	1.71	0	0.38	8.2	0	4.28	116	36.7	214	0.18	12.7	0.4	63	3.61	298	25	27	20	1.08			3.65	0	0	0	0	0	1	0	0	64	19.17	64	105	71	4.48	1.61
1	56	45.6	45.4	1.88	89.9	311	40.1	9.5	11.4	7.3	27.9	4.11	1.87	0	0.07	1.7	0	4.4	123	39.5	157	0.14	12.7	0.3	76	5.07	311	44	24	12	0.55			2.73	0	0	0	0	0	0	0	0	69	22.95	76	99	64	5.02	3.06
1	38	45.6	41.3	1.92	95.3	32	42.3	11.9	10.8	6.9	30.2	4.21	1.74	0.02	0.24	5.7	0.5	4.47	135	42.6	116	0.15	12.6	0.29	65	4.72	198	14	18	14	1.29			1.29	0	0	0	0	0	0	0	0	70	22.77	74	117	73	5.07	2.54
1	59	45.6	46	2.4	88.7	316	37.9	8.4	11.1	7.2	28	5.27	2.43	0	0.06	1.2	0.1	4.6	129	40.8	198	0.16	11.9	0.38											0	0	0	0	0	0	0	1	72	22.41	78	164	97	5.56	2.5
1	29	45.6	41.6	1.92	97.7	33	45	11.1	13.4	7.8	32.1	4.21	1.75	0.02	0.19	4.5	0.5	4.08	131	41.9	265	0.25	12.1	0.33	70	3.75	134	19	16	14	0.84	11	50	1.61	0	0	0	0	0	0	0	0		21.01	64	113	76	3.99	2.06
1	39	45.6	44.7	2.41	93.8	324	42.3	9.1	11.1	8.2	30.4	5.28	2.36	0.01	0.08	1.4	0.1	3.98	121	37.3	244	0.22	13	0.43	60	5.25	362	9	19	10	2.11			0.24	0	0	0	0	0	0	0	0	63	20.08	71	97	55	4.14	2.17
0	61	45.6	44.3	2.72	93.8	33	44.2	12.6	17	8.7	30.4	5.96	2.64	0.01	0.07	1.2	0.2	5.29	161	49.6	177	0.22	13.3	0.52				24	17	16	0.71				1	2	1	1	0	0	0	0	62	29.54	99	135	87	4.23	2.58
1	61	45.6	45.3	3.09	88.1	339	38	8.4	11.4	6.8	29.8	6.79	3.08	0.01	0.15	2.3	0.1	4.49	134	39.5	319	0.26	12	0.46				19	19	24	1				0	0	0	0	0	0	0	0	79	22.04	82	139	70	5	4.89
1	25	45.6	44.6	1.5	88.1	317	40.1	8.4	10.6	7.3	27.9	3.28	1.46	0	0.08	2.5	0	4.33	121	38.1	225	0.18	13.9	0.24	67	3.51	221	8	16	13	2			0.18	0	0	0	0	0	0	0	0	67	17.47	58	88	49	4	2.18
0	23	45.6	43.3	2.42	88.3	29	42.9	10.3	12.1	7.5	28.8	5.31	2.3	0.01	0.18	3.4	0.2	5.24	151	41.5	284	0.29	12.1	0.4	84	3.22	348	24	30	29	1.25	16.9	81	3.54	0	2	1	0	0	0	0	0	80	26.84	95	123	72	4.29	2.33
0	44	45.6	44.4	2.29	97.5	321	41.2	9.1	11.9	8.9	31.3	5.02	2.23	0	0.05	1.1	0	4.66	146	45.4	137	0.12	12	0.45	80	4.38	292	34	20	67	0.59	18.4	48		2	3	1	0	0	0	0	0	56	26.3	92	128	78	4.42	3.05
1	30	45.6	43.8	2.68	94.4	329	41.2	8.7	10.6	8.1	31.1	5.88	2.57	0	0.15	2.5	0	4.63	144	43.7	219	0.19	11.8	0.48	50	3.36	289	13	12	10	0.92			0.57	0	0	0	0	0	0	0	0	55	24.02	90	99	56	3.88	2.19
0	56	45.6	37	3.02	89	337	46.5	9.3	12.8	8.9	29.9	6.61	2.44	0	0.56	8.5	0	4.94	148	43.9	217	0.2	13.4	0.59	62	5.27	290	12	15	16	1.25			6.74	2	2	0	0	0	0	0	1	70	27.16	98	139	85	4.93	2.73
0	51	45.6	45.7	2.66	93.4	298	40.1	9.1	11.9	6.7	27.8	5.83	2.67	0	0.11	1.9	0	4.84	135	45.2	209	0.19	11.7	0.39	76	4.52	429	30	18	56	0.6	35.7	52	0.36	0	0	1	0	0	0	0	0		24.62	83	132	83	5.66	2.83
1	33	45.6	43.5	1.7	74	299	38.9	7.2	9.4	8.1	22	3.72	1.62	0	0.1	2.6	0	3.85	85	28.4	195	0.14	14.3	0.3	48	3.3	250	7	13	12	1.86			1.92	0	0	0	0	0	0	0	0	63	17.8	63	98	55	5.22	2.5
0	37	45.6	44	3.25	90.1	303	40.1	9.3	11.9	8.9	27.3	7.13	3.14	0.01	0.1	1.4	0.1	5.74	157	51.7	283	0.26	13.5	0.64	89	6.21	318	32	36	30	1.13	19.1	65	0.37	0	2	0	0	0	0	0	1		25.65	85	161	90	4.86	2.57
1	24	45.6	40.4	3.11	88.4	327	39.1	9.4	11.9	8.6	28.9	6.83	2.76	0	0.36	5.3	0.1	4.67	135	41.2	251	0.23	11.8	0.59	64	4.24	242	48	32	25	0.67	11.7	61		0	0	1	0	0	0	0	0	73	28.67	95	123	72	4.85	2.48
0	41	45.7	43.8	2.55	98.9	325	43.4	10.5	13.1	8.8	32.2	5.57	2.44	0.02	0.07	1.3	0.4	4.66	150	46.1	209	0.22	12.2	0.49	64	3.33	461	21	19	52	0.9	14	50	0.21	2	3	0	0	0	0	0	0		19.13	72	118	80	4.64	3.28
0	28	45.7	39.8	1.61	89.8	332	41.9	10.3	12.2	10.8	29.8	3.52	1.4	0.01	0.12	3.4	0.3	5.3	158	47.6	207	0.21	13	0.38	87	4.53	464	25	28	31	1.12	13.9	56		2	3	0	0	0	1	0	0	58	19.62	76	117	73	4.43	1.98
0	29	45.7	42.8	2.74	94.9	316	41.7	10.4	12.7	8.8	30	6	2.57	0.01	0.15	2.5	0.2	5.14	154	48.8	169	0.17	12.3	0.53	90	4.88	375	27	19	37	0.7	13.4	64	0.3	0	2	1	0	0	0	0	0	71	25.47	86	117	72	4.38	2.56
1	42	45.7	38	2.46	90.5	306	44.8	12.7	20.3	6.9	27.7	5.39	2.05	0.04	0.47	8.7	0.7	4.51	125	40.8	191	0.24	13.8	0.37	73	5.05	221	11	12	11	1.09	11.8	55		0	0	0	0	0	0	0	0		17.58	64	110	71	4.34	1.96
1	48	45.7	44.5	2.4	87.8	333	46.2	8.9	9.7	8.4	29.2	5.26	2.34	0	0.08	1.4	0	4.96	145	43.5	298	0.26	12.4	0.44	63	4.03	376	30	27	44	0.9	11.2	88		0	0	1	0	1	0	0	0		30.41	90	137	81	10.42	3.63
0	49	45.7	38.5	3.36	84.1	344	47.4	9	7.2	12.6	28.9	7.34	2.83	0	0.23	3.1	0.1	5.28	153	44.4	179	0.16	13.6	0.92	92	6.73	282	25	20	33	0.8	20.2	57	0.2	2	2	0	0	0	0	0	1	64	24.05	94	119	72	4.82	2.37
1	50	45.7	41.5	3.09	92.3	319	40.8	10.4	12.7	6.7	29.4	6.75	2.8	0.06	0.35	5.2	0.9	4.39	129	40.5	334	0.35	12.4	0.45	63	5.77	216	19	14	43	0.74	12.2	55		0	0	1	0	0	0	1	0		26.61	87	108	62	4.23	3.63
1	52	45.7	42.7	2.17	91.6	325	41.4	10.6	9.7	8.4	29.7	4.74	2.02	0.01	0.14	2.9	0.2	3.97	118	36.3	106	0.11	10.8	0.4	81	4.86	262	31	29	179	0.94	14.2	113	0.8	0	2	0	0	0	0	0	0	75	22.66	77	142	78	4.16	2.24
1	22	45.7	45.3	1.97	88.6	343	46.2	9.3	8.8	7.7	30.3	4.31	1.95	0	0.05	1.2	0	4.64	141	41.1	170	0.15	12.9	0.33	64	4.36	287	12	23	10	1.92	9	39		0	0	0	0	0	1	0	0	63	19.27	63	97	61	5.21	2.54
1	54	45.7	46.8	2.42	84.1	340	47.4	8.4	9.2	5.7	28.5	5.28	2.47	0	0.1	1.8	0	4.66	133	39.1	242	0.2	13	0.3	74	5.79	245	15	17	13	1.13	14.3	46		0	2	0	0	0	0	0	0	61	20.44	70	123	69	4.66	2.45
0	43	45.7	44.6	3.01	87.3	347	49.7	9.5	11.4	7.4	30.3	6.58	2.94	0.02	0.13	2	0.3	5.84	177	50.9	208	0.19	13.1	0.49	59	4.08	338	28	18	32	0.64	11.2	96		0	0	1	0	0	0	0	1		28.34	98	126	75	4.95	3.15
0	34	45.7	46.1	2.21	87.2	335	49.7	10.7	12.3	6.2	24.8	4.83	2.23	0.01	0.09	1.8	0.2	4.63	115	40.3	197	0.21	13.1	0.3	49	4.12	227	1	13	8	13	30	67	0.24	0	1	0	0	1	0	0	0	68	19.71	72	115	76	6.79	1.87
1	22	45.7	44.7	2.05	92.9	363	47.4	10.3	11.1	8	33.7	4.48	2	0.01	0.06	1.3	0.3	4.21	142	39.1	165	0.16	12.3	0.36	57	4.89	171	10	17	9	1.7	19	45		0	0	0	0	0	0	1	0	59	16.65	68	98	60	4.19	2.42
1	55	45.7	44.4	1.52	92.7	301	50.9	10	8.4	8.8	27.9	3.32	1.47	0.01	0.03	1	0.2	3.54	109	32.8	187	0.18	12.9	0.29	63	3.56	186	14	18	11	1.29	30.3	49		0	1	0	0	0	0	0	0	59	20.96	75	125	85	5.08	3.28
0	43	45.7	41.9	3.47	90.1	330	41	10.3	12.4	10	29.3	7.66	3.21	0.02	0.16	2.1	0.3	5.53	162	49.8	196	0.2	12.6	0.8	96	4.89	356	33	25	56	0.76	33.2	54	3.77	0	3	0	0	0	1	0	0	58	24.91	80	133	76	5	4.13
0	27	45.7	42.9	2.72	87.5	297	45.4	9.3	10.1	7.6	26	5.95	2.55	0.01	0.22	3.6	0.1	5.12	154	51.8	202	0.18	14	0.45	94	5.25	208	23	18	18	0.78	27.4	65		0	2	0	0	0	0	1	0	61	20.31	83	116	72	4.15	2.54
0	43	45.7	42.4	2.36	93.7	293	47.5	10.4	11.1	8.5	26.5	5.16	2.19	0	0.18	3.4	0	5.16	137	48.3	203	0.21	12.8	0.44	95	5.6	328	32	25	53	0.78	23.1	64		2	3	0	0	0	0	0	0	65	24.61	76	117	73	4.24	3.57
1	31	45.7	45.6	2.77	94.4	33	40.6	10	11.8	6.6	31.3	6.07	2.77	0.02	0.11	1.8	0.3	4.86	152	45.9	252	0.25	12	0.4	61	3.67	460	16	17	8	1.06	31.6	47		0	0	0	0	0	0	0	1		20.94	65	117	76	4.15	2.21
0	50	45.7	40.7	3.42	88.8	332	40.1	7.8	9.7	11.6	29.4	7.49	3.05	0	0.15	1.9	0	5.12	151	45.4	256	0.19	12.3	0.87	72	6.29	354	24	22	20	0.92	28.5	66				0	0	0	0	1	0	77	24.9	88	128	84	5.66	1.98
0	27	45.7	47.4	2.06	90.7	327	39.1	7.7	10.1	5.7	29.6	4.52	2.14	0	0.06	1.3	0.1	4.66	138	42.2	213	0.16	11.4	0.26	69	2.98	252	15	18	19	1.2	26.1	50	1.56	0	2	0	0	0	0	0	0	62	21.19	72	115	73	4.8	2.06
1	60	45.7	44.4	3.65	89.5	326	36.9	7.7	10.1	5.7	29.1	7.99	3.55	0	0.34	4.2	0	5.14	150	46	289	0.22	12.4	0.45	55	7.61	301	20	19	17	0.95			0.6	0	0	1	0	0	0	0	0	56	25.44	78	132	70	5.78	3.57
0	40	45.7	42.8	1.78	96.7	35	45.6	11.3	15.2	9.7	31.4	3.9	1.67	0.01	0.06	1.5	0.3	5.19	163	45.4	202	0.25	12.3	0.38	82	4.8	368	28	21	41	0.75	34.5	44	2.21	1	3	1	1	0	0	0	0	76	27.1	93	151	112	5.03	3.45
1	51	45.7	46.4	2.63	92.4	316	43.3	8.5	11.1	6.4	29.1	5.75	2.67	0	0.08	1.4	0	4.11	120	37.9	286	0.24	12.4	0.37	54	2.35	238	9	18	16	2	14.9	43		0	2	1	0	0	0	0	1		27.53	82	130	85	4.46	2.5
1	64	45.7	43.1	2.84	92.1	338	40.1	7.9	10.6	8.9	31.1	6.21	2.67	0	0.15	2.4	0	3.98	124	36.6	225	0.17	11.2	0.55	60	6.16	234								0	0	0	0	0	0	0	0		26.62	82	151	85	4.65	2.43
0	47	45.7	40.7	4.37	99.4	355	42.3	8.5	11.4	11.4	35.2	9.55	3.89	0	0.2	2.1	0	4.93	174	49	376	0.31	12.3	1.09	82	5.47	427	31	31	77	1			0.6	0	3	1	0	0	0	0	0	66	25.5	95	124	87	5.39	3.58
1	71	45.7	46.3	4.56	88.1	321	40.1	8.1	10.6	7.2	28.3	9.99	4.62	0.01	0.08	0.8	0.1	4.87	138	42.9	241	0.19	11.7	0.72	65	4.44	290	40	27	23	0.68			2.98	0	0	1	0	0	0	0	0	76	26.56	83	160	96	7.68	4.06
1	46	45.7	46	2.18	84.8	319	35	8.1	10.1	6.3	27	4.77	2.19	0	0.09	2	0	4.95	134	41.9	190	0.15	11.8	0.3	66	6.34	289	20	18	19	0.9			1.48	0	0	0	0	0	0	0	0	56	21.5	63	114	67	4.25	2.93
1	29	45.7	39.8	2.93	92.6	326	39.1	7.7	9.7	8.1	30.2	6.4	2.55	0.01	0.4	6.3	0.1	4.43	134	41	224	0.17	12	0.52	59	4.18	302	21	20	13	0.95	11	50		0	2	0	0	0	0	1	0	94	20.45	63	99	66	4.19	2.12
0	23	45.7	38.1	2.91	92.4	34	39.4	8.7	9.8	9.9	31.2	6.37	2.43	0.07	0.33	5.2	1.1	4.97	155	45.9	313	0.27	11.9	0.63	100	5.47	521	30	21	24	0.7				2	0	0	0	0	0	0	0	66	21.47	78	107	76	5.05	2.37
1	47	45.7	43.2	2	81.6	345	38	9.2	11.4	8.4	28.1	4.37	1.89	0	0.12	2.7	0	4.26	120	37	220	0.2	13.6	0.37	45	4.67	245	29	25	10	0.86			1.89	0	0	0	0	0	0	0	0	64	25.63	70	138	80	4.48	2.21
0	50	45.7	43.5	2.84	87.3	356	38	8.6	12.3	7.9	31	6.21	2.7	0	0.18	2.8	0.1	4.76	148	41.5	202	0.17	11.9	0.49	93	7.1	290	14	21	24	1.5	26.7	72	1.69	1	1	0	0	0	0	0	0	95	27.34	93	132	78	14.57	2.95
1	46	45.7	46.4	2.96	84.2	355	36.9	9.3	13.3	7.1	29.9	6.48	3.01	0	0.05	0.7	0	4.58	137	38.5	184	0.17	12.3	0.46	65	6.65	282	52	34	20	0.65			1.27	0	0	1	0	0	0	0	0	63	22.21	75	108	63	5.08	3.37
1	77	45.7	44.9	4.05	96.1	341	42.3	10.2	16.3	6.2	32.7	8.87	3.98	0	0.29	3.2	0	4.15	136	39.8	142	0.17	12.2	0.55	65	7.22	542	18	21	27	1.17	21.4	64	0.9	0	0	1	0	0	0	0	0	49	26.02	81	120	70	5.41	4.05
1	73	45.7	38.8	1.96	91	316	43.3	8.3	11.4	11.3	28.6	4.29	1.67	0	0.18	4.1	0.1	4.67	134	42.4	191	0.15	14.1	0.48	73	7.74	347	31	24	26	0.77	13.9	70	1.09	0	0	1	0	1	0	0	0	74	30.78	100	120	80	4.99	3.45
0	51	45.7	42.2	2.97	99.7	320	40.1	8.8	11.4	9.1	31.9	6.49	2.74	0	0.2	3	0	4.92	157	49	149	0.13	12.3	0.59	108	9.99	416	33	23	59	0.7			3.14			0	0	0	0	0	1	62	25.21	81	119	80	4.54	4.46
1	43	45.7	46	2.41	86.3	342	39.1	8	10.1	7.3	29.5	5.28	2.43	0	0.06	1	0	4.5	133	38.8	202	0.16	12.6	0.39				14	18	12	1.29	22.2	55		0	2	0	0	0	0	0	0		23.28	69	111	62	4.59	2.29
0	25	45.7	41.2	3.56	89.1	346	42.3	9.1	11.1	9.8	30.8	7.78	3.2	0	0.26	3.3	0	5	154	44.5	266	0.24	12.8	0.76	88	5.33	405	18	27	35	1.5	24.4	80	1.02	2	2	0	0	0	0	1	0	78	24.66	80	128	75	4.47	2.81
1	47	45.7	45.8	1.75	89.4	307	38	10.2	15.5	7.4	27.4	3.84	1.76	0	0.04	1.1	0.1	4.59	126	41	175	0.17	13	0.29	44	4.83	206	7	15	12	2.14	15.5	44	0.17	0	0	0	0	0	0	0	0	59	20.34	72	135	88	5.4	2.42
0	58	45.7	43.1	3.05	89.3	328	40.1	8.2	10.1	9.2	29.2	6.66	2.87	0	0.13	2	0	4.96	145	44.2	185	0.15	12.8	0.61	102	6	385	20	25	18	1.25	23.3	39	3.4	2	2	0	0	0	0	0	0		25.1	80	140	91	5.3	3.08
0	47	45.7	41.5	3.58	83.6	337	40.1	9.9	11.9	8	28.2	7.84	3.25	0	0.38	4.8	0	6.13	173	51.2	209	0.2	12.4	0.63	70	4.72	302	30	19	13	0.63			7.35	2	0	0	0	0	0	0	0	72	30.82	96	138	94	4.77	2.58
1	47	45.7	34.7	2.26	87.1	343	40.1	8.4	11.1	8.5	29.8	4.95	1.72	0	0.55	11.1	0	4.52	135	39.3	231	0.19	12.5	0.42	62	6.36	328	21	22	20	1.05	22.1	60	3.26	0	2	1	0	0	0	0	0	59	22.96	75	129	84	5.1	2.43
1	30	45.7	41.6	2.21	97.7	319	39.1	9.4	11.1	9.5	31.2	4.84	2.01	0	0.15	3.2	0	3.78	118	36.9	137	0.12	11.4	0.46	63	5.55	173	10	12	28	1.2			1.31	0	0	0	0	0	0	1	0	73	19.53	68	113	67	4.04	2.03
1	42	45.7	41.1	2.68	92	307	43.3	9.1	11.9	6.4	28.2	5.87	2.41	0	0.4	6.9	0	4.71	133	43.3	205	0.18	12.9	0.37	64	4.13	255	14	15	18	1.07			0.59	0	0	0	1	0	0	0	0	82	22.77	70	146	87	4.17	1.58
0	35	45.7	39.5	3.18	89.1	329	38	9.8	13.3	10	29.3	6.95	2.75	0.01	0.33	4.7	0.1	5.18	152	46.1	225	0.22	11.9	0.69	87	5.81	473	41	26	107	0.63			2.43	0	3	1	0	0	0	1	0	73	23.36	85	133	79	4.93	3.62
1	43	45.7	45.4	2.18	87.9	330	39.1	7.7	9.7	6	29	4.77	2.17	0	0.13	2.8	0.1	4.55	132	39.9	323	0.24	11.8	0.29	65	5.24	285	23	27	10	1.17			0.77	0	0	0	0	0	0	0	0	55	24.24	80	106	69	4.72	2.46
0	48	45.7	44.4	3.54	92.8	313	41.2	10.5	14.5	6.4	29.1	7.73	3.43	0	0.27	3.4	0	5.53	161	51.3	214	0.22	12.9	0.5	68	4.06	367	26	24	10	0.92			0.45	2	0	1	0	0	0	0	0	67	22.53	82	121	75	4.35	2.15
1	63	45.7	46.9	2.58	88.2	33	39.8	9.8	11.5	5.5	29.5	5.65	2.65	0.04	0.07	1.2	0.7	4.99	147	44	302	0.3	12.5	0.31	75	9.15	359	12	14	27	1.17	32.2	52		0	0	1	1	0	0	1	0	61	30.47	107	153	84	5.24	3.67
1	41	45.7	43.6	1.97	87	343	36.9	9.4	11.9	9.6	29.8	4.3	1.88	0	0.05	1.1	0	4.15	124	36.1	226	0.21	12.5	0.41	64	3.99	201	10	15	13	1.5			1.01	0	2	0	0	0	0	1	0	59	20.06	74	109	68	4.49	1.91
0	35	45.7	44.2	2.37	89.3	328	41.2	8.6	10.1	8.4	29.3	5.18	2.29	0	0.08	1.6	0	5.32	156	47.5	249	0.21	12.2	0.44	82	5.04	315	23	21	25	0.91	21	56		2	2	0	0	0	0	0	0	65	23.72	80	110	68	4.49	2.51
1	43	45.7	44.8	2.01	83.8	316	39.1	7.8	9.2	5.9	26.5	4.41	1.97	0	0.16	3.7	0	4.11	109	34.4	283	0.22	13.6	0.26	67	4.04	195	23	18	20	0.78	25.6	65	1.99	0	0	0	0	0	0	1	0		20.43	66	101	59	5.24	2.81
0	37	45.8	43.8	2.36	90.5	32	40.7	11.6	10.1	8.5	29.3	5.16	2.26	0.01	0.09	1.7	0.2	5.29	155	47.9	298	0.28	12.4	0.44	72	4.64	336	11	12	32	1.09	20.9	106	5.75	2	2	0	0	0	0	0	0	76	21.72	75	116	78	4.63	3.29
0	37	45.8	44.9	2.39	98.1	326	44.6	9.4	10.6	7.9	32	5.21	2.34	0.02	0.05	1	0.4	4.72	151	46.3	271	0.25	12.7	0.41	75	3.35	334	26	24	46	0.92	25.9	38		0	3	1	0	0	0	1	0	57	25.14	85	116	76	4.31	3.19
0	38	45.8	41.6	2.17	89	327	42.9	11.9	15.9	6.5	29.1	4.74	1.97	0.02	0.27	5.7	0.4	6.36	185	56.6	193	0.23	13.2	0.31	71	6.06	309	16	18	11	1.13	15.9	65	0.96	0	0	0	0	0	0	0	0		22.76	76	120	77	4.13	2.76
0	57	45.8	45.6	2.56	93.4	330	42.8	11	14	7.9	30.9	5.59	2.55	0.01	0.03	0.5	0.2	5.02	155	46.9	213	0.23	12.9	0.44	83	4.53	455	22	22	29	1	20.4	53		0	3	1	0	0	0	0	0	68	27.64	91	148	77	5.37	3.04
0	68	45.8	42.2	3.12	99.6	329	45.2	11.5	14.4	8.5	32.8	6.82	2.88	0.03	0.21	3.1	0.4	5.06	166	50.4	221	0.25	12.7	0.58	71	5.51	304	47	31	20	0.66	22.5	67		2	2	1	0	0	0	0	0	66	27.72	98	156	88	5.98	3.16
1	66	45.8	41.6	2.36	99.3	315	44.9	11.8	14.9	10.1	31.3	5.15	2.14	0.01	0.12	2.3	0.2	4.57	143	45.4	208	0.25	12.7	0.52	69	5.89	292	12	18	10	1.5	22.5	81		0	2	1	0	0	0	0	0	54	20.34	73	104	60	4.01	2.04
1	43	45.8	43.6	2.33	92.7	325	42.8	10.2	11.9	7.5	30.1	5.09	2.22	0.01	0.15	2.9	0.2	4.38	132	40.6	232	0.24	13	0.38	68	4.21	241	20	22	22	1.1	15.7	39	0.35	0	0	0	0	0	1	0	0	73	21.63	64	108	73	4.43	2.45
0	69	45.8	45.5	2.99	93.4	324	43.2	11.8	14.5	7.4	30.3	6.51	2.96	0.03	0.05	0.8	0.5	5.61	170	52.4	176	0.21	12.9	0.48	75	6.25	253	16	17	25	1.06	23.1	61		1	0	0	0	0	0	0	0	73	27.25	87	127	80	4.64	2.82
0	58	45.8	39.6	1.7	95.4	312	46.4	10.3	11.8	11.9	29.8	3.71	1.47	0.03	0.07	1.9	0.8	4.97	148	47.4	223	0.23	13.8	0.44	79	6.38	295	19	19	23	1	19.9	58		0	0	0	0	0	0	0	0	65	21.55	70	113	70	4.57	1.82
1	47	45.8	44.6	2.71	92.9	327	41.9	12	14.5	7.9	30.4	5.92	2.64	0.02	0.08	1.4	0.3	5.04	153	46.8	201	0.24	12.7	0.47	67	6.32	301	27	24	35	0.89	23.5	60		0	2	1	0	0	0	0	0	76	33.62	103	140	83	5.18	3.92
0	56	45.8	44.6	1.91	89.9	339	43.1	9.6	10.9	7	30.5	4.17	1.86	0.01	0.1	2.4	0.2	5.57	170	50.1	286	0.28	13.2	0.29	62	5.93	401	26	18	25	0.69	14.4	51		2	0	1	0	0	0	0	0	78	27.44	91	120	70	3.74	2.49
1	27	45.8	46.1	2.23	86.9	326	42.6	8.7	8.4	7.4	28.3	4.87	2.25	0	0.03	0.6	0	4.8	136	41.7	183	0.15	12.8	0.36	67	3.92	243	18	18	24	1	19.2	65		0	0	0	0	0	0	0	0	74	22.07	78	113	74	4.04	2.57
1	61	45.8	45.2	2.38	93	337	46.2	10.6	11.4	8.1	31.3	5.19	2.35	0	0.05	0.9	0	4.37	137	40.6	221	0.23	11.7	0.42	88	5.61	337	22	22	16	1	13.1	59		0	0	1	0	0	0	1	0		28.07	90	150	109	4.5	2.56
1	53	45.8	46.8	2.36	85.7	327	48.5	9	9.2	6	28	5.15	2.41	0	0.07	1.4	0	4.74	133	40.6	206	0.18	13.9	0.31	46	4.01	294	48	32	60	0.67	24.4	103		0	2	0	0	0	0	0	1	70	21.67	75	120	69	4.6	2.38
1	22	45.8	45.1	1.87	93.6	326	55.6	10.2	11.9	8.1	28.6	4.08	1.84	0	0.04	0.9	0.1	5.17	148	48.3	135	0.13	13.3	0.33	55	3.11	219	17	21	10	1.24	13.5	40		0	0	0	0	0	0	1	0	64	18.26	57	115	73	4.63	1.99
0	44	45.8	42	4.28	97.5	322	43.5	11.1	12.8	7.7	31.6	9.15	3.13	0.02	0.4	4.3	0.2	4.46	141	43.5	244	0.27	12.4	0.72	73	4.42	264	17	16	18	0.94	16.3	48	2.8	2	0	0	0	0	0	1	0	53	18.7	70	96	63	4.05	3.27
0	23	45.8	41.5	2.44	85	351	47.4	8.8	9.7	9.9	29.8	5.33	2.21	0	0.15	2.9	0	5.79	173	49.2	160	0.14	12.8	0.53	73	4.03	403	14	16	20	1.14	12	65		0	0	0	0	0	0	0	0	65	23.77	79	133	83	4.85	2.19
1	23	45.8	43.5	2.4	86.1	376	46.2	10.3	10.6	8.5	32.3	5.25	2.29	0.01	0.11	2	0.2	4.27	138	36.7	141	0.14	12.7	0.45	51	3.86	299	11	15	10	1.36	19.4	42		0	0	0	0	0	0	0	0	72	22.21	68	94	55	3.73	2.4
0	42	45.8	45.9	1.41	90	292	48.5	10.5	13.7	6.7	22.4	4.07	1.41	0	0.05	1.6	0	4.28	110	38.5	118	0.12	12.7	0.21	62	5.71	287	106	46	38	0.43	18.6	56	0.54	0	2	0	0	0	0	0	0	63	31.07	87	131	77	5.64	2.92
1	24	45.8	43.2	3.03	83.7	317	46.2	8.5	9.9	10	26.5	6.65	2.88	0	0.06	0.9	0	4.71	125	39.4	208	0.17	13	0.68	37	6.38	328	54	47	157	0.87	13.5	252		0	2	0	0	0	0	1	0	101	20.69	75	121	71	5.67	1.86
0	27	45.8	41.1	2.73	89.9	361	46.5	8.5	9.06	6.7	32.5	5.96	2.45	0.02	0.36	6.1	0.3	4.83	157	43.4	165	0.14	13.3	0.4	86	4.51	296	32	25	23	0.78	17.4	67	2.84	0	2	0	0	0	1	0	0	86	21.39	74	127	82	4.63	2.69
1	30	45.8	44.2	2.99	86.3	33	39.2	9.8	11.8	8.3	28.2	6.52	2.88	0.01	0.1	1.5	0.2	5.04	142	43.5	311	0.3	12.7	0.54	58	5.28	254	16	20	21	1.25			0.35	0	2	0	0	0	0	0	0	66	25.24	76	113	69	5.81	3.28
0	47	45.8	45.6	2.62	91.7	332	42.3	7.7	10.1	6.1	30.4	5.72	2.61	0	0.15	2.6	0	4.53	138	41.5	239	0.18	13.1	0.35	72	3.34	289	22	19	39	0.86	18	54	6.41	0	2	1	0	0	0	1	0	63	22.92	83	125	89	4.87	3.94
1	36	45.8	27.6	3.2	103.2	301	50.7	8.1	11.1	11.3	31	6.98	1.93	0	1.07	15.3	0	3.35	104	34.5	213	0.17	14.6	0.79	83	6.22	194	22	23	20	1.05				0	0	1	0	0	1	0	0		30.46	90	119	73	4.51	3.81
1	70	45.8	41.7	2.58	101.5	311	40.1	8.2	10.6	8.9	31.5	5.62	2.35	0	0.2	3.6	0	4.18	132	42.4	229	0.18	12	0.5	68	4.32	243								0	0	0	0	0	1	0	0		22.99	81	119	83	4.63	3.62
1	54	45.8	42.8	2.19	91.2	32	44.3	11.7	14.7	7.9	29.2	4.79	2.05	0.02	0.15	3.1	0.4	4.66	136	42.5	171	0.2	13.5	0.38	53	5.16	246								0	0	1	0	0	0	0	0		23.34	77	127	76	5.95	2.81
0	57	45.8	45.4	3.17	94.2	32	43.9	9.7	11.4	7.7	30.3	6.92	3.14	0.03	0.05	0.7	0.4	5.48	166	41.6	249	0.24	13.2	0.53	62	5.66	450										1	0	0	0	0	0		24.91	90	126	74	5.04	4.5
1	53	45.8	46.8	2.02	91.2	301	38	7.3	8.8	5.8	27.4	4.4	2.06	0	0.07	1.5	0.1	4.08	112	37.2	232	0.16	11.3	0.26	72	5.08	158	25	31	15	1.24			1.37	0	0	0	0	0	0	0	0	74	18.07	65	107	75	5.11	2.12
0	44	45.8	44.5	2.82	82.2	339	35.8	9.4	13.7	7	24.7	6.17	2.74	0	0.17	2.8	0	5.45	135	39.8	186	0.17	14.5	0.43	107	3.16	399	30	15	67	0.5				0	0	1	0	0	0	0	0	72	29.73	93	156	90	5.57	4.47
1	58	45.8	45.8	2.33	91.4	339	36.9	10.4	15.9	6.7	30.9	5.09	2.33	0	0.09	1.7	0	4.33	134	39.5	222	0.23	12.2	0.34	66	3.94	277	13	20	16	1.54			0.48	0	2	1	0	0	0	1	0	61	23.24	79	99	64	5.15	3.19
1	54	45.8	44.1	2.25	91.2	322	38	9.7	11.9	5.4	29.3	4.91	2.17	0	0.23	4.6	0	4.02	118	36.6	231	0.22	11.9	0.27	61	3.9	201	25	26	39	1.04			0.78	0	0	0	0	0	0	0	0	58	21.08	68	133	79	4.85	3
1	56	45.8	41.4	2.55	94.8	329	38	8.8	12.8	7.9	31.2	5.56	2.3	0	0.27	4.9	0.1	4	125	37.9	178	0.15	11.8	0.44	54	3.81	327	15	26	14	1.73			1.09	0	2	0	0	0	0	0	0	66	22.96	70	117	69	3.87	1.55
0	27	45.8	44.7	1.7	98.6	345	43.3	8.1	9.2	6.7	34	3.72	1.66	0	0.11	2.9	0	4.5	153	44.3	182	0.14	11.6	0.25	92	7.41	289	22	23	29	1.05	25.3	77		0	2	0	0	0	0	0	0	61	18.17	71	115	71	4.59	2.43
1	78	45.8	45.6	2.71	100.7	341	40.1	8.7	10.6	6.8	34.2	5.91	2.69	0	0.1	1.8	0.1	3.88	133	39	191	0.16	11.6	0.4	61	4.98	323	19	22	19	1.16	16.7	45	2.54	0	0	1	1	0	0	0	0	68	21.93	99	120	80	5.7	3.75
0	41	45.8	31.3	2.04	89.2	334	35.8	10.5	15.5	9	29.8	4.46	1.4	0	0.62	13.9	0.1	4.63	138	41.2	186	0.19	11.9	0.4	98	4.7	509	21	18	22	0.86			1.4	0	2	0	0	0	0	0	0	56	23.62	82	118	83	4.98	2.49
1	27	45.8	43	2.14	92.6	320	39.1	9	13.3	8	29.6	4.66	2	0	0.14	3.1	0	4.22	125	39	200	0.18	12	0.38	75	5.49	308	48	20	18	0.42			0.85	0	0	0	0	0	0	1	0	61	25.24	80	106	58	4.44	2.58
1	26	45.8	46.5	2.76	80.3	310	38	10.2	11.4	4.4	24.9	6.04	2.81	0	0.2	3.4	0	4.65	116	37.3	243	0.24	13.9	0.26	58	4.18	233	12	25	9	2.08			0.25	0	2	0	0	0	0	0	0	62	25.33	68	106	56	4.45	2.37
0	29	45.8	35.5	2.89	90.8	325	42.3	7.5	9.7	9.4	29.5	6.32	2.24	0	0.59	9.4	0	5.28	156	47.9	213	0.15	12	0.6	80	5.25	336	24	15	13	0.63			5.58	2	2	0	0	0	0	1	0	66	24.82	83	130	90	4.23	3.58
0	34	45.8	39.3	3.72	85.3	349	38	8.9	11.9	9.2	29.8	8.11	3.19	0.01	0.46	5.7	0.1	4.76	142	40.6	251	0.22	12.1	0.74	73	5.34	419	40	21	26	0.53	11.2	72	0.41	0	0	1	0	0	0	1	0	70	26.67	92	124	73	3.96	3.58
1	30	45.9	39	2.79	90.7	297	42.3	8.5	11.9	9.2	27	6.08	2.37	0	0.36	5.9	0	4.37	118	39.6	256	0.21	12	0.56	62	4.07	176	10	17	13	1.7	15.2	40	1.07	0	0	0	0	0	0	0	1		19.68	66	107	63	5.41	1.84
0	36	45.9	40.3	3.26	92.1	333	39.6	11	13.3	8.8	30.6	7.12	2.87	0.03	0.33	4.6	0.4	5.58	171	51.4	210	0.23	11.9	0.63	61	4.24	352	47	48	31	1.02	17.4	65	0.8	2	0	1	0	1	0	0	0	72	31.74	100	136	82	6.51	2.77
1	31	45.9	42.5	2.06	92	316	40.8	11	13.5	9.6	29	4.49	1.91	0.02	0.07	1.6	0.4	4.48	130	41.2	233	0.26	12.5	0.43	56	3.81	256	10	19	16	1.9	10.9	73	0.88	0	0	0	0	0	0	1	0	74	18.55	65	107	65	4.17	2.02
1	73	45.9	44.7	2.62	98.4	314	44.3	11.3	14	7	30.9	5.71	2.55	0.03	0.11	1.9	0.5	4.44	137	43.7	289	0.33	12.6	0.4	72	5.68	242							0.29	0	0	1	0	0	1	0	0		23.83	76	138	81	4.67	4.53
1	54	45.9	44	2.18	100.2	333	48.5	9.7	8.8	8.2	33.3	4.74	2.09	0	0.09	1.9	0.1	3.3	110	33	206	0.19	11.9	0.39	68	4.61	354	16	27	8	1.69	19.9	67	0.35	0	2	0	0	0	0	0	0	70	20.61	70	100	61	5.2	2.81
1	81	45.9	44.1	3.63	96.6	315	43.7	10.1	11.8	8.8	30.5	7.91	3.49	0.02	0.07	0.9	0.3	4.43	135	42.8	306	0.31	12.8	0.7	94	7.17	422	16	18	17	1.13	10.6	70		0	0	1	0	0	1	0	0	87	24.46	89	136	74	3.98	2.49
1	56	45.9	46.1	2.44	91.3	332	46.2	10.6	14.5	5.6	30.3	5.31	2.45	0	0.12	2.3	0.1	4.29	130	39.1	244	0.25	12	0.3	73	5.96	285	11	22	11	2	13.6	101	0.92	0	0	0	0	0	0	0	0	68	24.67	79	142	78	5.11	3.46
1	44	45.9	41.4	1.95	76.8	336	47.4	9.1	9.7	10.7	25.7	4.24	1.76	0.01	0.08	1.8	0.2	4.58	118	35.1	229	0.2	14.2	0.45	63	4.72	296	31	25	18	0.81	9.6	48		0	0	1	0	0	0	0	0	68	25.91	82	135	81	4.6	2.68
1	38	45.9	41.3	3.14	87.8	325	46.2	10.7	10.6	6.5	25	6.85	2.83	0.01	0.43	6.3	0.1	5.31	133	46.6	185	0.19	12.4	0.45	58	5.85	215	13	12	13	0.92	14.2	45		0	2	0	0	0	0	0	0	73	22.68	70	107	68	4.01	1.96
0	37	45.9	42.3	2.83	89.2	334	40.1	7.8	10.6	11.1	29.8	6.17	2.61	0.01	0.04	0.6	0.1	5.09	152	45.4	227	0.17	11.6	0.69	86	3.99	399	41	21	46	0.51	28.3	41	2.42	0	2	1	0	0	0	0	0		27.41	85	127	76	5.27	5.73
0	24	45.9	47	2.25	85.7	424	47.4	8.8	10.1	5.4	36.3	4.91	2.31	0.01	0.08	1.5	0.2	5.36	155	45.9	181	0.15	12.7	0.27	54	7.44	413	24	15	22	0.63			14.72	0	2	0	0	0	0	0	1	82	21.14	77	110	70	5.61	2.82
0	43	45.9	40.6	2.47	85.8	367	49.7	8.7	9.2	11.7	31.5	5.39	2.19	0.01	0.08	1.5	0.2	5.49	173	47.1	160	0.13	13.9	0.63	69	6.84	341	21	26	29	1.24			0.31	2	2	1	0	0	0	0	0	85	25.39	84	146	87	4.62	3.73
1	40	45.9	47.1	3.17	86.7	338	52.1	9.7	8.8	6	29.3	6.9	3.25	0.01	0.06	0.9	0.1	4.77	140	41.3	205	0.19	13.2	0.41	50	5.02	286	145	71	226	0.49	16.5	110		0	2	0	0	0	0	0	0	58	23.15	71	114	67	4.52	3.85
0	50	45.9	46.8	2.19	97.6	33	43.7	9.3	10.8	6.1	31.8	4.77	2.23	0.03	0.03	0.6	0.6	5.1	162	49.8	270	0.25	12.6	0.29	79	3.03	395	54	27	36	0.5	20.2	49	6.27	0	3	1	1	0	0	0	0	64	24.46	83	140	90	5.94	2.65
0	47	45.9	44.6	2.04	94.5	32	42.7	12.1	16	7.9	30.1	4.44	1.98	0.01	0.06	1.4	0.2	5.28	159	49.9	146	0.18	12.6	0.35	81	3.55	331	26	23	14	0.88	23.2	57	1.81	0	2	0	0	0	0	0	0	74	24.28	74	115	72	4.4	3.32
0	57	45.9	35.1	4.08	89.2	324	42.7	11.5	15	7.8	30.4	8.89	2.5	0.02	1.6	11	0.2	5.73	174	51.1	278	0.22	13.1	0.69	78	8.42	369	29	26	25	0.9	19.3	62	5.71			0	0	0	0	0	0	61	23.53	84	103	65	4.08	3.69
0	35	45.9	42	2.02	106.3	315	44.2	10.9	13	7.2	37.6	4.6	1.93	0.02	0.3	4.5	0.4	4.15	156	44.1	244	0.26	11.3	0.33	84	3.37	199	37	25	35	0.68	15.6	65	2.5	2	2	1	0	0	0	0	0	63	24.42	84	115	70	4.63	2.35
0	29	45.9	41.4	2.61	97.4	330	44.3	9.8	11.4	7.7	32.1	5.68	2.35	0.02	0.26	4.6	0.2	4.99	160	49.1	246	0.24	12.7	0.44	80	5.42	327	28	20	26	0.71	16.1	46	6.46	2	3	0	0	0	0	0	0	71	27.13	94	114	70	4.63	2.52
1	50	45.9	43.6	2.04	89.9	323	44.3	9.6	12.8	9.1	29	4.43	1.93	0	0.06	1.3	0.1	4.13	120	37.1	200	0.19	12.7	0.4	54	4.97	221	24	32	9	1.33	15.7	38		0	0	0	0	0	0	0	0		19.98	61	106	63	4.43	3.42
1	57	45.9	41	2.03	91.8	340	40.1	9.4	13.3	7.7	31.2	4.42	1.81	0	0.24	5.4	0	4.71	147	43.2	158	0.14	11.3	0.34	68	8.41	281	20	24	20	1.2	26.1	54		0	0	0	0	0	0	1	0		24.03	82	130	81	4.76	3.05
1	64	45.9	47.2	4.14	91.3	319	43.3	8.2	10.6	5.2	29.1	9.01	4.25	0.01	0.14	1.5	0.1	4.43	129	40.4	286	0.23	12.5	0.47	57	4.7	295	15	18	23	1.2	12.2	67		0	0	1	0	0	0	1	0		27.18	88	174	89	4.79	2.84
1	24	45.9	43.3	1.82	80.3	336	38	10.1	12.8	9.5	26.9	3.96	1.71	0	0.05	1.3	0.1	4.68	126	37.5	191	0.19	12.9	0.38	75	5.42	232	12	17	10	1.42	29.8	47		0	0	0	0	0	0	0	0		20.13	75	97	62	4.35	2.82
0	51	45.9	38.6	3.24	84.7	336	36.9	8.7	11.4	14.7	28.4	7.06	2.72	0	0.06	0.8	0.1	5.13	146	43.4	236	0.2	12.3	1.03	59	5.44	398	98	41	120	0.42	27.1	83		0	2	1	1	0	0	0	0	98	27.78	96	170	97	5.75	2.61
1	52	45.9	43.7	3.06	88.4	349	40.1	7.8	8.4	8.5	30.8	6.67	2.91	0	0.13	1.9	0	4.37	135	38.6	285	0.22	12.9	0.57	74	5.32	352	23	32	25	1.39			1.51	0	2	0	0	0	0	0	0	63	23.31	74	115	75	5.07	2.78
0	34	45.9	43.8	2.57	93.8	328	40.1	9	11.4	7.6	30.8	5.61	2.46	0	0.15	2.6	0	5	154	46.9	227	0.2	11.1	0.43	98	7.31	283	23	23	39	1	48	39	7.03	2	3	0	0	0	0	0	0	56	22.76	75	102	63	4.28	2.5
0	29	45.9	39.3	2.73	84.5	319	40.1	9.6	11.9	6.2	26.9	5.95	2.34	0	0.52	8.7	0	5.19	140	43.8	246	0.23	13.2	0.37	62	6.46	412	38	21	25	0.55	17.7	57	2.23			0	0	0	0	0	0	61	18.69	66	107	75	4.74	2.73
1	32	45.9	46.9	2.14	91.8	335	36.9	9	11.1	5.8	30.7	4.65	2.18	0	0.06	1.2	0	4.07	125	37.3	158	0.14	11.5	0.27	45	3.99	208	19	17	7	0.89			0.7	0	0	0	0	0	0	0	0	69	19.96	59	95	60	3.77	1.98
0	52	45.9	41.4	4.22	86.6	340	42.3	8.7	11.1	7.4	29.4	9.19	3.8	0	0.49	5.3	0	5.19	153	44.9	193	0.16	12.6	0.68	69	6.84	316	45	19	28	0.42	13.1	78		0	0	1	1	0	0	0	0		28.31	95	203	129	5	3.9
0	58	45.9	42.6	3.04	91.9	334	38	8.8	11.1	8.8	30.7	6.63	2.83	0.01	0.17	2.5	0.1	4.69	144	43.1	146	0.12	12.1	0.59	56	4.68	359	64	45	32	0.7			2.08	2	2	1	0	0	0	0	0	63	27.82	89	117	75	8.74	3.04
1	52	45.9	36.3	2.06	89.1	312	35.8	8.6	12.3	11.4	27.8	4.48	1.63	0	0.29	6.4	0	4.71	131	41.9	152	0.13	11.9	0.51	57	5.74	341	25	21	15	0.84			0.89	0	0	0	0	0	0	0	1	56	21.64	76	97	64	4.01	2.54
1	63	45.9	42.2	2.38	85	320	35.8	8.3	11.1	9.5	27.2	5.19	2.19	0	0.12	2.4	0	4.37	119	37.1	261	0.21	12.2	0.49	60	5.08	221								0	2	1	0	0	0	1	0		22.72	79	118	70	4.81	3.22
1	52	45.9	43.7	1.99	95	314	39.1	10.9	14.5	6.1	29.8	4.34	1.9	0	0.18	4.2	0.1	4.15	124	39.4	164	0.17	12.8	0.26	66	2.82	251								0	2	1	0	0	0	0	0		21.05	77	109	66	4.47	2.18
0	22	45.9	41.4	3.26	92.7	341	40.1	8	10.1	9.4	31.6	7.09	2.94	0	0.23	3.2	0.1	4.27	135	39.5	241	0.19	12.3	0.67	81	4.52	430	20	16	27	0.8	18	53	9.24	2	2	0	0	0	0	0	0	61	18.31	66	143	66	3.88	2.12
0	35	45.9	43.7	2.62	92.7	299	38	9.1	11.1	9.2	27.6	5.72	2.5	0	0.07	1.2	0	5.49	152	50.8	147	0.13	11.4	0.53	85	5.8	351	245	131	56	0.53	36	42	3.35	2	2	0	0	0	0	0	0	60	24.44	82	119	71	4.19	3.46
1	58	45.9	41.9	3.24	91	333	38	10.2	14.2	7.3	30.2	7.07	2.96	0	0.35	5	0	4.39	133	39.9	270	0.27	12.2	0.51	53	5.17	221	10	14	14	1.4			10.39	0	0	0	0	0	0	0	0	64	14.75	71	98	54	5.28	4.13
1	28	45.9	45.7	2.5	86.6	32	40.9	9.1	10.3	7.3	27.9	5.45	2.49	0.01	0.05	0.9	0.2	4.63	129	40.1	327	0.3	13.2	0.4	56	2.96	228	25	34	11	1.36			0.25	0	0	0	0	0	0	0	0	74	21.79	72	127	78	4.41	1.84
0	29	45.9	43.8	3.8	87.6	331	40.1	8.6	11.4	6.1	29	8.28	3.63	0	0.35	4.2	0	4.96	144	43.4	223	0.19	12.4	0.51	56	5.04	489	55	29	31	0.53	14.1	48	1.12	2	2	1	0	0	0	0	0	68	31.44	96	125	74	4.86	3.53
1	24	45.9	46.3	2.72	85.2	341	35.8	10.4	15.5	6.8	29	5.93	2.75	0	0.06	1	0	4.44	129	37.8	154	0.16	11.6	0.4	69	5.37	249	9	16	13	1.78	14.4	53		0	0	0	0	0	0	0	0	50	20.17	62	112	77	4.84	2.7
0	56	45.9	45.4	3.03	98	321	40.1	7.8	9.7	7.5	31.4	6.6	3	0	0.08	1.1	0	4.99	157	48.9	157	0.12	11.9	0.5	75	8.98	261	25	22	16	0.88	36.8	70		2	0	0	0	0	0	0	0	50	21.87	71	119	66	4.82	2.3
1	40	45.9	43.6	3.04	73.1	319	38	7.7	9.7	8.6	23.3	6.62	2.89	0.01	0.12	1.8	0.1	4.16	97	30.4	156	0.12	14.2	0.57	47	4.58	163	10	18	9	1.8			4.29	0	2	0	0	0	0	0	0	69	23.61	66	101	67	4.38	3.73
1	24	45.9	47.2	4.86	87.3	314	38	8.2	11.4	5.5	27.4	10.59	5	0	0.14	1.3	0	5.07	139	44.2	347	0.28	12.8	0.59	52	7.44	310	15	20	7	1.33	29.8	62		0	2	0	0	0	0	0	0	69	23.19	76	108	65	4.61	2.2
1	25	45.9	45.8	1.66	87.7	312	36.9	8	9.7	7.7	27.3	3.62	1.66	0	0.02	0.6	0	4.42	121	38.7	251	0.2	11.8	0.28	54	3.37	214	29	24	17	0.83	20.2	57		0	2	0	0	0	0	1	0		23.92	69	123	77	5.21	2.52
0	48	45.9	43.4	4.58	93.1	338	40.1	9	11.9	6.1	31.4	9.97	4.32	0.01	0.45	4.5	0.1	5.34	168	49.7	260	0.23	12.6	0.61	78	6.26	317	38	29	31	0.76			1.27	2	2	0	0	0	0	0	0	59	26.06	88	144	85	5.05	3.44
1	25	45.9	46.2	1.84	93.1	337	35	9.3	11.9	6.5	31.3	4	1.85	0	0.05	1.4	0.1	4.69	147	43.6	203	0.18	11.4	0.26	46	5.28	230	11	13	23	1.18	16.1	37	4.02	0	0	0	0	0	0	0	0	72	16.61	58	95	51	4.36	2.71
1	61	45.9	43.5	1.81	90.1	301	38	9.4	11.4	8.6	27.1	3.95	1.72	0	0.08	2.1	0	4.68	127	42.1	218	0.2	11.7	0.34	78	6.01	373	10	17	19	1.7	22.3	54	3.6	0	0	1	0	0	0	0	0	75	22.27	82	106	67	4.7	3.79
0	47	45.9	43.5	2.38	99.1	316	44.3	8	10.1	4.5	31.3	5.19	2.26	0.01	0.31	6.1	0.1	4.82	151	47.7	165	0.13	12.4	0.23	96	5.2	222	15	28	21	1.87				2	0	0	0	0	0	0	0	55	17.93	62	117	69	6.5	2.71
1	68	45.9	40.6	2.9	90	320	40.1	9.4	13.3	11.1	28.8	6.31	2.56	0	0.15	2.3	0	3.88	112	34.9	211	0.19	12.1	0.7	78	4.06	321	19	36	14	1.89	26.8	51	4.42	0	0	1	0	0	0	0	0	51	24.75	82	120	74	5	2.79
1	35	46	46	2.97	94.6	314	41.9	10.1	12	5.9	29.8	6.46	2.97	0.04	0.1	1.5	0.6	4.84	144	45.8	268	0.27	12.5	0.38	58	5.7	297	16	24	15	1.5	23.9	73	0.26	0	2	0	0	0	0	0	0	55	17.57	63	109	67	4.04	2.75
1	57	46	41.2	2.19	88.1	323	40.3	12	16.6	8.6	28.4	4.76	1.96	0.03	0.17	3.6	0.6	5.03	143	44.3	202	0.24	12.7	0.41	51	6.49	299	15	17	25	1.13	18.1	73	0.37	0	2	0	0	0	0	0	0	62	24.46	87	131	81	4.54	4.14
1	89	46	44.7	2.87	90.9	317	43.2	10.4	12.4	6.9	28.8	6.24	2.79	0.01	0.14	2.2	0.2	4.86	140	44.2	205	0.21	13.2	0.43	81	4.53	364							1.02	0	0	1	1	0	0	1	0		22.66	77	170	117	6.49	2.09
1	30	46	43.6	3.92	87.7	318	41.9	10.3	12.7	8.3	27.9	8.53	3.72	0.02	0.16	1.9	0.2	5.05	141	44.3	293	0.3	13.4	0.71	77	4.91	285	49	27	22	0.55	6.8	70				1	0	0	0	0	0		41.91	124	170	110	6.44	2.76
1	52	46	42.8	2.78	91.9	316	43.8	11.4	14.5	8.9	29.1	6.05	2.59	0.02	0.12	2	0.3	5.06	147	46.5	270	0.31	13.4	0.54	67	6.8	370	63	35	41	0.56	10.3	102		0	0	1	0	0	0	0	0	68	29.37	104	130	90	4.61	3.38
1	49	46	43.8	2.45	83.2	310	43.4	11.7	14.5	7.5	25.8	5.32	2.33	0.02	0.12	2.3	0.4	4.11	106	34.2	318	0.37	14.6	0.4	62	5.38	200	19	19	18	1	17.9	47		0	1	0	0	0	0	0	0	74	26.35	80	122	77	4.75	3.05
0	73	46	47.3	2.9	89.8	342	48.5	11.1	15.9	5.3	30.7	6.3	2.98	0	0.09	1.4	0	5.46	168	49	183	0.2	12.2	0.33	71	5.31	347	54	22	28	0.41	9.8	85		0	0	1	0	0	0	0	0	61	25.85	89	134	77	4.92	2.27
1	46	46	39	1.57	69.3	298	42.2	11.1	17.8	9.7	19.1	3.41	1.33	0.02	0.16	4.7	0.6	4.72	90	32.7	252	0.28	15.1	0.33	60	6	251	13	20	15	1.54	13.4	56		0	2	0	0	0	0	1	0	66	19.68	80	110	67	4.21	4.01
1	44	46	45.8	3.09	94.6	330	40.9	11.7	15.8	7	30.9	6.71	3.07	0.02	0.06	0.9	0.2	4.66	144	44.1	200	0.25	12	0.47	81	6.72	323	19	23	13	1.21	19.6	46		0	0	0	0	0	1	0	0		22.06	66	102	61	4.66	2.3
0	23	46	44.2	2.36	86	302	42.3	9.7	11.1	8.7	26	5.12	2.26	0.02	0.04	0.8	0.3	5.34	139	45.9	168	0.16	13.3	0.45	95	3.65	434	11	14	32	1.27	25.4	65		0	0	0	0	0	0	0	0	60	21.85	80	119	73	4.02	2.18
0	32	46	45.4	4.42	90.5	338	46.5	9.3	9.7	5.9	30.6	9.6	4.36	0.01	0.25	2.6	0.1	4.7	144	42.5	236	0.21	13.2	0.57	73	4.31	344	55	27	111	0.49	16	85	2.7	2	2	0	0	0	0	0	0		28.08	92	132	87	4.6	3.51
0	44	46	43.3	2.31	87.8	320	39.1	7.8	9.9	9.6	28	5.03	2.18	0	0.06	1.1	0	4.7	132	41.2	221	0.17	13	0.48	66	5.38	239	26	22	9	0.85			2.06	2	2	1	0	0	0	0	0	67	20.72	79	127	74	5.47	2.71
1	24	46	46.7	2.71	86.3	321	39.1	10.4	13.7	6.5	27.7	5.88	2.75	0	0.04	0.7	0	4.4	122	37.9	170	0.17	12	0.38	72	4.37	212	15	32	7	2.13			0.68	0	0	0	0	0	0	0	0	46	22.62	73	106	60	4.35	2.54
1	62	46	42.7	2.51	92.3	336	40.1	9.1	14.2	7	31	5.46	2.33	0	0.24	4.3	0	4.28	133	39.5	224	0.2	11.3	0.38	69	4.17	172	4	18	24	4.5			2.02	0	2	0	0	0	1	0	0	66	27.64	82	119	72	4.76	2.71
1	37	46	39	2.82	89.2	306	40.1	8.7	11.4	5.7	27.2	6.14	2.39	0	0.57	9.3	0	4.11	112	37.6	195	0.16	12.8	0.35	49	4.76	167	14	25	13	1.79	11.4	45		0	0	0	0	0	0	0	0		27.47	78	109	73	4.45	2.41
1	63	46	41.7	3.39	98	328	38	8.4	10.6	9.4	32.1	7.37	3.07	0	0.21	2.9	0	4.23	136	41.4	218	0.18	12.4	0.7	57	3.57	335								0	0	1	0	1	0	0	0		29.48	102	134	90	7.94	3.15
0	29	46	38.3	3	106	307	48.6	10.6	15.5	7.4	32.5	6.51	2.49	0	0.54	8.3	0	5.1	166	54	159	0.16	12.6	0.48	89	6.2	365	26	36	282	1.38			3.59	2	3	1	0	0	0	0	0	59	25.86	87	119	69	5.22	3.09
1	50	46	45.7	2.72	90.7	336	38	8.1	10.6	7.3	30.4	5.91	2.7	0	0.06	0.9	0	5.05	154	45.8	313	0.25	11.7	0.43	56	3.87	255	17	16	14	0.94	21	75	3.72	0	0	1	1	0	0	0	0	60	23.42	83	149	97	4.32	2.14
1	52	46	39.3	2.59	91.4	344	39.1	10.9	11.1	8.9	31.4	5.63	2.21	0	0.32	5.7	0.1	4.55	143	41.5	136	0.18	12.2	0.5	65	5.82	290	12	18	23	1.5			2.7	0	2	0	0	0	0	0	0	65	22.1	74	117	81	5.93	3.24
1	69	46	41.6	2.55	84.7	283	36.9	8.6	10.6	7.3	24	5.54	2.3	0	0.29	5.2	0	4.75	114	40.2	271	0.23	12.5	0.4				22	17	41	0.77				0	0	0	0	0	0	0	0	84	21.04	83	132	77	5.1	3.79
0	33	46	42.3	2.49	86.1	34	38.7	12	17.5	8.7	29.6	5.41	2.29	0.03	0.13	2.4	0.6	5.88	174	50.6	201	0.24	12.5	0.47	81	6.93	376	40	40	151	1			1.91	0	2	1	0	0	0	0	0	65	31.77	102	128	86	4.79	2.95
0	44	46	45.9	2.91	82.8	337	44.3	9.9	11.1	6.3	27.8	6.32	2.9	0	0.11	1.8	0	5.31	148	43.9	229	0.22	15.1	0.4	90	5.78	377	32	18	44	0.56			0.56	0	2	1	0	0	0	0	0	68	28.98	95	128	73	3.98	3.43
1	52	46	41.2	1.83	83.9	357	37.9	8.7	11.4	7.5	29.9	3.97	1.64	0	0.21	5.3	0	4.34	130	38.4	239	0.2	12.6	0.3	82	6.03	403	25	29	29	1.16			1.09	0	0	0	0	0	0	0	1	66	22.72	72	134	85	5.15	3.58
0	44	46	45.3	3.11	96.5	342	43.3	9.6	11.9	7	33	6.77	3.07	0	0.12	1.8	0	5.08	168	49	115	0.11	12.1	0.47	62	5.99	292	23	25	28	1.09			3.28	2	2	0	0	0	0	0	0	79	23.32	81	162	102	4.21	3.47
0	28	46	42.7	3.23	91.9	341	36.9	10	13.3	8.7	31.3	7.02	3	0	0.19	2.6	0	4.81	151	44.2	198	0.19	11.5	0.61	71	5.16	316	26	14	15	0.54			1.59	0	0	0	0	0	0	0	0	72	28.08	83	123	82	4.64	1.8
0	42	46	40	3.49	88.9	315	38	11	14.5	11	28	7.58	3.04	0	0.23	3	0	4.95	139	44	147	0.16	12.2	0.83	80	5.48	279	45	29	21	0.64	17.9	35	0.29	2	2	1	0	0	0	1	0		24.62	81	121	77	4.85	3.68
0	26	46	44.8	3.54	89.5	326	45.4	8.1	11.4	7.4	29.1	7.7	3.45	0.01	0.14	1.8	0.1	5.62	164	50.2	236	0.19	12.8	0.57	76	6.4	300	49	25	53	0.51			2.91	2	2	1	0	0	0	0	0	60	27.26	87	128	70	5.36	3.62
0	34	46	42.3	2.22	93.2	389	45.4	9.3	12.8	10	36.2	4.92	2.08	0	0.09	1.7	0	4.61	167	42.9	191	0.17	13.4	0.53	81	4.15	387	78	52	53	0.67			1.52	0	3	0	0	0	0	0	0	90	23.6	83	139	89	5.1	3.4
1	30	46	42.2	2.31	91.8	341	42.3	9.2	11.9	6.2	31.2	5.03	2.13	0	0.28	5.6	0	4.19	131	38.4	207	0.19	13.4	0.31	59	3.24	376	22	14	18	0.64			0.92	0	0	0	0	0	0	0	0	80	26.67	73	128	71	4.15	4.03
0	52	46	43.8	2.56	89.1	33	37.7	11	13.3	6.1	29.7	5.57	2.44	0.01	0.22	3.9	0.2	4.75	141	42.3	328	0.36	11.9	0.34	79	5.28	449	27	21	32	0.78	31.9	62	1.14	1	2	1	0	0	0	0	0		27.28	90	139	81	6.76	3.56
0	42	46	41.4	2.93	92.7	323	43.3	7.3	10.1	9.1	29.9	6.37	2.64	0	0.22	3.4	0	5.41	162	50.1	299	0.21	12.6	0.58	64	3.43	337	21	21	44	1			0.07	2	2	0	0	0	1	0	0	91	21.8	88	140	86	4.03	2.42
0	47	46.1	42.9	2.73	92	331	40.1	9.6	11.5	7.8	30.5	5.92	2.54	0.02	0.17	2.9	0.3	5.12	156	47.1	215	0.21	12.2	0.46	70	5.59	311	30	18	41	0.6	13.6	60	0.32	2	2	1	0	0	0	1	0		23.72	88	122	74	8.33	2.49
0	71	46.1	42.9	5.68	90.6	317	46.5	10.7	13.3	6.3	28.7	12.32	5.29	0.13	0.44	3.6	1.1	5.3	152	48	592	0.63	14.1	0.78	90	6.47	390	32	15	12	0.47	23.2	96		0	0	0	1	1	0	0	0	58	24	89	147	82	8.02	2.35
1	58	46.1	43.7	1.58	95.1	317	45.1	11.2	13.4	6.7	30.2	3.43	1.5	0.03	0.09	2.6	0.9	4.31	130	41	202	0.23	13.6	0.23	95	5.91	303	52	42	29	0.81	28.8	81		0	0	0	1	0	0	0	0	61	23.18	81	130	80	5.32	2.34
1	26	46.1	47.3	2.46	83.5	334	46.2	8.2	9.2	5.1	27.9	5.34	2.53	0	0.08	1.5	0	4.91	137	40.9	278	0.22	13.1	0.27											0	0	0	0	0	0	0	0		19.38	66	83	49	4.4	2.65
0	61	46.1	44.5	2.95	96.2	33	44.1	11.2	14	7.5	31.3	6.4	2.85	0.01	0.11	1.7	0.2	5.02	157	48.3	182	0.2	13.1	0.48	86	6.27	355	36	29	27	0.81	40.8	59		0	2	1	0	0	0	1	0	63	25.15	79	130	90	4.71	3.51
0	25	46.1	43.3	2.39	89.5	423	44.5	8.8	10.1	6.9	37.8	5.18	2.24	0	0.19	3.7	0.1	4.31	163	38.5	190	0.16	12.8	0.36	67	6.03	336	36	24	33	0.67	14.9	72	0.3	0	2	0	0	0	0	1	0		21.46	76	117	70	4.76	2.66
0	75	46.1	44.5	2.26	95.8	336	55.6	12.2	11.9	7.2	32.1	4.9	2.18	0.01	0.1	2	0.1	4.54	146	43.4	125	0.15	13	0.35	86	9.39	413	22	23	13	1.05	25	44		0	0	0	0	0	0	0	1	67	30.09	98	129	74	4.87	3.09
0	36	46.1	39.2	2.41	84.2	410	49.7	11.4	12.8	8.5	34.4	5.23	2.05	0.01	0.32	6.1	0.2	5.22	150	43.9	127	0.14	14.2	0.44	56	4.39	329	48	26	14	0.54			18.58	1	2	0	0	0	0	0	0	62	23.24	76	135	81	3.43	2.44
0	43	46.1	44.5	2.06	97.4	320	43	10.2	13	8.3	32.2	4.47	1.99	0.01	0.04	0.9	0.2	4.79	154	47.6	220	0.12	12	0.37	85	5.46	239	18	20	13	1.11	17.7	60	2.38	0	2	0	0	0	0	0	0	62	26.08	83	122	83	5.24	2.96
1	32	46.1	44.8	2.99	86.9	345	43.3	10	11.4	8.3	29.9	6.5	2.91	0	0.05	0.8	0.1	3.97	119	37.4	228	0.22	13.8	0.54	78	6.58	267	11	14	9	1.27	13	36	5.51	0	2	0	0	0	0	0	1		16.55	60	96	61	4.35	2.22
1	32	46.1	45.3	2.1	88.6	331	39.1	7.9	11.1	6.4	29.3	4.55	2.06	0	0.1	2.2	0	4.46	131	39.5	256	0.2	11.7	0.29	70	4.2	239	9	21	10	2.33	18	38		0	2	0	0	0	0	0	0	56	22.49	67	99	64	4.65	2.31
0	60	46.1	40.8	3.37	99.2	341	40.1	10	15.5	10.2	33.8	7.32	2.99	0	0.21	2.8	0	4.26	144	42.2	123	0.12	11.8	0.75	71	5.18	361	27	28	38	1.04	23.4	80		2	2	0	0	0	0	0	0	60	23.34	82	152	93	4.89	3.36
1	58	46.1	46.5	3.65	90.4	329	36.9	8.9	11.4	5.8	29.8	7.93	3.69	0.01	0.13	1.6	0.1	5	149	45.2	274	0.24	11.7	0.46	53	5.91	310	53	38	39	0.72	24.8	98	3.48	0	0	1	0	0	0	0	0	65	28.12	92	152	97	5.21	3.08
1	46	46.1	43.8	2.14	91.4	323	38	9.9	13.3	7.7	29.5	4.65	2.04	0.01	0.11	2.3	0.1	4.64	137	42.4	170	0.16	12.2	0.36	65	4.99	221	26	21	14	0.81			1.84	0	0	0	0	0	0	0	0	63	23.62	75	121	73	4.9	2.86
1	72	46.1	42.9	1.86	89.7	320	41.2	7.8	9.7	5.1	28.7	4.04	1.73	0	0.24	5.9	0.1	4.39	126	39.3	279	0.21	12.7	0.2	72	5.49	325								0	2	0	0	0	0	0	0		20.5	81	134	85	4.73	2.52
1	52	46.1	42.2	1.88	91.7	327	39.1	9.8	12.3	7.4	30	4.08	1.72	0	0.18	4.3	0.1	4.03	121	37.9	160	0.15	11.9	0.3				25	32	14	1.28	15.2	74		0	0	0	0	0	0	1	0	59	19.72	66	108	75	5.3	2.61
1	52	46.1	41.8	2.77	89.2	329	39.1	9.1	11.1	6.3	29.3	6	2.51	0	0.35	5.8	0	4.84	142	43.1	234	0.21	12.5	0.38	89	6.3	321	23	19	22	0.83			2.64	0	0	1	0	0	0	0	0	62	25.17	80	112	65	5.63	2.65
1	42	46.1	42.6	2.16	86.3	323	38	8.1	10.6	10.7	27.8	4.68	2	0	0.03	0.5	0	4.02	112	38.6	322	0.26	12.6	0.5	51	2.8	290	34	24	19	0.71	11.8	50	0.42	0	0	1	0	0	0	1	0	67	22.6	71	134	75	4.85	2.71
0	37	46.1	44.2	2.52	92.2	336	39.1	8.3	9.7	7.3	30.9	5.46	2.42	0	0.12	2.3	0.1	5.07	157	46.7	201	0.16	12.7	0.4	80	6.83	453	24	20	20	0.83			0.75	2	2	0	0	0	0	0	0	59	20.48	71	98	55	5.96	3.39
1	52	46.1	43.6	2.46	89.7	334	39.1	10.7	13.3	7.3	30	5.33	2.33	0.01	0.15	2.8	0.1	4.8	144	43	123	0.13	13	0.39	72	4.37	239	14	23	20	1.64			3.59	0	0	0	0	0	0	0	0	54	19.46	69	95	61	5.22	2.23
0	34	46.1	41	1.99	87.2	350	39.1	8.7	10.6	10.3	30.4	4.33	1.77	0	0.11	2.6	0	4.79	146	41.7	236	0.2	12.5	0.45	90	5.7	279	28	24	21	0.86	16.2	67	3.6	0	2	0	0	0	0	0	0	59	23.66	77	113	73	4.9	2.68
0	25	46.1	44.3	3.75	88	350	39.1	8.7	12.3	7.9	30.7	8.15	3.61	0	0.14	1.7	0	5.39	166	47.4	228	0.19	11.8	0.64	98	3.79	362	41	24	17	0.59	26.5	75		0	2	0	0	0	0	0	1	68	25.7	90	141	74	4.28	3.5
1	52	46.1	44.5	1.94	92.1	334	35.8	8.4	10.1	8.5	30.7	4.21	1.87	0	0.04	0.9	0	4.2	129	38.6	196	0.16	12.1	0.36	61	5.65	266	28	25	48	0.89	19.6	61	0.23	0	2	0	0	0	0	0	0	66	26.12	84	100	70	4.72	2.19
0	26	46.1	44.9	3.7	83.3	339	39.1	9.4	13.3	8	28.2	8.04	3.61	0	0.08	1	0	5.62	159	46.8	278	0.26	12.4	0.64	102	4.47	505							2.06	2	2	1	0	0	0	0	0		27.38	86	95	73	4.58	2.99
1	44	46.1	38.3	1.54	89.9	33	39.4	10.3	11.4	10.5	29.6	3.34	1.28	0.01	0.16	4.8	0.3	4.16	123	37.4	287	0.29	12.2	0.35	69	4.25	307	13	19	11	1.46			0.26	0	0	0	0	0	0	0	0	65	22.5	76	109	63	4.42	1.95
0	44	46.1	41.9	2.68	91.4	334	44.3	7.8	10.1	10	30.4	5.81	2.43	0	0.12	2	0.1	5.05	154	46.1	246	0.19	12.5	0.58	71	6.42	234	22	21	13	0.95			4.08	2	3	0	0	0	0	0	0	60	18.73	78	109	74	4.02	2.28
1	30	46.1	43.3	3.41	87.8	334	35	10.6	13.3	9.1	29.3	7.4	3.2	0.01	0.11	1.5	0.1	5.07	149	44.5	201	0.21	11.4	0.68	55	4.55	255	11	14	12	1.27	24.9	59	1.01	0	0	0	0	0	0	0	0	70	17.67	58	126	70	4.04	2.12
0	49	46.1	39.7	2.86	90.7	32	43.6	10.5	12.8	9.5	29.1	6.2	2.46	0.03	0.26	4.2	0.5	5.6	163	50.8	225	0.24	13.3	0.59	78	4.67	416	19	22	36	1.16			1.69	1	2	1	0	0	0	0	0	63	25.03	92	116	67	4.83	3.89
0	47	46.1	43.9	2.85	82.6	343	39.1	8.2	11.9	6.6	28.2	6.17	2.71	0.01	0.2	3.3	0.1	5.23	148	43.1	265	0.21	12.6	0.41	80	4.69	329	23	14	36	0.61	11.2	47	1.21	1	3	1	0	0	0	1	0	70	26.78	92	132	90	5.15	3.67
1	40	46.1	45.7	3.31	91.8	340	39.1	8.4	11.9	7.4	31.2	7.18	3.28	0	0.06	0.8	0	3.97	124	37.4	224	0.18	11.9	0.53	67	2.73	319	22	22	24	1	35.5	44	2.79	0	0	0	0	0	0	0	0		31.24	87	126	78	5.52	3.1
1	48	46.1	42.9	3.17	89.1	331	38	8.4	10.6	7.8	29.4	6.88	2.95	0	0.22	3.2	0	5.06	149	45	255	0.21	11.9	0.53	52	4.53	311	120	65	130	0.54			3.56	0	0	1	0	0	0	1	0	75	28.8	88	148	88	5.46	3.22
1	53	46.1	44.3	3.11	90.3	349	34.9	9	11.4	8.3	31.4	6.75	2.99	0	0.08	1.2	0.1	4.23	133	38.1	208	0.18	11.1	0.56	81	6.7	284	31	19	17	0.61			1.06	0	2	1	1	0	0	0	0	64	24.67	74	144	75	4.33	2.18
1	32	46.1	40.1	1.47	92.8	324	39.1	10.9	13.7	8.8	30	3.18	1.28	0	0.16	5	0	4.09	123	37.9	151	0.16	12.6	0.28	51	2.14	255	21	19	13	0.9			1.44	0	0	0	0	0	1	0	0	63	21.3	68	104	70	3.79	1.89
0	43	46.1	38.2	2.82	92.3	32	44.5	10.5	12.2	10.1	29.5	6.12	2.34	0.06	0.28	4.6	1	5.33	157	49.2	302	0.32	13.6	0.62	83	7.73	445	17	15	24	0.88			0.97	2	1	0	0	0	0	0	0	62	28.39	97	127	87	4.18	3.44
0	27	46.2	42.2	1.99	91.9	330	39.7	10.9	12.6	8.6	30.3	4.31	1.82	0.03	0.1	2.3	0.7	5.68	172	52.2	176	0.19	12	0.37	76	3.85	395	33	25	32	0.76	33.8	48		2	2	0	0	0	1	0	0	55	23.77	86	119	84	3.99	2.51
0	33	46.2	43.1	3.4	86.2	328	40.1	13.5	21.3	9	28.2	7.34	3.16	0.02	0.1	1.4	0.3	5.42	153	46.7	182	0.25	13.1	0.66	83	5.46	362	78	39	20	0.5	18.9	65		0	2	0	0	0	0	0	0	67	23.88	75	124	69	4.32	2.74
0	47	46.2	42.4	2.37	91.2	336	40.9	11.8	17.6	8.6	30.7	5.12	2.17	0.04	0.1	2	0.8	4.86	149	44.3	169	0.2	12.5	0.44	66	5.09	459	32	17	23	0.53	18.3	74	0.27	2	2	0	0	0	0	1	0	58	25.95	97	100	70	4.52	2.82
0	33	46.2	43.6	3.23	88.5	323	43.3	12.1	16.4	6.2	28.5	6.98	3.04	0.02	0.26	3.7	0.3	5.99	171	53	180	0.22	13.4	0.43	66	5.04	463	43	27	83	0.63	19.9	118	0.31	2	3	0	0	0	0	1	0	64	23.3	84	139	87	4.55	3.59
0	60	46.2	43.4	1.82	93.3	328	43	9.9	11.2	9.4	30.6	3.94	1.71	0.02	0.02	0.5	0.5	4.9	150	45.7	255	0.25	13	0.37	68	4.53	287	27	20	15	0.74	38.5	60		2	2	0	0	0	0	0	0	66	24.72	88	116	76	4.68	2.63
1	30	46.2	44.3	2.64	91.8	363	49.7	10	8.8	8.4	33.3	5.7	2.53	0.02	0.04	0.8	0.3	4.26	142	39.1	142	0.14	12.5	0.48	56	2.61	213	7	12	33	1.71	17.1	50	2.59	0	2	0	0	0	0	0	0	58	18.26	54	101	65	3.95	3.25
0	58	46.2	39.3	3.9	90.3	323	49.7	9.8	11.1	13.7	27.6	8.46	3.33	0	0.06	0.8	0	5.48	135	49.4	165	0.16	12.7	1.16	75	4.76	336	26	28	17	1.08	12.4	110		2	2	0	1	0	0	0	0		21.19	71	143	88	4.97	1.96
0	31	46.2	43.5	2.54	87.5	327	42.3	8.9	12.3	8.8	28.6	5.49	2.39	0	0.08	1.5	0	5.58	160	48.8	208	0.18	13.1	0.48	85	5.13	327	20	16	27	0.8	21.2	41	5.12	0	3	0	0	0	0	0	0	75	23.12	82	102	58	4.4	3.12
1	27	46.2	41.5	2.51	89.1	332	39.1	9	11.9	7.1	29.6	5.43	2.26	0	0.28	5.2	0	4.12	122	36.7	262	0.23	11.7	0.38	70	4.96	256	16	22	15	1.38			2.49	0	2	0	0	0	0	0	0	70	24.86	86	126	73	4.5	2.35
0	27	46.2	43.1	2.8	90.8	333	35.8	8.9	11.1	8.7	30.2	6.07	2.62	0.01	0.11	1.9	0.1	5.26	159	47.7	179	0.15	11.7	0.53	90	3.89	331	13	19	11	1.46			1.8	2	2	0	0	0	0	0	0	60	20.6	78	112	68	4.52	2.42
0	65	46.2	47.6	2.71	98.2	348	38	9	13.3	5.4	34.1	5.87	2.79	0	0.05	0.8	0.1	4.36	149	42.8	172	0.15	11.3	0.32	67	5.4	314	25	25	23	1			1.35	0	0	0	0	0	0	0	0	57	21.56	72	122	74	4.33	1.96
1	47	46.2	42.9	2.22	74.7	29	43	12.5	16.3	9.5	21.9	4.82	2.07	0.02	0.05	1	0.4	4.75	104	35.5	348	0.44	16.2	0.46	57	2.55	228	19	19	15	1	23	45	1.75	0	0	0	1	0	0	0	0	75	27.39	84	160	95	5.39	2.37
1	40	46.2	40.5	2.74	87.4	317	41.2	9.5	11.4	7.4	27.6	5.93	2.4	0	0.35	5.9	0	4.26	118	37.2	282	0.26	12.5	0.44	50	5.22	237	20	14	19	0.7	12.2	41		0	0	0	0	0	0	0	0		21.3	70	104	65	4.65	2.54
0	44	46.2	34.9	4.59	90.7	323	41.2	9.1	12.3	8.2	29.3	9.92	3.46	0	1.05	10.6	0	5.05	148	45.8	311	0.28	13.4	0.82	78	5.64	279	107	98	439	0.92				1	1	1	0	0	1	0	0	73	29.14	95	127	85	4.71	3.6
1	51	46.2	46.7	1.44	89.3	362	38	9.8	13.3	6.2	32.2	3.32	1.45	0	0.03	0.8	0	3.78	122	33.7	197	0.19	11.6	0.19											0	0	0	0	0	0	0	0	58	24.3	81	119	71	4.61	2.74
1	57	46.2	42	3.28	90.1	326	39.1	7.1	9	9.7	29.4	7.1	2.98	0	0.15	2.1	0.1	4.59	135	41.3	267	0.18	12.4	0.69											0	0	0	0	0	0	0	0	66	25.34	77	139	93	4.88	4.48
1	62	46.2	45.4	2.48	89.6	322	36.9	8.3	11.1	7	28.9	5.37	2.44	0	0.08	1.4	0.1	4.67	135	41.8	196	0.16	12.4	0.37	61	6.34	365	33	23	3	0.7	19.7	65		0	0	1	1	0	0	0	0	73	21.72	74	136	80	5.05	4.36
1	53	46.2	41.6	2.74	87.4	342	38	9.5	11.4	8	29.8	5.93	2.47	0	0.25	4.2	0	4.39	131	38.3	140	0.13	12.7	0.47	99	5.1	203	24	21	38	0.88			0.89	0	2	1	0	0	0	0	0	68	27.13	96	118	70	4.61	2.41
1	40	46.2	41.6	1.49	86.1	341	38	10	11.9	11.5	29.3	3.23	1.34	0	0.02	0.7	0.1	4.46	131	38.4	168	0.16	11.5	0.37	51	3.28	162	12	17	8	1.42	25.6	39		0	0	0	0	0	0	1	0		17.91	69	108	66	4.95	2.04
0	77	46.2	42.7	4.03	95.6	316	46.5	9.8	12.3	9.7	30.1	8.73	3.72	0.01	0.13	1.4	0.1	4.84	146	46.2	242	0.23	14	0.84	80	4.04	329	35	50	22	1.43	27.7	64		1	1	1	1	0	0	0	1		25.86	98	140	76	7.14	2.58
1	25	46.2	34.4	2.51	89	325	38	9.1	11.9	7.4	28.9	5.43	1.87	0	0.65	12	0.1	4.56	132	40.5	211	0.19	11.9	0.4	81	6.71	262	16	10	9	0.63			0.59	0	0	0	0	0	0	0	0	60	21.6	67	112	76	4.6	1.85
1	53	46.2	45.6	2.81	87.7	294	38	7.6	9.7	6.6	25.8	6.08	2.77	0	0.1	1.6	0	4.53	117	39.7	245	0.18	12.7	0.4	53	5.4	340	10	16	21	1.6			1.19	0	0	0	0	0	0	0	0	63	20.65	73	118	71	4.58	3.81
1	25	46.2	41.9	3.13	87.9	332	40.1	9.8	12.8	9.8	29.2	6.77	2.84	0	0.14	2.1	0	4.62	135	40.6	290	0.28	12.4	0.67	64	3.8	281	63	40	29	0.63	14.8	78	0.54	0	0	0	0	0	0	0	0	65	18.82	66	95	57	4.74	2.84
1	37	46.2	44.1	2.81	84.3	305	38	8.3	11.1	9.1	22.6	6.09	2.68	0	0.04	0.7	0	4.46	101	43.1	356	0.29	14.7	0.56	56	5.19	288	16	18	14	1.13			1.83	0	2	0	0	0	0	1	0	60	27.83	81	130	80	4.67	2.77
0	38	46.2	43.5	2.23	88.9	347	43.3	7.3	9.2	5.8	30.8	4.83	2.1	0.01	0.21	4.4	0.1	4.93	152	43.8	248	0.18	12.9	0.28	84	4.07	233	81	38	36	0.47	20.7	60	3.45	2	2	0	0	0	0	0	0	57	25.82	85	133	82	4.25	2.16
0	40	46.2	46.1	3	95.9	318	44.3	8.1	11.1	5.7	30.4	6.5	3	0.01	0.13	2	0.1	4.92	150	47.1	210	0.17	13.1	0.37	93	4.58	480	31	46	39	1.48			1.82	0	2	1	0	0	0	0	0	71	28.08	93	130	79	4.77	3.4
0	44	46.2	40.4	1.86	96.2	33	39.2	11.3	13.6	10.2	31.8	4.03	1.63	0.01	0.12	3	0.2	4.94	157	47.5	114	0.13	11.4	0.41	89	5.25	414	24	23	37	0.96			2.01	2	3	1	0	0	0	0	0	70	28.73	92	132	86	6.54	4.27
0	31	46.2	45.5	3.88	96.4	318	45.4	10.2	13.7	6.9	30.6	8.41	3.83	0.01	0.11	1.4	0.1	4.99	153	48.1	172	0.17	12.7	0.58	98	6.4	199	19	15	25	0.79			1.42	2	2	1	0	0	0	0	0	57	27.17	91	121	69	5.98	2.95
0	24	46.2	38.8	2.78	81.5	357	35.8	8.9	12.3	10.2	29	6.01	2.33	0	0.28	4.7	0	4.99	145	40.6	256	0.22	12.1	0.61	63	4.59	327	57	32	17	0.56				2	2	0	0	0	0	0	0	57	24.72	84	109	66	4.2	2.12
1	50	46.2	46.6	3.34	92.8	331	39.1	8.8	11.4	5.8	30.7	7.23	3.37	0	0.1	1.4	0	4.65	143	43.1	261	0.22	12	0.42	49	3.69	152	22	19	36	0.86	16.7	41	2.45	0	3	1	1	0	0	0	0	51	22.21	73	144	91	5.36	5.13
1	39	46.3	41.9	2.44	92.8	311	44.4	11.6	14.3	4.6	28.9	5.27	2.21	0.07	0.31	5.9	1.3	4.33	125	40.2	218	0.25	13.5	0.24	55	5.11	219	12	11	11	0.92	14	64	0.83	0	2	0	0	0	0	0	0		19.84	63	116	70	4.9	2.43
1	58	46.3	45.3	1.92	87.3	330	40.6	9.6	11.1	7.2	28.8	4.15	1.88	0.02	0.03	0.7	0.5	5.11	147	44.6	293	0.28	13.1	0.3	54	5.19	182	13	13	15	1	18.3	89		0	0	1	1	0	0	0	0	94	26.03	89	160	100	8.55	2.92
0	37	46.3	42.6	2.16	94.1	323	41.2	10.8	13.4	7.3	30.3	4.67	1.99	0.01	0.17	3.6	0.2	5.24	159	49.3	274	0.3	12.2	0.34	73	4.31	274	48	24	123	0.5	16.8	117	0.17	2	3	0	0	0	0	0	0	67	23.53	82	99	61	4.14	2.98
1	41	46.3	43	2.43	88.9	329	43.5	10.3	12.1	8.2	29.2	5.25	2.26	0.03	0.1	1.9	0.6	4.24	124	37.7	307	0.32	13.7	0.43	50	4.74	244	11	14	13	1.27	12.7	35	0.16	0	2	0	0	0	0	1	0	66	18.99	70	98	60	5.53	2.66
0	76	46.3	44	3.22	93.7	324	44	10.7	13.5	7.5	30.4	6.95	3.06	0.02	0.13	1.9	0.3	5.59	170	52.4	207	0.22	13.2	0.52	75	5.5	312	34	26	20	0.76	37.1	40		1	2	1	0	0	0	0	1	65	26.37	102	152	88	4.98	1.78
1	56	46.3	44.2	2.39	98.1	317	43	10.7	12.8	7.4	31.1	5.16	2.28	0.02	0.09	1.7	0.4	4.21	131	41.3	270	0.29	12.4	0.38	58	4.74	260	30	27	80	0.9	18.6	78		0	2	1	0	0	0	1	0	69	27.73	92	140	80	3.88	3.1
0	23	46.3	46.2	3.91	85.3	338	46.2	8.8	9.7	6.3	27.1	8.44	3.9	0	0.1	1.1	0	5.34	145	45.5	238	0.2	13.4	0.54	68	5.48	489	56	29	87	0.52	9.2	126		0	2	1	0	0	0	0	0	72	30.02	93	149	95	4.4	2.24
0	40	46.3	40.2	2.62	92.9	322	49.7	9.7	11.4	10.1	27.2	5.65	2.27	0.02	0.17	3	0.4	5.79	165	58.4	151	0.14	12.3	0.57	86	4.91	493	61	36	37	0.59	18.1	68	0.28	0	2	1	0	0	0	0	0	66	27.77	89	132	74	3.96	2.55
0	61	46.3	42.2	4.35	88.8	370	52.1	9.9	9.2	8.9	32.8	9.4	3.96	0.01	0.24	2.5	0.1	5.73	178	50.8	154	0.15	12.9	0.84	116	3.7	389							1.92	2	1	0	0	0	0	0	0		18.67	70	143	85	4.59	4.47
1	30	46.3	41.1	2	91.2	330	41	11.6	13.9	10	29.7	4.31	1.77	0.02	0.09	2.1	0.1	4.54	135	41.4	219	0.25	12.5	0.43	76	6.61	272	10	13	9	1.3			4.95	0	2	0	0	0	0	0	0	59	25.16	71	109	68	4.45	2.3
1	37	46.3	47.5	2	84.8	384	42.6	9	10.1	5.5	32.6	4.33	2.06	0	0.03	0.7	0	4.2	137	35.6	207	0.18	12.3	0.24	59	4.78	357	19	16	23	0.84	21	45		0	0	1	1	0	0	0	0	79	26.4	79	147	90	4.87	3.78
0	45	46.3	43	2.87	90.9	339	44.3	9	9.2	8.7	30.8	6.19	2.66	0.02	0.11	1.8	0.3	4.6	142	41.8	200	0.18	13.2	0.54	79	5.04	213	27	20	78	0.74	17.6	66	16.76	2	3	0	0	0	0	0	0	66	28.09	98	123	74	4.27	3.78
1	53	46.3	42.7	2.19	91.4	321	41.4	10.4	11.7	7.6	28.6	4.73	2.02	0.02	0.14	3	0.2	5.11	146	46.7	251	0.26	12.7	0.36	63	5.35	177	16	18	24	1.13	16.7	69		0	2	0	0	0	0	1	0		23.15	74	138	76	4.46	4.44
0	63	46.3	36.1	2.67	91.2	359	45.4	10	11.4	5.9	32.7	5.77	2.08	0	0.67	11.7	0.1	4.58	150	41.7	138	0.13	13.1	0.34	95	5.92	367	50	26	38	0.52	22.1	45		2	2	1	0	0	0	0	0	50	29.4	100	135	72	5.09	3.11
1	28	46.3	44.9	3.1	91.7	315	44.3	9.5	13.3	7.5	28.8	6.7	3.01	0	0.09	1.3	0	4.61	133	42.2	234	0.22	13.4	0.51	68	4.38	265	20	22	23	1.1			3.69	0	2	0	0	0	0	0	0	83	18.42	63	107	69	5.2	1.9
1	32	46.3	39.8	2.69	91.5	338	38	10.1	15	10.3	30.9	5.82	2.32	0	0.2	3.5	0.1	4.65	144	42.5	151	0.15	12.2	0.6	55	4.72	262	10	13	10	1.3			1.04			0	0	0	0	0	0	65	18.47	65	96	56	5.72	2.03
0	69	46.3	41.8	3.26	84.2	344	36.9	7.5	9.2	7.9	28.9	7.04	2.94	0.01	0.28	3.9	0.1	4.97	144	41.8	263	0.19	11.7	0.55	70	3.99	242	14	15	13	1.07	14.4	59	5.56	0	0	0	1	0	0	0	0	63	24.22	85	157	87	4.37	2.18
1	76	46.3	44.5	2.78	92.7	350	38	8.2	11.4	6.9	32.4	6.01	2.68	0	0.14	2.3	0	4.04	131	37.4	194	0.15	11.7	0.42	65	4.52	240								0	0	1	0	0	0	1	0		24.12	86	138	78	4.6	3.27
0	39	46.3	45.8	4.04	87.6	337	44.3	8.9	12.3	6.6	29.5	8.73	4	0	0.11	1.2	0	5.11	151	44.7	250	0.22	13.7	0.58	75	5.33	358	38	20	29	0.53				2	2	1	0	0	0	0	0	76	30.85	97	157	87	4.68	3.39
0	33	46.3	42.6	3.06	97	343	45.4	11.1	15.9	7	33.2	6.62	2.82	0	0.28	4.2	0	5.2	173	50.4	156	0.17	12.9	0.46	85	3.99	342	100	33	76	0.33			5.38	2	2	1	1	0	0	0	1	99	33.96	110	138	84	5.05	3.45
0	53	46.3	37.2	3.12	96.2	334	41.2	7.8	10.1	5.8	32.1	6.74	2.51	0	0.73	10.8	0	5.04	162	48.4	269	0.2	12.2	0.39	77	7.3	429	22	12	26	0.55			0.98	2	2	1	0	0	0	0	0	78	25.87	87	140	84	4.56	2.58
1	54	46.3	42.7	3.28	90.4	330	36.9	9.3	11.9	7.7	29.7	7.08	3.02	0	0.24	3.3	0.1	4.5	134	40.6	255	0.23	12.3	0.54	70	5.2	460	21	20	32	0.95	26.1	68		0	0	0	0	0	0	0	0	69	22.53	76	110	62	4.61	3.91
0	27	46.3	43.2	3.7	88.2	332	36.9	8.9	11.4	8.4	29.2	7.99	3.45	0	0.16	2	0	5.12	150	45.1	313	0.27	12	0.67	75	4.29	339	58	25	47	0.43	16.1	74	1.01	0	2	1	0	0	0	0	0	65	22.18	81	116	80	4.32	2.91
0	62	46.3	44.5	2.38	94.7	295	38	9.3	11.4	8.4	27.9	5.15	2.29	0	0.04	0.8	0	4.91	137	46.4	137	0.12	11.5	0.43	57	7.51	358	15	23	21	1.53			0.87	2	2	0	1	0	0	0	0	56	25.37	92	181	111	4.73	2.19
1	51	46.3	45.2	2.43	90.2	327	44.3	9.3	12.8	6.2	29.4	5.26	2.38	0	0.12	2.3	0	4.68	138	42.2	253	0.23	12.7	0.33	76	5.87	231	14	18	8	1.29	15.1	57	3.01	0	2	0	0	0	0	0	0	70	23.59	78	121	77	5.54	3.39
0	47	46.3	45.8	3.38	89.2	333	40.1	9.1	10.6	6	29.7	7.29	3.34	0	0.13	1.8	0	4.98	148	44.4	196	0.17	11.1	0.44	88	5.17	387	35	20	44	0.57	15.4	51		0	2	0	0	0	0	0	0	67	24.66	92	126	78	4.73	2.51
1	60	46.3	41.7	2.13	92.9	31	42.8	10.2	11.8	10.7	28.3	4.6	1.92	0.01	0.06	1.3	0.1	5.37	152	49.9	215	0.22	12.9	0.49	52	5	191	25	23	20	0.92	32.6	54	1.6	0	0	1	0	0	0	0	0	87	21.63	78	120	80	5.91	3.47
0	37	46.3	42.4	3.14	86.4	344	41.2	11.1	13.3	7.4	29.7	6.78	2.87	0.01	0.26	3.9	0.1	4.98	148	43	171	0.18	12.6	0.5	86	5.94	338	19	18	45	0.95			1.97	2	3	1	1	0	0	0	0	70	27.43	93	127	80	4.78	2.45
0	57	46.3	43.5	3.09	95.3	323	40.1	7.9	10.1	9.3	30.7	6.68	2.9	0	0.06	0.9	0	4.52	139	43	231	0.18	11.7	0.62	68	4.42	371	25	19	18	0.76			0.83	2	0	0	0	0	0	0	0	61	25.18	89	123	84	5.73	3.21
1	27	46.3	42.6	2.22	86.4	321	41.2	8.3	11.4	9.9	27.7	4.8	2.05	0	0.06	1.2	0	4.22	117	37.4	213	0.17	13.2	0.47	61	5.56	252	9	24	21	2.67	10.4	53		0	0	0	0	0	0	0	0	61	21.09	72	93	58	4.36	2.05
1	48	46.3	42.7	3.08	88.4	298	43.3	7.4	9.2	6.5	26.3	6.66	2.85	0	0.3	4.6	0	4.59	121	40.5	312	0.23	12.9	0.43	54	3.15	192	45	35	23	0.78			0.69	0	0	0	0	0	0	0	0	74	20.24	65	138	88	4.35	3.89
1	53	46.3	41.6	3.18	89.6	317	36.9	10.3	15.9	8.1	28.3	6.88	2.87	0.01	0.26	3.8	0.1	4.58	130	41	275	0.28	11.5	0.56	58	3.7	329	37	25	28	0.68			3.24	0	0	1	0	0	0	0	0	65	29.24	81	124	80	4.99	4.32
0	57	46.3	39.6	4.64	88.8	317	44.3	8.6	11.1	8	28.1	10.03	3.97	0	0.62	6.1	0	5.68	160	50.4	301	0.25	13.5	0.8	99	4.12	363	20	15	35	0.75	11.7	87	3.52	2	0	0	0	0	0	0	0	97	22.19	85	127	81	4.94	3.57
1	43	46.3	44.6	2.82	93.5	335	38	9.6	11.4	7.9	31.3	6.09	2.72	0	0.07	1.1	0	4.4	138	41.1	196	0.18	12.5	0.48	73	4.09	349	58	28	71	0.48	14.8	86		0	2	0	0	0	0	0	0		27.85	82	123	73	4.85	3.47
1	49	46.3	44.4	3.26	87.8	333	41.2	9.5	12.3	8	29.2	7.04	3.12	0	0.09	1.3	0	4.96	145	43.5	216	0.2	12.4	0.57	53	5.31	295	31	27	43	0.87	14	76		0	2	0	0	0	0	0	0		26.08	88	124	81	4.51	2.39
0	55	46.3	44.7	4.01	99.8	319	44.3	8.7	11.1	6.2	31.8	8.65	3.86	0	0.24	2.8	0	4.46	142	44.5	191	0.16	12.8	0.54	84	5.28	499	23	22	18	0.96	11.6	84	1.1	2	2	1	0	0	0	0	0	71	26.57	102	124	90	7.54	4.54
0	25	46.3	46.2	3.31	88.7	331	36.9	8.2	10.6	6.1	29.3	7.15	3.3	0	0.1	1.4	0	5.62	165	49.8	228	0.18	11.9	0.43	78	4.17	389	36	21	32	0.58				2	2	1	0	0	0	1	0	69	24.34	82	142	86	5.63	3.28
0	32	46.3	36.8	4.86	94.2	324	41.2	7.6	10.1	6.3	30.4	10.5	3.86	0	1.12	10.7	0	5.41	145	50.9	255	0.19	11.8	0.66	70	4.26	461	51	30	54	0.59			0.62	2	2	1	0	0	0	0	0	78	24.34	87	125	72	4.37	4.26
0	32	46.3	36.9	3.65	88.9	327	38	8.1	10.6	8.6	29.1	7.89	2.92	0	0.65	8.2	0	5.46	159	48.5	266	0.21	12.5	0.68	76	5.01	322	46	37	47	0.8	11.9	56	0.91	0	0	0	0	0	0	0	0	76	23.25	82	113	72	5.31	2.33
1	37	46.3	43.4	2.17	92.3	341	38	8.7	11.4	9.1	31.5	4.69	2.04	0	0.06	1.2	0	4.22	133	38.9	228	0.19	12.7	0.43	60	4.3	228	118	65	30	0.55	20.8	57	1.77	0	2	0	0	0	0	1	0	65	27.66	77	110	65	4.45	3.15
1	25	46.3	47.6	2.03	84	329	41.2	10.6	14.5	5.5	27.6	4.39	2.09	0	0.03	0.6	0	4.59	127	38.5	196	0.2	13	0.24	73	3.97	294	26	31	11	1.19	13.8	48	12.22	0	2	0	0	0	0	1	0		22.15	72	112	67	4.18	2.26
0	52	46.3	39.9	3.15	97.5	344	38	10.1	14.5	9.2	33.6	6.81	2.72	0	0.31	4.6	0	4.79	161	46.7	194	0.19	11.4	0.63	68	4.15	579	37	23	18	0.62			1.82	0	2	1	0	0	0	1	0	68	26.84	87	116	66	4.93	3.4
1	69	46.4	43.2	1.87	93.1	320	43.5	9.7	11.4	8.7	29.8	4.03	1.74	0.02	0.05	1.2	0.5	4.47	133	41.6	198	0.19	13.1	0.35	64	7.36	221	19	25	29	1.32	26.9	85	1.86	0	0	0	0	0	0	0	0	60	26.02	84	167	91	4.22	3.45
1	45	46.4	43.2	1.7	81.8	296	43.5	10.9	12.9	8.2	24.2	3.66	1.58	0.01	0.07	1.9	0.3	4.34	105	35.5	325	0.35	14.7	0.3	65	4.59	207	12	13	15	1.08	14.2	62	1.96	0	2	0	0	0	0	0	0		21.19	72	120	76	4.62	2.46
1	38	46.4	44.8	1.97	91.9	330	40.8	10.6	12.7	5.9	30.3	4.24	1.9	0.02	0.1	2.4	0.5	4.32	131	39.7	256	0.27	12.5	0.25	54	3.63	165	11	16	13	1.45	19.2	52	0.21	0	2	0	0	0	0	0	0	66	23.83	73	106	74	4.84	3.29
0	27	46.4	43.7	2.54	87.5	333	38.6	11.3	14.4	7.7	29.1	5.47	2.39	0.02	0.1	1.8	0.4	5.5	160	48.1	225	0.25	12.1	0.42	84	4.16	330	28	22	28	0.79	22.8	83		0	2	0	0	0	0	1	0	58	24.49	82	140	85	4.16	2.18
0	28	46.4	43.3	2.21	93.3	329	44.1	11.3	13.4	9	30.7	4.76	2.06	0.01	0.05	1.1	0.2	5.53	170	51.6	198	0.22	13.3	0.43	85	6.3	340	24	23	17	0.96	28.3	65		2	2	0	0	0	0	1	0	63	25.43	80	113	67	4.13	2.09
0	33	46.4	43.6	2.44	92.9	328	41	9.7	11.1	6.7	30.5	5.25	2.29	0.02	0.15	2.9	0.4	5.05	154	46.9	256	0.25	12.4	0.35	72	8.98	326	24	23	24	0.96	21.8	72	0.63	0	2	0	0	0	0	0	0	65	19.92	68	127	78	5.27	2.38
1	74	46.4	43	2.42	93.4	316	41.7	9.7	11.3	8.3	29.5	5.21	2.24	0.04	0.08	1.5	0.8	4.68	138	43.7	394	0.38	12.5	0.43	58	5.52	297	20	24	18	1.2	14	49		0	0	1	0	0	0	0	0	69	30.7	106	129	82	5.23	3.38
1	24	46.4	40.4	3.15	93.7	330	41.2	10.4	12.8	5.3	30.9	6.8	2.75	0.02	0.52	7.6	0.3	4.76	147	44.6	235	0.24	12.3	0.36	60	4.78	327	18	27	13	1.5	20.2	59		0	2	0	0	0	0	0	0	75	19.05	67	101	58	3.76	2.91
0	31	46.4	42.2	3.81	86.3	331	43.5	10.6	12.7	8.6	28.5	8.22	3.47	0.02	0.21	2.6	0.2	5.54	158	47.8	324	0.34	13.8	0.71	74	4.21	309	22	24	20	1.09	9.8	80		0	0	1	0	0	0	1	0	63	27.16	91	127	78	5.29	2.82
1	55	46.4	42.3	2.21	93.3	322	41.5	10.9	13.5	6.5	30	4.77	2.02	0.02	0.21	4.4	0.4	4.46	134	41.6	192	0.21	12.5	0.31	93	4.51	282	17	20	14	1.18	11.3	84		0	0	1	0	0	0	0	0		26.33	86	131	77	5.24	2.18
1	34	46.4	40	2.17	88.9	327	38.9	10.9	13.6	8.3	29.1	4.68	1.87	0.01	0.24	5.1	0.2	4.68	136	41.6	172	0.19	12.3	0.39	72	3.76	162	14	14	13	1	8.8	37		0	0	0	0	0	0	0	1		19.83	66	117	78	4.69	2.19
0	28	46.4	38.4	2.48	80.4	324	43.8	9.3	9.2	7	27	5.35	2.05	0.01	0.43	8.1	0.1	5.47	137	45	231	0.21	13.8	0.38	84	5.27	415	26	28	23	1.08	22	43	2.55	1	2	0	0	0	0	1	0	68	18.81	66	104	65	4.86	2.82
0	37	46.4	42.5	3.22	88.4	349	47.4	8.5	9.2	7.1	30.8	6.93	2.94	0.04	0.24	3.5	0.6	5.19	160	45.8	167	0.14	12.3	0.49	91	10.14	419	19	19	21	1	26.9	38		0	2	0	0	0	0	1	0	72	28.03	85	126	82	4.59	3.33
1	30	46.4	46.5	2.43	95.2	320	42.4	11.5	15.3	4.8	29.8	5.23	2.43	0.02	0.1	1.9	0.2	4.57	136	43.5	241	0.28	12.5	0.25	61	3.24	251	11	10	15	0.91	16	66		0	0	0	0	0	0	0	0	62	23.53	78	105	64	4.5	2.23
1	46	46.4	46.8	2.59	91.7	303	49.7	11	10.1	5.1	27.7	5.59	2.62	0.02	0.07	1.3	0.3	3.96	110	36.3	218	0.23	12.5	0.29	69	4.75	269	21	18	16	0.86	27.6	53		0	2	0	0	0	0	0	0	55	22.64	67	94	53	5.09	3.35
1	27	46.4	42.8	2.96	87.8	329	48.5	12.5	15	9.6	28.9	6.38	2.73	0	0.08	1.2	0	4.49	130	39.4	151	0.18	13	0.61	39	2.84	273	25	26	17	1.04	15.6	76		0	2	1	0	0	0	1	0	69	32.87	90	143	93	4.34	3.02
0	26	46.4	38.8	3.07	91.2	33	41.9	12.1	16	10.3	29.8	6.62	2.57	0.02	0.28	4.2	0.3	5.24	156	47.8	241	0.19	12.7	0.68	96	5.71	406	118	46	99	0.39	11.4	79	4.06	1	2	1	0	0	0	0	0		29.05	86	130	90	4.59	3.08
1	26	46.4	34.2	2.27	88.6	367	42.3	10.2	11.1	7.9	32.5	4.88	1.67	0.01	0.55	11.2	0.2	4.09	133	37.3	282	0.28	12.3	0.39	60	2.68	127								0	0	0	0	0	0	1	0	67	19.14	66	114	69	4.47	2.14
0	26	46.4	44	2.01	91.4	319	38	9.8	13.3	7.7	29.1	4.33	1.91	0	0.08	1.8	0	4.59	134	41.9	154	0.15	11.9	0.33	83	5.56	430	56	37	122	0.66			1.82	0	0	0	0	0	0	0	0	48	26.85	84	120	80	4.78	2.81
1	40	46.4	42.3	2.92	92.7	310	38	7.6	10.6	7.1	28.7	6.3	2.67	0	0.27	4.2	0	4.35	125	40.3	249	0.18	11.4	0.45	56	3.77	260	20	18	19	0.9	11.4	87	0.44	0	0	0	0	0	0	0	0	70	20.96	69	101	72	4.31	2.89
0	48	46.4	41.5	3.2	65	326	33.8	9.5	11.9	8.3	21.1	6.89	2.86	0	0.26	3.8	0	5.66	141	43.2	219	0.2	14.4	0.58	84	6.35	433	32	17	83	0.53	11.5	18	14.56	2	0	1	1	0	0	0	1	65	28.99	94	137	85	4.63	3.37
0	24	46.4	42.5	2.65	93.6	330	40.1	8.2	10.6	9.8	30.9	5.7	2.42	0	0.07	1.2	0.1	4.82	149	45.1	202	0.16	11.9	0.56													0	0	0	0	1	0	69	25.08	85	108	64	4.84	2.32
1	24	46.4	46.7	3.93	88	349	36.7	8.1	9.7	4.7	27.2	8.47	3.96	0.01	0.18	2.1	0.1	4.4	120	38.3	321	0.26	12.9	0.4	57	2.89	237	34	24	20	0.71			0.2	0	0	0	0	0	0	0	0	67	28.62	90	127	67	4.46	1.93
1	57	46.4	43.8	2.53	97.5	322	38	8.1	10.1	7.8	31.4	5.46	2.39	0	0.11	2	0	4.26	134	41.5	245	0.19	11.9	0.43	58	3.56	308								0	0	0	0	0	0	0	0		22.76	78	119	64	4.32	3.26
0	81	46.4	43.3	2.9	95.6	32	43.6	10.6	12.7	7.4	30.5	6.24	2.7	0.03	0.15	2.4	0.5	5.05	154	48.3	158	0.17	13	0.46	85	5.33	332	17	17	18	1			0.5	1	0	0	0	0	0	0	0	57	25.15	97	137	76	5.14	2.05
1	49	46.4	41	2.5	96.1	339	43.3	9.1	12.8	9.2	32.5	5.39	2.21	0	0.18	3.4	0	4.15	135	39.8	202	0.18	12.5	0.5	66	3.82	238	69	40	197	0.58	27.6	87	4.85	0	2	0	0	0	0	0	0	68	22.86	74	121	71	4.4	3.56
0	51	46.4	42	3.04	84.2	31	40.9	12.9	17.4	8.1	26.4	6.55	2.75	0.04	0.19	2.9	0.6	5.83	154	49.1	188	0.24	13.4	0.53	91	3.71	448	41	27	56	0.66				0	2	1	0	0	0	1	0	84	27.04	88	154	96	6.4	3.92
0	48	46.4	37.6	2.31	96	338	42.3	8.3	11.1	8.4	32.4	4.97	1.87	0	0.38	7.6	0	4.81	156	46.1	199	0.16	12.2	0.42	78	5.42	369	47	21	20	0.45			2.12	0	2	1	0	0	0	0	1	57	26.08	80	139	78	4.35	2.87
1	30	46.4	42.9	2.23	88.8	318	35.8	10.3	14.2	9.6	28.2	4.8	2.06	0	0.05	1.1	0	4.32	122	38.3	145	0.14	11.3	0.46	62	5.47	297	14	14	10	1	14.3	35		0	2	0	0	0	0	0	0		19.43	66	92	57	5.1	2.9
0	30	46.4	40.4	2.79	95.1	334	43.3	9.9	12.8	6.9	31.8	6	2.42	0	0.38	6.3	0	4.37	139	41.5	172	0.17	11.5	0.42	70	4.27	351	11	17	9	1.55	11.2	46		0	2	1	0	0	0	1	0	67	20.2	80	127	69	4.89	2.27
1	29	46.4	43.3	5.86	90.4	346	39.1	8.6	11.4	9.3	31.2	12.62	5.46	0.02	0.11	0.9	0.1	4.57	143	41.3	326	0.28	12.3	1.17	68	2.33	369	21	19	25	0.9			0.46	0	0	0	0	0	0	0	0	86	29.55	91	111	71	3.96	3.2
0	49	46.4	43.8	4.68	90.3	284	40.1	10.6	14.2	6.1	25.6	10.09	4.42	0.01	0.37	3.7	0.1	4.56	117	41.1	191	0.2	12.1	0.62	85	6.36	367	18	21	31	1.17			0.29	2	2	1	0	0	0	0	0	66	23.23	92	136	77	4.09	4.43
0	54	46.4	40.8	2.8	92.1	334	39.1	8.2	11.1	5.8	30.7	6.03	2.46	0	0.42	7	0.1	4.85	149	44.6	207	0.16	12.7	0.35	97	6.15	318	30	27	13	0.9			3.43			1	0	0	0	0	0	65	22.22	84	105	64	4.25	2.58
1	59	46.4	38	1.3	91.2	300	42.3	8.5	11.4	9.1	27.3	2.8	1.06	0	0.18	6.5	0	4.42	121	40.3	400	0.34	13.4	0.25	89	4.38	179	20	29	16	1.45			0.61	0	0	0	0	0	0	0	0	65	21.63	68	127	80	4.89	2.11
1	58	46.4	46.6	3.67	89.6	317	38	9.4	12.8	4.5	28.3	7.9	3.69	0	0.19	2.4	0	4.44	126	39.7	336	0.31	13.1	0.36	44	5.41	308	20	12	23	0.6			1.28	0	0	1	0	0	0	1	0	59	24.34	78	107	65	4.36	3.01
0	28	46.4	35	2.26	88.5	334	42.3	8.8	10.6	9.7	29.5	4.87	1.71	0	0.43	8.8	0	5.28	156	46.7	216	0.19	12.3	0.47	89	5.27	469	18	22	11	1.22	16.9	56		0	0	0	0	0	0	0	0	63	19.03	70	106	65	4.73	2.56
1	52	46.4	46.1	2.28	85.1	312	38	8.7	10.6	6	26.5	4.9	2.26	0	0.07	1.4	0	4.55	121	38.7	226	0.19	12.2	0.3	63	3.66	231	26	32	14	1.23			3.79	0	2	0	1	0	0	1	0	62	21.41	70	144	76	4.49	2.15
1	36	46.4	36.5	2.95	89.3	330	41.2	8.8	11.4	6.8	29.4	6.36	2.32	0	0.65	10.3	0	4.48	132	40	287	0.25	12.2	0.43	63	5.3	366	25	24	40	0.96	16.9	53	12.99	0	0	1	0	0	0	0	0	84	24.44	75	108	64	4.82	3.31
1	36	46.4	43.5	2.31	97.6	333	40.1	8.6	10.1	9	32.4	4.98	2.17	0	0.05	1.1	0	3.91	127	38.1	201	0.17	12.6	0.45	54	5.02	250	17	14	14	0.82	29	45		0	0	0	0	0	0	0	0		25.07	67	117	74	4.65	1.92
0	46	46.4	38.6	2.85	92.2	32	45.4	9.2	10.5	7.1	29.2	6.16	2.38	0.02	0.47	7.6	0.3	4.62	135	42.6	239	0.22	13.7	0.44	66	5.21	271	19	16	13	0.84			1.6	1	1	1	1	0	0	1	0	94	30.69	103	180	112	5.49	2.5
0	59	46.4	32.5	3.53	101	342	41.2	9.5	12.8	7.1	34.5	7.62	2.48	0	1.06	14	0	4.43	153	44.7	178	0.16	12.1	0.54	59	4.68	212	15	23	21	1.53			8.04	2	2	0	0	0	0	0	0	55	26.42	89	120	67	4.97	3.19
1	51	46.4	41.1	3.37	83.7	336	41.2	9.2	12.3	8.1	28.1	7.26	2.99	0	0.32	4.4	0	4.83	136	40.4	182	0.16	12.4	0.59	47	4.23	236	14	21	21	1.5			5.05	0	0	1	0	0	0	0	0	68	26.94	85	136	80	4.98	2.85
0	31	46.4	41.5	1.99	95.3	32.2	40.3	10.7	12.8	8.6	30.2	4.29	1.78	0.03	0.12	2.8	0.7	5.13	155	44	210	0.23	13.1	0.37	91	6.82	324	8	22	16	2.75			1.68	0	2	0	0	0	0	1	0	66	24.17	82	132	78	4.46	2.22
0	28	46.4	42	2.89	83	293	36.9	8.6	10.6	6.9	24.3	6.22	2.61	0	0.29	4.7	0	5.26	128	43.6	232	0.19	13.4	0.43	71	6.18	523	105	27	104	0.26	14	87	0.64	2	3	1	0	0	0	0	0	63	33.24	106	124	77	5.21	6.42
0	25	46.4	38.2	2.54	95.7	345	44.3	8.8	12.8	11.9	32.9	5.48	2.1	0	0.19	3.5	0	4.73	156	45.2	176	0.15	12.5	0.65	87	6.19	446	31	23	34	0.74				2	3	0	0	0	0	0	0	65	25.93	78	139	91	4.47	2.92
1	43	46.4	41.9	2.15	88	327	43.3	8.8	11.4	9.3	28.7	4.63	1.94	0	0.11	2.4	0	3.65	110	32.1	215	0.18	13	0.43	57	5.41	220	23	24	13	1.04	23.8	52	2.1	0	2	0	0	0	0	1	0		25.59	85	110	63	5.08	2.75
0	48	46.5	36.9	2.23	97.4	332	43	9.7	10.9	12.3	32.3	4.8	1.77	0.04	0.17	3.5	0.8	4.67	151	45.5	280	0.27	12.4	0.59	61	5.35	435	21	20	58	0.95	9.4	76	0.26	2	3	1	0	0	0	0	0	73	23.04	90	110	70	5.65	2.88
0	26	46.5	43.6	2.64	94.1	320	43.7	10.7	12.7	8.3	30.2	5.67	2.47	0.01	0.08	1.4	0.2	5.24	158	49.3	309	0.33	13	0.47	82	3.86	397	15	12	14	0.8	7.9	71	0.09	2	2	0	0	0	0	1	0		23.53	80	98	59	4.28	2.16
0	29	46.5	44.8	2.02	83.7	332	37	10.6	13.5	7.6	27.8	4.35	1.95	0.01	0.04	0.9	0.2	5.47	152	45.8	209	0.22	12.2	0.33	78	3.93	350	26	21	26	0.81	12.8	84	0.03	0	2	0	0	0	0	0	0		28.36	85	122	75	4.3	1.68
0	64	46.5	42.5	2.88	92.8	331	44	12.4	17.2	6.3	30.7	6.19	2.63	0.03	0.26	4.2	0.5	5.41	166	50.2	170	0.21	13.3	0.39	90	4.75	470	26	23	28	0.88	48.5	68		0	3	1	0	0	0	0	0		25.31	91	139	87	5.59	2.66
1	55	46.5	40	2.53	89	325	39.7	11	13.6	10.1	29	5.43	2.17	0.03	0.15	2.8	0.6	5.11	148	45.5	267	0.29	12.4	0.55	44	3.89	177	58	38	40	0.66	30.3	93		0	0	1	0	1	0	0	0	64	26.53	90	115	63	6.66	3.09
0	33	46.5	43.3	2.76	90.8	334	41.8	10.7	13.6	5.9	30.3	5.94	2.57	0.02	0.24	4	0.3	5.01	152	45.5	243	0.26	12.9	0.35	71	5.54	465	20	15	31	0.75	14.7	67	0.19	1	3	0	0	0	0	0	1	65	30.02	100	119	80	4.64	3.22
0	53	46.5	44.2	2.82	95.4	326	40.4	10.6	12.5	5.8	31.1	6.06	2.68	0.04	0.17	2.8	0.7	4.98	155	47.5	224	0.24	11.9	0.35	65	6.74	415	26	25	40	0.96	8.6	61	0.62	1	3	1	0	0	0	0	0	62	28.06	90	118	62	5.74	3.25
1	38	46.5	45.8	2.95	91.9	320	41.6	9.4	10.7	5.8	29.4	6.35	2.91	0.03	0.09	1.4	0.5	4.22	124	38.8	348	0.33	12.8	0.37	57	3.36	243	9	12	17	1.33	6.4	63		0	0	0	0	0	0	0	1	67	25.89	79	89	52	4.46	2.4
0	41	46.5	41.4	2.36	89.1	335	41.7	9.6	11.4	10.3	29.8	5.07	2.1	0.03	0.06	1.2	0.6	5.43	162	48.4	301	0.29	12.8	0.52	64	5.24	268	36	21	125	0.58	17.9	110	0.28	0	2	1	1	0	0	1	0	75	29.41	96	137	85	4.63	3.71
0	62	46.5	40.6	3.05	90.6	330	43.1	11.2	13.1	9.2	29.9	6.55	2.66	0.03	0.21	3.2	0.5	4.89	146	44.3	218	0.24	13.2	0.6	88	6.44	407	29	21	22	0.72	15.2	53		2	3	0	0	0	0	1	0	66	25.18	93	124	75	4.99	3.07
0	22	46.5	42.7	2.92	82.8	351	45	10.5	11.4	8.6	29.1	6.27	2.68	0	0.13	2.1	0	5.63	164	46.6	192	0.2	13.8	0.54	108	5.66	388	26	19	33	0.73	9.4	94		2	2	0	0	0	0	0	0	64	27.44	84	143	86	4.22	2.5
1	32	46.5	36.6	2.23	84.4	325	50.9	10	12.8	15.7	27.4	4.79	1.75	0	0.06	1.2	0.1	4.78	131	40.3	278	0.27	14.2	0.75	64	4.78	248	38	38	102	1	12.7	105		0	2	0	0	0	0	0	0	113	19.31	68	130	68	5.02	2.28
0	44	46.5	44.8	2.78	90.1	308	47.4	9.4	11.1	6.6	27.7	5.98	2.68	0.01	0.12	1.9	0.2	5.11	142	46	222	0.2	12.7	0.4	89	4.99	417	13	17	12	1.31	46	49	0.69	0	3	0	1	0	0	0	0	90	22.86	81	147	90	5.77	2.93
0	40	46.5	40.8	2.73	84.2	327	48.5	10.2	12.8	9.7	27	5.87	2.4	0	0.17	2.9	0	5.68	163	47.8	151	0.15	13.6	0.57	67	3.23	302	33	23	72	0.7	15.7	48		2	2	1	0	0	0	0	0	61	26.4	85	132	76	4.42	2.77
0	46	46.5	40.4	3.89	89.4	334	40.1	8.9	12.3	9.2	29.8	8.37	3.38	0	0.33	4	0	4.86	145	43.4	205	0.18	11.6	0.77	88	4.39	430	83	36	20	0.43	18.6	61	4.26	1	2	1	0	0	1	0	0	54	30.56	97	159	94	4.63	3.25
0	42	46.5	41.1	2.96	94.9	306	52.1	10	10.6	10.1	29	6.36	2.62	0	0.14	2.2	0.1	4.51	131	42.7	153	0.15	13.1	0.64	90	5.22	256	39	30	43	0.77			0.46	2	2	1	0	0	0	0	0	74	28.09	84	160	98	4.43	4.58
1	29	46.5	43.6	2.05	87.9	398	47.4	9.1	9.2	6	34.9	4.41	1.92	0.02	0.16	3.6	0.4	4.26	149	37.4	166	0.15	13	0.27	68	5.18	230	15	21	22	1.4			3.56	0	0	0	0	0	0	1	0	73	24.01	80	119	69	4.4	1.57
1	59	46.5	46	2.66	86.7	315	49.7	9.4	11.9	6	27.2	5.72	2.63	0.02	0.07	1.2	0.3	4.47	122	38.7	239	0.22	13.2	0.34	50	5.93	329	39	28						0	0	0	1	0	0	0	0	81	26.04	79	150	90	4.29	3.93
1	58	46.5	46.3	2.06	86	330	44.3	10.3	10.6	5.2	28.3	4.42	2.05	0.02	0.06	1.4	0.5	4.83	137	41.5	161	0.16	12.7	0.23	68	4.57	283	13	15	13	1.15	22.5	35		0	0	0	0	0	0	0	0	53	24.13	76	139	86	4.01	3.94
1	67	46.5	44	2.12	95.9	347	56.8	11.1	10.1	6.5	33.3	4.57	2.01	0.02	0.12	2.7	0.4	3.84	128	36.8	158	0.17	14.1	0.3	62	4.95	253								0	0	0	1	0	0	0	0	65	24.09	78	129	76	4.69	3.73
1	53	46.5	42.9	1.87	89.4	336	39.1	10.6	13.3	6.9	29.7	4.03	1.73	0.01	0.14	3.5	0.2	4.91	146	43.9	194	0.21	12.2	0.28	60	8.48	208	27	25	33	0.93	25.9	98	1.79	0	2	1	0	0	0	1	0	61	23.19	82	116	85	4.94	4.33
0	26	46.5	39.8	1.68	85	285	40.1	9.6	9.2	10.3	24.2	3.6	1.43	0	0.12	3.3	0.1	5.37	130	45.6	134	0.12	12.8	0.37	91	5.02	292	30	26	23	0.87	33.1	34		0	2	0	0	0	0	0	0	53	24.45	80	127	73	4.4	2.17
1	29	46.5	42.9	3.62	92.8	32	43.3	11.1	13.8	5.8	29.7	7.77	3.33	0.06	0.31	4	0.8	5.15	153	47.8	378	0.22	13.1	0.45	80	4.05	442	58	28	60	0.48	17.1	43	4.43	0	0	1	0	0	0	0	0	89	31.6	86	133	86	4.99	3.04
1	24	46.5	44	2.44	86.8	326	41.2	9.3	13.3	8	28.3	5.25	2.31	0	0.08	1.5	0	5.05	143	43.8	204	0.18	12.6	0.42	65	5.38	241	12	15	9	1.25	23.2	41		0	0	0	0	0	0	1	0		17.22	61	109	67	4.9	2.36
1	47	46.5	46.3	3.24	85.4	347	42.3	8.7	11.4	4.1	29.5	6.97	3.23	0	0.22	3.1	0	4.73	140	40.3	276	0.24	12.8	0.28	62	3.31	277	31	23	16	0.74				0	0	1	0	0	0	0	0	76	25.39	83	146	100	6.02	2.29
0	46	46.5	44.8	3.32	91.2	348	41.2	8	10.6	6.1	31.8	7.13	3.19	0	0.18	2.6	0	5	159	45.6	224	0.17	12	0.44	71	4.55	314	35	28	43	0.8	17.3	70		2	3	1	1	0	0	1	0	60	24.58	92	180	97	4.69	4.42
0	28	46.5	35.4	3.49	88.5	346	36.9	8.7	11.9	7.4	30.6	7.5	2.65	0	0.8	10.7	0	5.03	154	44.5	251	0.21	11.9	0.55	76	3.77	468	26	22	50	0.85			1.33	2	2	0	0	0	0	1	0	66	24.77	79	102	61	4.27	2.94
0	67	46.5	42.9	3.62	93.2	33	41.8	10.7	13.2	9.2	30.5	7.8	3.35	0.01	0.1	1.3	0.1	4.85	148	45.2	230	0.25	12.5	0.72	101	6.8	340								0	1	1	1	0	0	0	0		29.3	113	155	82	4.79	2.23
0	63	46.5	40.2	3.1	97.6	344	41.2	9.5	12.8	6.7	33.6	6.66	2.68	0	0.44	6.6	0	4.97	167	48.5	172	0.16	12	0.45	74	3.79	446	25	34	43	1.36			2.56	0	3	1	0	0	0	0	0	69	27.78	90	123	82	6.38	3.37
1	56	46.5	42.6	2.47	92.7	328	39.1	7.6	10.1	8.3	30.3	5.3	2.26	0	0.13	2.5	0.1	4.25	129	39.3	220	0.16	12	0.44				15	21	14	1.4	19.3	58		0	2	0	0	0	0	0	0	64	20.7	67	105	67	4.07	1.99
1	32	46.5	40.7	2.29	89.8	33	39.9	10.2	11.6	11.2	29.3	4.92	2	0.01	0.07	1.4	0.2	4.5	132	40.4	209	0.21	12.3	0.55	58	2.98	246	19	24	14	1.26			0.4	0	2	0	0	0	0	0	0	65	23.29	78	102	57	3.93	1.49
1	56	46.5	47.1	2.51	85.9	285	35.8	7.4	9.2	5.5	24.5	5.39	2.54	0	0.04	0.8	0.1	4.24	104	36.4	228	0.16	11.7	0.3	56	4.47	283	14	18	16	1.29			0.48	0	2	0	0	0	0	1	0	74	22.35	78	117	67	5.08	3.83
1	37	46.5	43.1	1.65	89.9	33	37.2	11.2	15.3	8.7	29.6	3.55	1.53	0.01	0.05	1.4	0.3	3.98	118	35.8	183	0.2	11.8	0.31	48	4.34	196	6	19	9	3.17	16	59	0.61	0	2	0	0	0	0	0	0	63	20.03	73	95	63	4.15	2.2
0	32	46.5	42.5	2.63	92.6	336	39.1	9.5	12.3	7.7	31	5.65	2.4	0	0.18	3.2	0.1	4.73	147	43.7	210	0.19	11.8	0.44	81	5.84	271	96	38	24	0.4			0.77	1	2	0	0	0	0	0	0	78	19.27	71	118	70	4.53	2.03
0	32	46.5	41.4	2.19	86.5	33	41.3	9.3	10.3	7.4	28.9	4.71	1.95	0.01	0.21	4.5	0.2	5.47	158	47.3	278	0.25	13.4	0.35	77	4.04	517	62	35	64	0.56			0.95	0	2	1	0	0	0	1	0	69	29.83	99	146	93	5.25	3.96
0	28	46.5	27.9	4.37	89.3	334	43.3	9.4	12.3	7.7	29.8	9.4	2.62	0	1.69	18	0	4.76	142	42.5	216	0.2	12.2	0.72	96	3.89	254	16	13	14	0.81	12.3	83		2	2	0	0	0	1	0	0	64	22.31	77	112	64	4.62	2.76
1	45	46.5	36.2	3.06	75.6	316	42.3	9	10.6	6	23.8	6.58	2.38	0	0.75	11.3	0	4.48	107	33.8	306	0.27	13.7	0.39	63	4.13	222	13	14	14	1.08	9.1	37	8.56	0	3	0	0	0	0	0	0	64	21.6	70	123	76	4.93	3.1
1	40	46.5	38.9	2.18	86.8	328	35.8	9.5	11.9	8.7	28.5	4.69	1.82	0	0.28	5.9	0	4.42	126	38.3	211	0.2	12.8	0.41	54	4.27	200	9	14	12	1.56			1.63	0	0	0	0	0	0	0	0	68	26.04	74	107	69	4.3	2.03
1	27	46.5	43.1	2.01	89.7	289	38	8.1	10.6	7.6	25.9	4.32	1.86	0	0.12	2.8	0.1	4.35	113	39	286	0.23	12.4	0.33	50	2.44	247	24	23	14	0.96			0.98	0	0	0	0	0	0	0	0	63	19.22	60	98	62	3.9	1.99
0	37	46.5	43.9	3.35	87.4	349	38	9.4	13.3	8.3	30.5	7.2	3.16	0	0.1	1.3	0	4.59	140	40.1	255	0.23	12.5	0.6	90	7.46	335	24	36	31	1.5	19.3	94	1.26	0	0	1	0	0	0	0	0	67	26.56	88	115	70	4.64	3.08
0	46	46.5	42.6	3.21	94.6	326	45.4	8.6	11.1	9.4	30.9	6.91	2.94	0.01	0.1	1.5	0.1	4.98	154	47.1	193	0.16	12.6	0.65	80	5.65	259	23	19	20	0.83	14.7	84	2.19	2	0	1	0	0	0	0	0	71	23.46	84	113	75	4.77	2.65
1	45	46.5	44.1	2.8	75.8	300	47.5	8	11.1	7.2	22.6	6.03	2.66	0	0.13	2.1	0	4.89	111	37	266	0.21	17.1	0.43	68	4.15	298	17	16	20	0.94	18.1	49	3.69	0	0	1	0	0	0	1	0	69	26.81	85	129	77	5.06	2.65
0	31	46.5	43.9	2.09	97.5	325	40.1	9.8	12.3	8.3	31.7	4.5	1.98	0	0.06	1.3	0	4.54	144	44.2	101	0.19	12	0.38	81	5.96	301	32	29	13	0.91	20.5	64		0	2	0	0	0	0	0	0	63	21.36	80	123	80	3.99	2.39
0	26	46.5	45.5	3.79	85.5	331	38	9.6	12.3	6.6	28.3	8.14	3.7	0	0.12	1.4	0	5.05	143	43.1	266	0.25	12.7	0.53	90	3.79	476	98	44	85	0.45	16.9	68	1.02	2	0	1	0	0	0	0	0		27.72	88	137	90	4.39	3.78
1	46	46.5	43	3.04	94.1	32	43.7	11.2	14.3	7.6	30.3	6.54	2.81	0.02	0.17	2.6	0.3	4.59	139	43.2	225	0.25	13.3	0.5	57	3.95	260	50	31	4	0.62			1.37	0	0	1	0	0	0	0	0	82	28.03	96	130	90	4.88	3.36
0	49	46.5	41.1	2.57	92.6	341	38	8	11.1	8.9	31.5	5.52	2.27	0	0.19	3.5	0.1	4.88	154	45.1	178	0.14	12	0.49	81	4.56	396	22	25	17	1.14	19.7	28	5.65	1	3	0	0	1	0	0	0	68	27.77	92	133	90	5.38	2.64
1	53	46.5	44.2	2.89	92.3	328	40.1	8.3	10.1	7.5	30.2	6.23	2.76	0.01	0.11	1.7	0.1	4.26	129	39.3	261	0.21	13.2	0.47	81	5.1	338	9	19	15	2.11	23.9	72	3.15	0	0	0	0	0	0	0	1	61	25.2	81	130	78	5.04	3.16
0	33	46.5	44.4	2.57	84.7	329	36.9	8.7	11.4	8.2	27.8	5.52	2.45	0	0.05	0.9	0	5.85	163	49.5	211	0.18	11.7	0.46	75	3.85	259	38	26	23	0.68				2	2	0	0	0	0	0	0	66	21.05	74	121	76	4.87	2.77
0	47	46.5	33.8	3.33	94.5	306	40.1	11.3	15.5	10.1	28.9	7.15	2.41	0	0.68	9.6	0	5.08	147	48	176	0.19	12.1	0.72	100	4.66	443	120	73	50	0.61			6			0	0	0	0	1	0	61	29.07	99	170	114	4.69	2.32
0	40	46.5	43.1	2.6	87.4	343	39.1	9.4	12.3	7	30	5.59	2.41	0	0.19	3.4	0.1	4.43	133	38.7	195	0.18	11.8	0.39	94	4.68	523	23	25	14	1.09			2.57	0	0	0	0	0	0	0	0	65	24.34	82	127	89	4.41	2.76
1	23	46.5	40.1	3.09	89	327	36.9	9.4	11.9	8	29.1	6.64	2.66	0	0.36	5.4	0	4.19	122	37.2	169	0.15	11.9	0.53	51	3.49	225	10	17	11	1.7			0.81	0	0	0	0	0	0	0	0	77	19.2	64	105	63	4.18	1.86
1	52	46.5	43.8	3.35	83.8	335	36.9	9.3	11.1	5	28.1	7.21	3.15	0.01	0.34	4.7	0.1	4.73	133	39.6	186	0.17	12.4	0.36	60	3.85	178	14	16	16	1.14	16.2	59		0	2	0	0	0	0	0	0	75	23.34	75	126	71	5.34	2.96
0	58	46.5	40.9	3.33	96.9	316	47.5	8.2	9.7	9.5	30.6	7.17	2.93	0	0.22	3.1	0	4.44	136	43	150	0.12	12.9	0.68	61	6.07	206	18	21	19	1.17	27.6	53	7.52	2	2	0	0	0	0	0	0	69	20.24	77	108	66	4.67	2.77
1	65	46.6	42.7	2.66	87.8	306	45.7	10.9	13.3	7.5	26.9	5.71	2.44	0.01	0.17	3	0.2	4.91	132	43.1	243	0.26	14.4	0.43	49	3.19	213	10	12	14	1.2	10.6	84		0	0	0	0	0	0	0	0	78	23.88	80	149	81	4.6	3.16
0	25	46.6	40.6	3.2	96.4	315	43.3	9.7	10.8	8	30.4	6.87	2.79	0.01	0.32	4.7	0.1	4.48	136	43.2	335	0.32	12.7	0.55	74	4.02	267	14	15	16	1.07	29.2	67	0.15	2	3	0	0	0	0	0	0	76	22.2	77	111	69	4.08	2.79
1	58	46.6	44.3	2.59	94.1	320	42.6	11.1	13.7	6.3	30.1	5.57	2.47	0.03	0.13	2.3	0.5	4.72	142	44.4	209	0.23	12.8	0.35	44	6.08	194	18	21	14	1.17	14.3	100	0.21	0	0	1	0	1	0	0	0	55	23.44	85	154	84	10.41	3.15
1	55	46.6	44.3	2.41	87.7	331	42.1	10.1	11.3	6.8	29	5.17	2.29	0.02	0.1	1.9	0.4	5.38	156	47.2	244	0.25	13.2	0.35	68	5.32	247	16	19	14	1.19	11.6	53		0	0	1	0	0	0	0	0	67	25.61	80	119	73	4.21	3.2
0	33	46.6	39.8	2.88	85.2	333	40	10.7	13.7	10.2	28.4	6.18	2.46	0.04	0.17	2.8	0.6	5.74	163	48.9	176	0.19	12.9	0.63	75	5.8	411	44	34	27	0.77	10.8	79		0	2	1	0	0	0	0	0	57	28.73	92	128	74	5.12	2.28
1	45	46.6	46.5	2.31	86.3	337	35.7	10.2	12.2	5.7	29.1	4.95	2.3	0.02	0.04	0.8	0.4	4.68	136	40.4	241	0.25	11.6	0.28	47	4.44	347	17	15	26	0.88	17.7	50		0	2	0	1	0	0	0	0	75	23.34	76	168	95	6.5	2.83
0	37	46.6	42.8	1.95	90.2	323	42.8	11.2	14.8	8.9	29.1	4.18	1.79	0.02	0.05	1.2	0.5	5.12	149	46.2	226	0.25	13.2	0.37				15	19	36	1.27	18.9	94				1	0	0	0	1	0	63	28.03	95	136	88	4.04	2.39
0	24	46.6	40.8	2.56	88	333	40.4	9.2	10.6	9.8	29.3	5.49	2.24	0.01	0.14	2.6	0.2	5.76	169	50.7	342	0.32	12.7	0.54	82	6.81	442	84	28	170	0.33	19.3	78	1.14	2	3	1	0	0	0	0	0	64	26.99	86	134	84	4.27	2.66
1	55	46.6	44.8	3.38	84.6	359	45	10	13.7	7.8	30.3	7.24	3.24	0	0.06	0.8	0	4.41	134	37.3	246	0.24	12.3	0.56	59	5.43	318	17	19	16	1.12	10.9	54		0	0	1	1	0	0	0	0	62	30.09	84	150	93	3.72	2.65
1	25	46.6	45.1	2.44	80.8	336	46.2	8.5	9.8	6.7	27.1	5.23	2.36	0.02	0.06	1.2	0.4	4.5	122	37.3	155	0.13	12.9	0.35	53	4.43	207	10	16	12	1.6	13.6	56	0.47	0	2	0	0	0	0	0	0	60	22.77	71	90	56	4.75	2.21
0	24	46.6	41.5	2.36	87.3	342	49.7	9.8	11.9	7.7	29.8	5.06	2.1	0.01	0.21	4.1	0.1	4.95	148	43.2	105	0.2	13.7	0.39	71	4.38	379	14	14	22	1	19.4	57		2	3	0	0	0	0	1	0	62	26.15	83	123	70	5.08	3.5
1	41	46.6	43.7	2.19	85.7	300	43.8	8.5	9.8	8.7	22.6	4.7	2.05	0.02	0.02	0.5	0.4	4.24	116	37	279	0.23	13.7	0.41	58	3.65	227	9	17	9	1.89	22.8	39		0	2	0	0	0	0	0	0	57	18.83	63	120	74	5.23	2.84
1	58	46.6	46.3	2.8	90	299	49.7	10.8	9.7	6.1	26.9	6.01	2.78	0	0.05	0.9	0	4.3	116	38.7	160	0.17	13.3	0.37	60	5.01	263	16	25	15	1.56	15.3	62	2.98	0	0	0	0	0	0	1	0		21.05	73	140	80	5.67	3.43
1	44	46.6	44.6	2.12	89.2	293	42.3	10.6	11.4	7.3	26.1	4.55	2.03	0	0.07	1.4	0	4.7	123	41.9	185	0.19	12.2	0.33	68	4.29	207	14	18	8	1.29	21.9	59	3.84	0	0	0	0	0	0	1	0	73	20.32	70	102	63	4.26	3.42
1	36	46.6	39	1.52	88.4	32	39.9	11.1	13.8	10.1	28.6	3.26	1.27	0.01	0.13	4	0.3	4.65	133	41.1	220	0.25	12.6	0.33	72	3.77	213	18	17	43	0.94	17.8	64		0	0	0	0	0	0	0	0		26.56	68	109	70	4.2	2.66
0	44	46.6	36.3	2.44	92.9	32	41.3	10.8	14	10.9	30.1	5.23	1.9	0.04	0.28	5.4	0.8	5.62	169	52.2	197	0.21	12.4	0.57	58	5.37	309	24	19	29	0.79	19.9	43	1.5	2	3	0	1	1	0	0	0	68	23.8	96	137	94	10.7	2.76
0	30	46.6	41.1	3.12	87.1	337	40.1	10.2	15.5	7.6	29.4	6.7	2.76	0	0.31	4.7	0	5.34	157	46.5	235	0.23	11.9	0.51	66	4.04	209	46	23	55	0.5			6.39	2	0	0	0	0	0	0	0	63	23.66	85	125	80	3.98	3.85
1	56	46.6	43.7	3.53	87.6	325	36.9	11.5	16.8	5.8	28.3	7.57	3.31	0	0.29	3.9	0	4.12	117	36	209	0.24	12.1	0.44	60	4.23	303	20	27	12	1.35			1.21	0	0	0	0	0	0	0	0	69	23.92	79	137	78	4.08	2.97
1	35	46.6	37	2.11	50.7	289	33.8	8.3	12.3	11.1	14.6	4.52	1.67	0.01	0.24	5.2	0.1	4.93	72	24.9	309	0.25	18.5	0.5	55	4.13	139	8	11	9	1.38	20.1	51		0	0	0	0	0	0	0	0		24.75	81	110	64	4.2	2
0	64	46.6	45.5	2.33	90	343	38	10.3	14.5	6	30.9	5	2.28	0	0.09	1.8	0.1	4.4	136	39.6	159	0.16	11.5	0.3	80	5.49	302	25	20	15	0.8	22.4	59	1.57	0	2	0	1	0	0	0	0	75	24.73	88	147	94	5.09	2.2
0	36	46.6	45	2.84	85.3	308	35.8	10.2	13.3	5.5	26.2	6.09	2.74	0	0.17	2.8	0	4.84	127	41.2	181	0.18	12.4	0.33	73	6.45	325	39	21	62	0.54				0	2	1	0	0	0	0	0	60	25.56	93	108	67	6.65	3.95
1	72	46.6	46.6	3.8	92.5	336	41.2	9.2	12.8	5.3	31.1	8.15	3.8	0	0.12	1.5	0	4.34	135	40.1	239	0.21	12.4	0.43	70	6.12	306								0	0	1	1	0	0	0	0		31.23	99	169	85	5.17	2.36
0	55	46.6	39.9	2.21	95.9	353	36.9	9.9	13.7	12	33.8	4.73	1.89	0	0.07	1.4	0.1	4.4	149	42.1	140	0.13	11.6	0.57	78	4.56	316	14	18	18	1.29			0.52	0	3	0	0	0	0	0	0	63	23.85	79	107	62	4.41	2.07
1	53	46.6	43	2.08	95.2	330	38	10	14.2	9.5	31.3	4.47	1.92	0	0.04	0.9	0	4.24	133	40.3	216	0.21	11.6	0.42	82	5.55	273	24	17	21	0.71				0	2	1	0	0	0	0	0	74	28.44	87	125	85	4.73	3.74
0	25	46.6	40.5	3.16	86.1	367	35.8	9.1	10.6	9.2	31.5	6.77	2.74	0	0.24	3.6	0.1	5.19	164	44.6	175	0.15	11.6	0.63	79	5.17	302	52	25	23	0.48	21.8	51				0	0	0	0	0	1	82	25.65	87	114	66	4.84	2.18
0	38	46.6	41.3	2.97	98.8	335	40.1	9.4	12.8	9.7	33.1	6.37	2.63	0	0.15	2.3	0	4.83	160	47.7	197	0.18	11.8	0.62	81	4.07	286	13	19	13	1.46			1.34	2	2	0	0	0	0	0	0	71	19.09	73	121	68	4.75	2.27
1	54	46.6	45.4	2.18	88.9	344	36.9	8.5	11.9	6.5	30.5	4.68	2.13	0	0.07	1.5	0.1	4.48	137	39.8	200	0.17	11.9	0.3	63	3.89	287	24	21	15	0.88			2.12	0	2	0	0	0	0	1	0	59	23.8	72	104	58	5.26	3.38
1	29	46.6	41.7	3.49	97	362	36.9	8.6	10.6	11.1	35.1	7.49	3.12	0	0.04	0.6	0	3.61	127	38	202	0.17	12.7	0.83	61	4.26	268	14	15	32	1.07	23	36		0	2	0	0	0	0	0	0	56	20.81	66	96	62	4.19	2.07
1	49	46.6	41.1	2.25	86.5	345	41.2	9.6	12.3	8.6	29.8	4.82	1.98	0	0.18	3.6	0	3.89	116	38.6	243	0.23	14.8	0.42	77	4.46	315	17	23	15	1.35	19.7	54	1.19	0	0	0	0	0	0	0	0	60	25.71	82	117	70	4.46	2.48
1	56	46.6	46.1	3.43	89.6	328	40.1	9.5	12.3	5.4	29.3	7.36	3.39	0	0.14	2	0	4.9	144	43.9	204	0.19	12.4	0.39	61	5.08	373	46	30	25	0.65	18	75	1.71	0	0	1	1	0	0	0	0	96	28.58	92	145	90	6.13	3.88
1	76	46.6	44.2	2.62	92.4	319	39.1	11.3	15.5	8	29.4	5.62	2.48	0	0.07	1.2	0	4.55	134	42	191	0.21	12.7	0.45	62	3.4	302	18	17	38	0.94	22.3	72	2.93	0	0	1	1	0	0	0	0	66	24.89	92	130	75	4.48	2.82
0	28	46.6	36	2.81	90.9	330	39.1	8.8	12.3	10.2	29.9	6.03	2.17	0	0.44	7.3	0	5.07	152	46	291	0.25	12.6	0.61	79	5.91	385	40	43	35	1.08	22.8	46		1	2	0	0	0	0	0	0	56	23.18	79	113	70	4.42	2.94
0	28	46.6	45	3.11	91.4	334	41.2	9.7	12.8	7.1	30.5	6.67	3	0	0.09	1.3	0	5.23	160	47.8	175	0.16	12.2	0.47	57	3.69	294	41	27	34	0.66	21	47	2.13	0	2	0	0	0	0	1	0	68	25.46	79	139	85	4.85	2.97
1	61	46.6	47.3	2.57	93.6	32	42.1	10.3	12.2	4.5	29.8	5.52	2.61	0	0.09	1.6	0	4.84	144	45.3	240	0.25	12.6	0.25	58	3.49	265	32	16	24	0.5			5.91	0	0	0	0	0	0	0	0	67	24.92	85	151	79	4.35	4.05
0	60	46.6	40.7	4.1	93.6	292	41.2	8.3	11.1	7.3	27.3	8.8	3.58	0	0.48	5.4	0	4.42	121	41.3	261	0.21	12.2	0.65	96	4.53	299	34	29	19	0.85	20.3	58	6.29	2	2	0	1	0	0	0	0	79	31.1	97	150	87	4.09	2.96
1	29	46.6	38.7	2.53	82.9	317	45.4	9.2	11.9	11.1	26.2	5.43	2.1	0	0.19	3.5	0.1	4.57	120	37.8	311	0.28	15.5	0.6	55	2.84	231	21	17	10	0.81			3.41	0	0	0	0	0	0	1	0	75	25.91	81	110	63	4.3	1.82
1	37	46.6	37.7	2.28	92.9	350	39.1	7.8	9.7	9	32.5	4.88	1.84	0	0.33	6.7	0	4.46	145	41.4	257	0.2	12.6	0.44	58	3.42	230	81	38	34	0.47			2.45	0	0	0	0	0	0	0	0	60	22.86	68	116	74	4.06	2.13
1	32	46.6	46.7	2.4	89	330	36.9	8.8	11.4	5.9	29.3	5.16	2.41	0	0.04	0.8	0	4.91	144	43.6	251	0.22	12.5	0.31	71	3.42	242	11	12	6	1.09	4.5	42	1.15	0	0	0	0	0	0	0	0	78	22.05	68	124	73	4.68	1.92
1	35	46.6	42.5	2.59	97.7	312	43.3	8.4	10.6	10.1	30.5	5.55	2.36	0	0.04	0.8	0	4.59	140	44.8	137	0.11	13.1	0.56	59	3.83	219	9	16	13	1.78	16.1	32		0	0	0	0	0	0	0	0		18.9	69	108	65	4.44	1.36
0	53	46.6	42.2	2.54	82.6	334	39.1	10.2	11.4	9.5	27.5	5.44	2.29	0	0.09	1.7	0	5.15	142	42.5	188	0.19	12.6	0.52	69	7.38	318	33	32	14	0.97	14.2	36	2.04			0	0	0	0	0	0	58	23.51	84	122	71	4.48	2.38
0	37	46.6	42.7	5.08	93.4	331	40.1	8.1	10.6	7.7	30.9	10.91	4.66	0.01	0.32	3	0.1	5.24	162	48.9	237	0.19	11.9	0.84	60	6.58	347	31	18	32	0.58	15.3	45		0	2	1	0	0	0	0	0	78	27.1	86	110	66	4.47	2.76
0	27	46.7	46.3	2.46	87.7	331	40.9	10.7	12.5	5.7	29.1	5.27	2.44	0.01	0.06	1.1	0.2	5.61	163	49.2	193	0.21	12.8	0.3	95	6.69	468	15	13	18	0.87	14.5	61	0.68	2	2	0	0	0	0	1	0	58	21.41	69	114	63	4.43	3.33
1	29	46.7	40.9	2.75	93.1	336	37.7	9.8	11.2	10.9	31.3	5.89	2.41	0.02	0.07	1.2	0.3	4.19	131	39	242	0.24	11.2	0.64	51	5.75	251	12	15	13	1.25	21.8	50		0	2	0	0	0	0	0	0	63	20.45	71	105	62	4.41	2.67
0	57	46.7	44.4	1.97	93.2	324	40.6	10.3	12.3	8	30.2	4.23	1.88	0.01	0.03	0.7	0.2	5.13	155	47.8	184	0.19	12.2	0.34	68	4.99	297	31	23	46	0.74	15.3	50	0.36	2	3	1	0	0	0	0	0	76	26.26	96	143	79	5.09	2.93
0	26	46.7	42.1	3.03	87.1	343	47.4	8.9	9.3	9.6	29.8	6.48	2.73	0	0.1	1.6	0	5.32	159	46.3	257	0.22	12.5	0.62	108	6.82	419								0	1	0	0	0	0	1	0		28.01	92	146	87	4.43	3.7
1	48	46.7	42.9	2.69	93.2	318	47.1	9.5	10.8	8.2	29.6	5.76	2.47	0.02	0.11	1.9	0.3	4.12	122	38.4	330	0.31	14.4	0.47	56	3.47	352	9	12	11	1.33	10	49	0.54	0	0	0	0	0	0	0	0	82	21.08	73	103	71	4.42	2.44
1	52	46.7	45.5	2.66	97.9	323	39.8	12.5	16.3	6.9	31.7	5.69	2.59	0.01	0.04	0.7	0.2	4.39	139	43	195	0.24	11.6	0.39	62	4.97	222	15	18	17	1.2	20	58		0	0	0	0	0	0	0	0		22.55	80	136	77	4.62	2.69
0	61	46.7	42	2.51	94.5	335	42.8	10.5	12	6.5	31.6	5.38	2.26	0.04	0.22	4.1	0.7	5.09	161	48.1	185	0.19	12.9	0.35	91	5.46	280	21	23	30	1.1	14.1	56		0	2	1	0	0	0	0	0	70	32.41	100	154	89	7.02	3.67
0	62	46.7	42.4	3.46	90.8	344	48.5	9.7	7.5	9.4	31.2	7.4	3.13	0	0.12	1.6	0	4.71	147	42.7	219	0.21	12.6	0.69	76	4.77	251	17	19	15	1.12	15.5	44	0.69	1	2	0	0	0	0	0	0	67	26.85	89	117	72	4.87	2.8
0	51	46.7	46.6	2.41	89	329	47.4	10.6	12.8	5.1	27.8	5.17	2.41	0.01	0.07	1.3	0.3	5.67	161	50.4	185	0.19	12.8	0.26	54	3.25	233	30	21	25	0.7	24.3	72		2	1	1	0	0	0	0	0		25.51	85	110	61	5.77	2.02
0	43	46.7	45	3.9	85	303	47.4	8.5	9.4	7.3	25.7	8.36	3.76	0.03	0.06	0.7	0.4	5.04	130	42.8	125	0.2	13.5	0.61	67	7.03	423	36	24	59	0.67	21.5	68	0.84	2	2	1	1	0	0	0	0	70	24.54	85	138	95	4.58	4.93
1	24	46.7	44.8	1.65	90.8	259	47.4	10.2	10.6	7.3	23.5	3.53	1.58	0	0.04	1.1	0	4.5	106	40.8	208	0.21	12	0.26	62	4.71	206	7	13	9	1.86	19.6	47		0	2	0	0	0	0	0	0	83	17.36	58	113	72	4.41	1.96
1	42	46.7	44.1	2.18	89.3	424	46.2	9.5	9.2	7.2	43.2	4.67	2.06	0.01	0.08	1.7	0.2	3.26	141	29.1	164	0.15	12.2	0.34	63	2.65	263	11	12	11	1.09	22.7	36	0.71	0	2	0	0	0	0	0	1		20.07	65	110	66	4.08	2.23
1	60	46.7	45.4	1.6	88.1	323	46.5	8.6	10.6	6.3	28.3	3.43	1.56	0	0.06	1.6	0.1	4.05	115	37.6	201	0.17	13.6	0.21											0	2	1	0	0	0	0	1	60	25.98	85	120	76	5.16	2.78
0	70	46.7	42.2	1.68	91.6	333	43.3	9.4	9.8	9.5	30.5	3.84	1.62	0	0.06	1.5	0.1	4.52	138	41.4	102	0.19	13.1	0.48	74	3.5	247	306	211	40	0.69	27	72	5.32	0	0	0	1	0	0	0	0	52	21.8	87	163	87	6.33	2.66
1	30	46.7	40.8	3.11	83.7	352	38	10	14.2	8.5	29.4	6.67	2.72	0	0.27	4	0	5.29	156	44.2	206	0.2	11.8	0.57	68	4.16	333	29	20	25	0.69	14.6	56	2.6			0	0	0	0	0	0	68	24.17	83	130	68	4.46	2.65
0	43	46.7	39.6	3.67	95.8	318	43.3	9.1	11.9	8.3	30.4	7.85	3.11	0	0.43	5.4	0	5.05	154	48.3	233	0.21	12.2	0.65	72	4.2	270	22	18	20	0.82	20.3	40	1.77	2	2	1	0	0	0	0	0	67	23.78	80	132	79	4.4	2.63
1	41	46.7	42.8	2.51	86.9	323	41.2	9.9	13.3	9.8	28	5.38	2.3	0	0.04	0.7	0	4.92	138	42.7	185	0.18	12	0.53	71	4.81	392	40	29	62	0.72	17.1	74		0	0	0	0	0	0	1	0	97	25	77	162	86	5.37	3.18
0	56	46.7	44.7	2.93	89.6	350	40.1	8.3	10.6	5.6	31.3	6.27	2.8	0	0.19	3	0.1	4.44	139	39.7	192	0.15	12.2	0.35	79	5.41	386	12	18	17	1.5			3.88	2	0	1	0	0	0	0	0	56	27.66	102	173	96	4.75	3.31
1	53	46.7	40.4	2.85	67.5	308	31.7	8.3	11.9	6.4	20.7	6.09	2.46	0.01	0.39	6.4	0.1	5.73	119	38.6	191	0.15	14	0.39	70	4.32	401	17	24	8	1.41			0.94	0	0	1	0	0	0	0	0	62	23.9	76	111	70	4.19	3.33
0	28	46.7	36.8	1.96	87.5	345	39.1	8.1	9.2	14.6	30.1	4.2	1.55	0	0.08	2	0	5.21	157	45.5	162	0.13	12.1	0.61	85	4.84	549	25	23	17	0.92			1.54	1	0	0	0	0	0	0	0	71	19.41	74	130	87	4.6	3.16
1	45	46.7	44.9	2.13	90	335	43.3	10.3	14.5	6	30.1	4.55	2.04	0	0.11	2.3	0.1	4.74	143	42.6	251	0.25	12.7	0.27	68	5.01	233	20	28	15	1.4				0	0	0	0	0	0	0	0	65	23.73	83	127	77	4.16	1.36
1	44	46.7	44.3	3.09	83.9	360	35.8	8.7	11.1	7.5	30.2	6.62	2.93	0	0.1	1.6	0	4.63	140	38.8	279	0.24	13.3	0.49	50	3.7	266	22	17	15	0.77	16.5	57		0	2	0	0	0	0	0	0		23.95	76	145	85	4.91	2.86
0	46	46.7	37	2.7	90.1	342	38	9.8	14.2	9.9	30.8	5.77	2.14	0	0.37	6.3	0	5.16	159	46.4	213	0.2	12.4	0.57	94	4.91	358	23	18	20	0.78	26.9	47		2	0	0	0	0	0	0	0		24.02	80	103	65	3.99	2.64
1	30	46.7	41.9	2.27	90	321	41.2	8.2	9.7	8.1	28.8	4.86	2.04	0	0.16	3.2	0	3.98	115	35.8	135	0.11	12.6	0.39	68	3.52	293	15	16	10	1.07	12.1	39	1.07	0	0	0	0	0	0	1	0	56	21.87	70	100	65	3.58	2.26
0	44	46.7	44.3	1.95	90.8	327	40.1	8.6	11.4	7.2	29.6	4.18	1.85	0	0.08	1.8	0	4.75	141	43.1	168	0.14	12.6	0.3	70	3.55	284	57	26	67	0.46				2	2	1	0	0	0	0	0	78	23.71	83	155	96	7.47	4.31
0	48	46.7	42	3.72	95.1	355	40.1	9.7	12.3	9.5	33.8	7.96	3.35	0	0.14	1.8	0	4.85	164	46.1	152	0.14	12.3	0.76	91	7.34	333	20	20	25	1				2	2	0	0	0	0	0	0	77	23.51	87	128	75	4.28	2.18
1	31	46.7	43.7	3.06	92.5	332	39.1	8.1	11.4	7.9	30.7	6.56	2.87	0	0.11	1.7	0	4.36	134	40.3	218	0.17	12.6	0.52	68	4.15	250	11	14	12	1.27			0.53	0	0	0	0	0	0	0	1	62	21.98	73	100	64	4.3	2.45
0	23	46.7	40.8	4.03	95.4	327	40.1	9.1	12.8	10.3	31.2	8.63	3.52	0.01	0.18	2.1	0.1	4.96	155	47.3	202	0.18	12.1	0.89	99	4.65	303	360	157	23	0.44			0.46	0	0	0	0	0	0	0	0	74	25.34	84	140	74	4.52	1.76
0	36	46.7	41.1	3.59	87.8	356	38	10.3	13.7	8	31.2	7.69	3.16	0	0.31	4.1	0	5.03	157	44.1	237	0.24	11.7	0.62	79	8.16	424	50	36	15	0.72			2.51	2	2	1	0	0	0	0	0	74	26.53	90	129	83	6.51	8.23
1	53	46.7	41.1	2.6	91.7	288	41.2	9.5	13.3	7.8	26.4	5.57	2.29	0	0.25	4.5	0.1	4.24	112	38.8	162	0.15	12.5	0.43	63	2.63	222	16	18	12	1.13	17.3	46	1.23	0	0	1	0	0	0	0	0	58	26.9	80	129	66	4.01	2.16
1	29	46.7	43.9	1.94	92.4	33	42.5	10.2	11.6	7	30	4.15	1.82	0.01	0.09	2.2	0.2	4.33	130	40	195	0.2	12.9	0.29	52	4.95	170	7	15	9	2.14			0.2	0	2	0	0	0	0	0	0	59	22.41	76	94	63	4.4	1.52
1	42	46.7	42.2	2.43	52.3	279	31.7	8.3	14.5	9.7	14.6	5.21	2.2	0.01	0.07	1.3	0.1	5.13	75	26.8	463	0.28	16	0.5	52	5.27	205	29	21	77	0.72			0.88	0	2	0	0	0	0	1	0	86	24.65	76	142	81	5.56	1.53
1	44	46.7	43.3	1.82	88.1	328	35.8	9.4	11.9	6.6	28.8	3.9	1.69	0	0.13	3.3	0	3.74	108	37.9	185	0.17	11.7	0.26	57	5.19	197	20	20	12	1			2.07	0	0	0	0	0	0	0	0	71	19.63	71	128	67	4.67	2.8
0	30	46.7	36.6	3.27	91.4	326	40.1	7.7	9.7	10.5	29.8	7	2.56	0	0.44	6.3	0	5.09	152	46.5	248	0.19	12.9	0.73	103	6.51	551	38	26	61	0.68			0.47	1	2	1	0	0	0	1	0	67	24.57	86	116	73	4.09	3.19
0	55	46.7	42.9	2.73	91.5	339	39.1	7.2	9.7	6.8	31	5.85	2.51	0	0.21	3.6	0.1	4.54	141	41.5	269	0.19	12.2	0.4	80	4.6	401	23	17	18	0.74	25.7	52		2	2	1	0	0	0	0	0	63	25.2	99	120	80	4.48	3.26
0	55	46.7	40.1	3.78	84.5	345	40.1	8.2	9.7	10.1	29.1	8.1	3.25	0	0.25	3.1	0	4.87	142	41.1	233	0.19	12.9	0.82	93	8.38	365	70	31	82	0.44	25.1	58	0.74	1	2	1	0	0	0	0	0	60	29.07	103	190	110	5.88	4.36
0	33	46.7	39.8	2.66	96.5	318	41.2	9.3	13.3	8.4	30.6	5.69	2.27	0	0.28	5	0	4.17	128	40.2	205	0.19	12.4	0.48	96	6.08	386	47	29	21	0.62	17.2	61	1.14	2	2	0	0	0	0	0	0		26.64	92	131	77	4.84	3.22
1	26	46.7	42.3	3.89	90.2	317	39.1	9.9	12.3	7	28.5	8.34	3.52	0	0.33	4	0	4.62	132	41.6	191	0.18	12.7	0.59	62	1.97	176	42	24	28	0.57	10.8	70		0	0	0	0	0	0	0	0		25	73	128	79	4.96	1.96
1	40	46.7	37.7	3.21	83	31	41.7	12.4	16.7	10.5	26	6.87	2.59	0.03	0.32	4.7	0.4	4.42	115	36.7	270	0.33	14.2	0.72	53	4.1	269	34	20	39	0.59			0.58	0	0	1	0	0	0	0	0	71	26.4	88	138	80	4.83	2.57
1	42	46.7	37.4	2.98	87.8	331	41.2	8.9	11.4	8.7	29	6.38	2.39	0	0.46	7.2	0	4.78	139	41.9	263	0.23	13	0.56	54	3.66	224	16	16	12	1	30.3	37		0	2	0	0	0	0	0	0		21.87	71	124	94	4.22	2.18
0	42	46.7	41.4	2.53	85.6	33	37.8	9.6	11.4	9.6	28	5.41	2.24	0.03	0.09	1.7	0.6	5.83	163	49.9	258	0.25	12.2	0.52	67	6.54	269	23	15	27	0.65			3.48	2	3	1	0	0	0	0	0	80	24.57	93	115	74	4	2.51
0	51	46.7	42.5	3.03	93	328	44.3	7.4	9.2	8.2	30.5	6.48	2.76	0	0.17	2.6	0.1	4.84	148	45	225	0.16	12.9	0.53	84	5	368	52	30	67	0.58	17.2	48	1.58	1	2	1	1	0	0	0	0	75	27.46	97	126	81	4.46	3.97
0	27	46.7	42.8	3.97	88.7	344	35.8	8.7	11.1	6.4	30.4	8.5	3.63	0.01	0.35	4.1	0.1	5.58	170	49.4	226	0.19	11.9	0.54	82	5.81	455	34	20	25	0.59	26.5	44	0.39	2	2	0	0	0	0	0	0	62	24.2	84	130	82	4.17	2.93
0	35	46.7	42.7	3.17	89.4	320	36.9	8.7	11.9	8.9	28.6	6.79	2.9	0	0.12	1.7	0	5.17	148	46.2	321	0.27	12.5	0.61	59	3.99	429	16	14	22	0.88			1.96	0	2	1	0	0	0	0	1	74	22.2	82	112	70	4.52	2.6
0	53	46.7	41.3	2.18	98	345	38	8.3	11.1	7.9	33.8	4.67	1.93	0	0.19	4.2	0	4.4	149	43.1	203	0.16	11.4	0.37	70	5.38	250	36	25	29	0.69			1.21	2	2	0	0	0	0	0	0	56	21.97	69	109	62	4.47	2.2
1	38	46.7	46.4	4.24	83.2	317	38	8.1	11.1	5.7	26.3	9.08	4.21	0	0.11	1.2	0	4.7	124	39.1	321	0.26	12.4	0.52	58	3.53	188	15	19	26	1.27			0.62	0	2	0	0	0	0	0	0	71	23.5	73	95	63	4.58	2.57
1	35	46.7	45.8	2.57	91.9	308	44.3	8.3	9.7	4.7	28.2	5.5	2.52	0	0.16	2.9	0	4.17	118	38.3	267	0.22	13	0.26	58	4.5	338	10	13	20	1.3			4.1	0	0	0	0	0	0	1	0	61	23.07	75	103	64	5.03	3.27
0	50	46.7	44	3.28	90.7	329	43.3	8.8	12.3	7.5	29.8	7.02	3.09	0	0.13	1.8	0	5.46	163	49.5	172	0.15	12.3	0.53	78	4.95	340	95	63	57	0.66	27.3	45	5.49	0	1	0	1	0	0	0	1	62	32.41	115	135	86	4.27	2.92
1	59	46.8	43.2	2.19	96.1	322	43.3	11.5	14.4	7.7	31	4.68	2.02	0.01	0.1	2.1	0.2	4.36	135	41.9	167	0.19	12.8	0.36	63	6.11	247	24	21	16	0.88	12.2	57	0.42	0	0	1	0	0	0	0	0	83	28.72	81	117	73	5.09	3.78
0	22	46.8	42.6	3.58	83.7	334	38	11.4	14.4	6.3	27.9	7.65	3.26	0.03	0.3	3.9	0.4	5.69	159	47.6	236	0.27	12.6	0.48	91	5.31	523	70	37	47	0.53	17.8	72	0.27	0	2	1	0	0	0	0	0	64	32.24	94	138	85	5.16	2.8
0	49	46.8	42.5	2.76	85.5	322	40.3	10.9	13.2	8.5	27.5	5.9	2.51	0.02	0.11	1.9	0.3	6.07	167	51.9	189	0.21	13	0.5	71	5.78	275	49	27	34	0.55	14.4	89	0.85	2	3	1	0	0	0	0	0	75	26.53	93	150	103	4.99	3.39
1	23	46.8	38.9	2.53	89.5	323	43.6	13	17	10.6	28.9	5.4	2.1	0.04	0.16	3	0.7	4.46	129	39.9	178	0.23	13.5	0.57	44	4.91	235	14	17	8	1.21	17.8	58		0	0	0	0	0	0	0	0	71	23.92	71	109	74	4.17	2.9
0	61	46.8	42.1	2.51	100.4	325	42.4	9.6	10.9	6.7	32.6	5.37	2.26	0.04	0.2	3.7	0.7	4.91	160	49.3	249	0.24	11.8	0.36	70	5.17	348	20	23	24	1.15	29.9	58		1	2	0	0	0	0	0	0	74	22.95	79	136	76	4.82	3.14
1	22	46.8	41.4	1.82	88.5	324	40.4	11.7	14.2	7.7	28.7	3.89	1.61	0	0.16	4.1	0	4.43	127	39.2	241	0.28	13	0.3	47	4.94	226	13	17	14	1.31	13	57		0	2	0	0	0	0	1	0	69	20.57	78	126	78	4.58	2.61
1	20	46.8	40.3	2.71	92.6	317	49.4	11.4	14.4	11	29.3	5.8	2.34	0.02	0.09	1.6	0.3	4.43	130	41	243	0.28	15.2	0.64	60	4.15	237	9	16	10	1.78	14	39		0	2	0	0	0	0	0	0	60	20.83	72	104	68	4.44	3.53
0	49	46.8	42.2	1.95	94	335	42.3	10.5	13	9.1	31.5	4.17	1.76	0.01	0.07	1.7	0.2	5.33	168	50.1	162	0.17	12.4	0.38	104	5.15	259	23	16	37	0.7	16.3	63		0	2	1	0	0	0	1	0		26.22	94	129	76	4.96	3.36
1	57	46.8	45.6	2.29	87.1	328	46.2	9.7	9.2	6.9	28.5	4.88	2.22	0	0.03	0.6	0.1	4.48	128	39	218	0.21	12.5	0.34	67	4.8	256	22	21	32	0.95	13	68		0	0	1	0	0	1	0	0		22.86	76	132	81	4.85	2.84
1	52	46.8	42.7	2.78	88.9	340	47.4	11.2	12.8	7.5	30.2	5.95	2.54	0	0.18	3.1	0	4.66	141	41.4	313	0.35	12.9	0.45	56	5.11	289	28	25	25	0.89	17.8	60		0	0	1	0	0	0	1	0	77	25.15	81	116	70	5.28	3.98
0	54	46.8	44.8	2.16	91.2	322	49.7	9	9.7	6.2	27.8	4.62	2.07	0.01	0.09	2	0.2	5.28	131	48.1	141	0.12	12.5	0.29	62	4.9	352	59	35	55	0.59	14.9	55	0.8			1	0	0	0	0	0	65	25.82	91	117	78	4.76	2.65
1	50	46.8	43.6	2.02	87	302	54.5	10.5	14.5	8.3	26.2	4.32	1.88	0	0.06	1.3	0.1	4.72	124	41	168	0.17	14.3	0.36	59	4.27	213	15	17	14	1.13	16.2	67	1.06	0	2	0	0	0	0	0	0	50	19.14	64	136	80	3.91	2.29
1	37	46.8	39.1	2.61	86.1	333	43.8	9.3	11.9	8.3	28.6	5.58	2.18	0.01	0.31	5.6	0.2	4.5	129	38.7	201	0.18	12.7	0.46	48	4.15	296	44	26	13	0.59	14.9	62		0	0	0	0	0	0	1	0	69	24.61	74	105	65	5.29	3.76
1	52	46.8	43.2	2.7	91.9	330	52.1	10.2	11.1	7.4	30.3	5.77	2.5	0.01	0.14	2.4	0.2	4.54	138	41.7	169	0.17	13	0.43	66	5.23	341	49	36	36	0.73	20	65		0	2	1	0	0	0	0	0	60	25.71	87	146	89	4.42	3.11
0	44	46.8	45.7	1.9	88.5	313	40.5	12.3	17.9	6.1	29	3.63	1.66	0.01	0.05	1.4	0.1	5.38	156	47.6	173	0.23	12.6	0.25	104	5.03	464	20	18	14	0.9	21.7	84		2	0	0	0	0	0	1	0	58	24.07	79	147	87	4.35	3.31
0	34	46.8	42	1.96	86.8	340	47.4	9.6	10.6	9.4	29.5	4.18	1.76	0	0.07	1.6	0.1	4.91	145	42.6	152	0.14	12.6	0.4	80	5.02	346	19	19	32	1	12	62	8.03	2	2	0	0	0	0	0	1	66	22.2	80	107	67	5.36	3.26
1	52	46.8	43.8	2.33	90.5	32	42.9	12.1	15.9	7.2	29.1	4.98	2.18	0.02	0.09	1.8	0.4	4.61	134	41.7	170	0.21	13.1	0.36	56	5.07	343	11	21	49	1.91	14.7	69	2.65	0	0	0	0	1	0	0	0	55	22.15	82	125	83	7.04	3.05
1	29	46.8	43.3	3.01	80.1	312	38	8.8	9.7	8.2	24.3	6.44	2.79	0	0.11	1.6	0	4.85	118	37.7	277	0.24	12.7	0.53	68	5.84	243	12	18	18	1.5			3.84	0	0	0	0	0	0	0	0	85	16.73	55	115	73	4.41	2.84
0	59	46.8	38.2	2.48	90.9	323	42.3	9.3	11.4	8.7	29.3	5.31	2.03	0	0.34	6.3	0	4.74	139	43	144	0.13	12	0.46	94	4.51	303	24	21	36	0.88	16.8	69	3.25	2	3	0	0	0	0	0	0	69	26.13	92	116	64	4.56	2.61
0	31	46.8	42.5	2.58	83.3	341	38	8.4	11.1	8.5	28.4	5.51	2.34	0	0.12	2.2	0.1	4.89	139	40.7	239	0.2	13.1	0.47	76	4.94	221	21	21	13	1	11.2	47		2	0	0	0	0	0	0	0	81	20.96	76	118	69	5.1	2.01
0	45	46.8	40.8	3.92	93.3	338	46.5	7.9	9.7	8.7	31.5	8.37	3.41	0	0.32	3.8	0	5.13	162	47.8	241	0.19	12.8	0.73	72	3.97	419	13	41	21	3.15	15.6	65		2	2	0	0	0	0	0	0	69	25.69	86	131	87	4.98	3.78
0	57	46.8	44	3.03	94.2	290	45.4	8.1	10.6	5.8	27.3	6.47	2.85	0	0.22	3.3	0	4.76	130	44.8	160	0.12	13.3	0.38	81	3.51	318	34	25	57	0.74			1.4	0	2	1	0	0	0	0	0	62	26.88	101	155	106	6.08	2.58
1	40	46.8	46.2	1.73	86.8	297	43.3	9.6	12.8	5.6	25.7	3.69	1.71	0	0.05	1.3	0	4.69	121	40.7	170	0.16	13.2	0.21	69	2.77	230	14	22	11	1.57	15.9	33	3.71	0	0	0	0	0	0	1	0	61	22.66	70	119	74	4.28	2.47
0	27	46.8	38.8	3.79	86.7	330	38	8	11.1	6.6	28.5	8.1	3.15	0	0.63	7.8	0	4.62	132	40	227	0.18	13.1	0.53	73	3.09	500	75	34	85	0.45	23.1	49		0	0	1	0	0	0	0	0	61	29.4	87	139	77	4.82	3.51
1	31	46.8	42.9	3.04	86.9	341	35.8	9.7	11.9	6.8	29.7	6.49	2.79	0	0.22	3.4	0	4.88	145	42.4	216	0.2	11.5	0.44	55	2.53	258	18	13	21	0.72	17.6	35	1.24	0	2	1	0	0	0	0	0	70	22.86	72	112	64	4.49	2.72
1	54	46.8	43.8	2.33	87.9	318	35.8	8.6	12.3	6.4	27.9	4.99	2.19	0	0.15	3	0	4.76	133	41.8	236	0.2	11.4	0.32	72	6.5	300	26	24	13	0.92			0.77	0	0	0	0	0	0	0	0	53	24.56	72	113	63	4.47	3.05
1	51	46.8	42.1	2.18	90.9	309	40.1	7.7	9.7	10.2	28	4.67	1.97	0.01	0.04	0.8	0.1	4.24	119	38.5	266	0.2	12.6	0.48	66	4.97	260	22	20	17	0.91			2.17	0	0	0	0	0	0	0	0	62	23.63	79	109	67	4.96	2.5
1	60	46.8	43.8	4.92	90.7	296	39.1	9.3	12.3	7	26.8	10.51	4.6	0	0.25	2.4	0	4.44	119	40.2	296	0.27	12.8	0.74	72	4.76	337								0	0	1	1	0	0	0	0		29.82	98	156	92	4.94	3.34
0	41	46.8	36.1	2.49	90.2	33	45.1	10.9	14.3	12.8	30.1	5.32	1.92	0.02	0.21	3.9	0.4	5.64	170	50.9	192	0.21	13.8	0.68	82	5	346	44	39	66	0.89				2	2	0	0	0	0	0	0	75	20.8	80	111	65	4.25	1.09
1	54	46.8	43.9	2.77	92.4	304	42.3	9.8	13.3	7.3	28	5.92	2.6	0.01	0.12	2	0.1	4.13	116	38.1	197	0.19	11.8	0.43	58	7.8	203	30	22	16	0.73			4.27	0	0	1	0	0	0	0	1	71	30.83	88	144	86	5.09	2.87
0	50	46.8	44.7	2.35	82.2	340	39.1	8.7	10.1	6.9	27.9	5.02	2.25	0	0.08	1.6	0	5.01	140	41.1	195	0.16	12.6	0.35			420	35	19	24	0.54	20.4	47		0	2	0	0	0	0	0	0	63	22.92	84	125	71	4.36	3.63
1	50	46.8	43.3	2.21	94.6	34	39.9	12.1	16.6	9.1	31.7	4.73	2.05	0.01	0.03	0.6	0.2	4.64	147	43.9	162	0.2	11.8	0.43	54	6.56	343	11	21	20	1.91			0.59	0	0	0	0	0	0	0	1	66	20.83	70	106	70	5.64	3.46
1	31	46.8	44.4	2.83	90.4	329	40.1	8.8	12.3	6.8	29.6	6.04	2.68	0	0.12	2	0	4.28	127	38.6	201	0.17	12.7	0.41	61	6.19	295	22	13	13	0.59	16.3	39	1.4	0	0	0	0	0	0	0	1	68	23.53	73	97	60	3.93	2.29
0	49	46.8	39.6	3.26	95.6	33	43	13.6	19.3	8.9	31.7	6.97	2.76	0.02	0.31	4.4	0.3	5.42	172	51.8	253	0.34	12.6	0.62	87	4.3	311	58	32	29	0.55				2	0	1	0	0	0	0	0	73	24.77	86	155	80	4.61	3.22
0	48	46.8	37.3	2.49	89.3	359	38	9.1	11.4	9.1	32	5.32	1.99	0	0.36	6.8	0.1	4.62	148	41.2	168	0.15	11.6	0.48	87	4.06	275	28	12	33	0.43			3.03	2	3	0	0	0	0	0	1	68	22.99	82	150	104	4.27	2.64
0	61	46.8	43.4	3.37	89.6	331	35.8	8.3	9.2	6.6	29.6	7.19	3.12	0	0.22	3.1	0	4.89	145	43.8	250	0.2	11.8	0.48	76	5.78	301	23	15	17	0.65	28.4	64		2	2	0	0	0	0	0	0		23.95	78	134	75	4.93	2.13
0	69	46.8	40.1	3.92	103.7	327	44.3	9	10.6	6.7	33.9	8.38	3.36	0	0.54	6.5	0	4.42	150	45.8	186	0.16	11.8	0.56	88	5.15	294	24	20	21	0.83	21.9	51		0	0	0	1	0	0	0	0		21.87	80	139	75	4.57	3.24
1	39	46.8	42.2	2.5	98.2	304	40.1	9.6	12.3	8.1	29.8	5.34	2.25	0	0.15	2.9	0.1	3.92	117	38.4	233	0.22	12.4	0.43	73	3.28	220	6	13	14	2.17			0.18	0	0	0	0	0	0	0	0	67	19.15	65	108	62	4.29	2.22
1	54	46.8	41.3	3.03	87.9	342	41.2	10	12.8	7.9	30.1	6.47	2.67	0.01	0.26	3.9	0.1	4.85	146	42.6	237	0.23	11.8	0.51	52	3.55	300	14	20	50	1.43			6.41	0	0	1	0	0	0	0	0	65	25.15	81	137	68	5.82	3.19
1	57	46.8	45.9	1.6	93.4	32	42	9.9	11.1	5.8	30.2	3.42	1.57	0.02	0.03	0.9	0.6	4.27	129	39.9	213	0.21	12.7	0.2	48	4.67	177	9	21	19	2.33	20.2	59	3.75	0	0	0	0	0	0	0	0	73	18.97	66	100	60	4.74	3.24
1	68	46.8	45.9	3.16	92.4	331	41.2	9.5	11.9	6	30.5	6.76	3.1	0	0.09	1.3	0.1	4.65	142	42.9	252	0.23	12.7	0.41	62	4.59	281	17	20	26	1.18	20.1	79	1.38	0	0	0	0	1	0	0	0	81	22.52	90	150	90	8.98	3.61
0	38	46.8	40.4	3.75	87.5	326	42.3	9.8	12.8	9.1	28.5	8.01	3.24	0.01	0.29	3.6	0.1	5.22	149	45.6	256	0.25	11.9	0.73	82	3.71	337	20	21	46	1.05			4.28	1	2	1	0	0	0	0	0	60	30.1	103	115	66	5.52	2.41
0	31	46.8	40.6	3.2	89.4	33	39.8	10.8	13.5	10.7	29.5	6.83	2.77	0.01	0.12	1.8	0.1	6.03	178	53.9	308	0.33	12.3	0.73	69	4.37	392	90	33	33	0.37	22.3	38	2.06	0	0	1	0	0	0	0	1	63	24.94	86	129	85	4.82	3.62
1	25	46.8	39.8	2.83	87.5	325	40.1	7.9	10.6	10.7	28.4	6.04	2.41	0	0.16	2.7	0	5.07	144	44.3	230	0.18	12.5	0.64	65	4.13	232	22	20	12	0.91	16.4	62	3.26	0	2	0	0	0	0	1	0	67	19.56	63	130	79	4.79	3.14
0	62	46.8	38.2	3.88	95.2	350	38	10	12.8	6.6	33.3	8.3	3.17	0.01	0.69	8.3	0.1	5.07	169	48.2	130	0.13	11.1	0.55	65	5.68	300	12	12	37	1			1.64	2	3	0	0	0	0	0	0	67	22.38	77	175	95	5.04	2.11
0	26	46.8	45.1	3.23	87.9	317	39.1	8.9	12.3	5.5	27.8	6.9	3.11	0	0.18	2.6	0	5.06	141	44.4	261	0.23	12.4	0.38	83	3.06	425	17	20	10	1.18	22	49	0.64	2	2	0	0	0	0	0	0		19.38	72	132	81	4.51	2.1
1	48	46.8	40.9	2.11	89	333	38	8.4	11.1	7.2	29.6	4.5	1.84	0	0.23	5	0.1	4.45	132	39.6	231	0.19	11.1	0.32	57	3.82	222	13	16	54	1.23	15.7	52	9.13	0	2	0	0	0	0	0	0	54	24.03	78	110	85	4.58	3.12
0	37	46.8	40.1	2.03	82.5	34	38.8	10.6	13.4	10.6	27.7	4.34	1.74	0.04	0.07	1.6	0.9	5.77	160	47.6	232	0.25	13.1	0.46	106	6.23	357	66	30	37	0.45			0.47	0	2	1	0	0	0	0	0	74	27.74	91	135	82	6.65	3.65
0	64	46.9	43.9	3.41	93.1	320	45.3	11.7	14.2	8.3	29.8	7.27	3.19	0.01	0.06	0.8	0.1	5.2	155	48.4	184	0.22	13.8	0.6	71	5.73	261	42	25	55	0.6	9	88		2	2	1	0	0	0	0	0	76	25.91	98	160	91	5.16	3.1
1	31	46.9	43.8	1.99	98.1	314	44.5	11.3	13.5	8.9	30.8	4.25	1.86	0.01	0.01	0.2	0.2	4.12	127	40.4	163	0.18	12.8	0.38	56	4.03	200	14	19	10	1.36	20.2	67	0.4	0	2	0	0	0	0	0	0	57	18.59	68	102	68	3.96	2.44
1	70	46.9	45.3	2.99	96.6	319	44.6	11	12.4	6.7	30.8	6.38	2.89	0.02	0.05	0.8	0.3	5.26	162	50.8	256	0.28	12.8	0.43	59	6.39	374	33	35	34	1.06	13.7	49		0	0	1	1	0	0	0	0	66	27.83	95	146	101	6.64	4.66
0	65	46.9	40.2	3.41	96.1	322	48.2	10.8	12.4	9.6	31	7.28	2.93	0.03	0.21	2.9	0.4	5.88	182	56.5	231	0.25	13.9	0.7	97	8.98	491	48	34	54	0.71	14.5	49		2	2	1	1	0	0	0	0	101	24.16	91	160	92	4.38	4.57
1	31	46.9	39	2.92	95.7	317	44	9.5	10.8	10.4	30.3	6.23	2.43	0.03	0.2	3.2	0.5	4.88	148	46.7	290	0.27	13	0.65	84	4.96	311	19	17	20	0.89	6.3	82		0	2	0	0	0	0	1	0	69	22.86	70	127	72	5.07	2.51
0	64	46.9	38.6	2.57	94.2	325	46.5	10.7	13.4	8.6	30.6	5.47	2.11	0.02	0.3	5.5	0.4	5	153	47.1	206	0.22	14	0.47	79	5.99	408	8	16	21	2	12	77		2	3	0	0	0	0	0	0	79	21.23	71	130	90	3.94	2.09
1	39	46.9	41.3	1.69	71.4	291	48	10.5	12.6	9.1	20.8	3.61	1.49	0.03	0.07	1.9	0.8	4.19	87	29.9	485	0.51	18.9	0.33	56	3.29	195	19	34	16	1.79	10.3	39				0	0	0	0	0	0		20.57	70	119	76	4.1	2.66
1	44	46.9	44.4	2.15	88.9	328	43.8	9.6	10.1	7.4	29.1	4.58	2.03	0.01	0.06	1.2	0.1	4.32	126	38.4	304	0.29	11.7	0.34	51	4.45	205	15	13	28	0.87	10.5	65		0	0	0	0	0	0	0	0	77	23.23	77	114	75	4.5	2.31
0	41	46.9	45	1.92	89.8	344	43.8	11.2	13.3	6.8	30.9	4.1	1.85	0	0.05	1.2	0.1	4.66	144	41.8	275	0.3	11.6	0.28	66	4.96	239	12	15	9	1.25	30.1	80		1	2	0	0	0	0	0	1	68	17.11	68	113	76	4.55	1.59
0	33	46.9	36.9	2.8	86.4	346	46.2	9.4	9.7	11.1	29.8	5.98	2.21	0.01	0.3	5	0.1	5.32	159	45.9	201	0.18	12.6	0.66	89	4.78	473	23	22	24	0.96	25.2	72		0	0	0	0	0	0	0	0	63	25.36	81	118	67	4.47	3.15
1	59	46.9	44.7	2.02	89	335	47.4	10.8	13.3	7.4	29.8	4.31	1.93	0.01	0.04	0.9	0.2	4.32	129	38.4	126	0.13	12.8	0.32	64	5.68	306	58	64	31	1.1	17.5	94	1.09	0	0	0	0	0	0	0	0	68	26.22	86	157	87	4.83	2.08
1	52	46.9	40.9	2.22	91.9	320	47.4	11	10.6	8.7	29.3	4.72	1.93	0.01	0.15	3.3	0.2	4.77	140	43.8	205	0.22	11.9	0.41	66	6.36	318	26	33	15	1.27	23.4	73		0	2	0	0	0	0	0	0		20.72	64	92	54	4.02	2.22
1	45	46.9	41.9	2.45	91.9	326	48.5	10.5	10.1	7.9	28.1	5.23	2.19	0	0.17	3.3	0	4.87	137	44.7	159	0.16	12.4	0.41	62	3.96	247	25	28	16	1.12	20.6	54		0	0	0	0	0	0	0	0	83	21.48	69	110	69	4.25	2.11
0	24	46.9	40.2	1.95	91.8	362	49.7	9.3	9.7	10.9	33.2	4.16	1.67	0	0.08	2	0	4.81	160	44.1	178	0.16	13	0.45	68	4.58	366	17	16	18	0.94			9.96	0	0	0	0	0	0	0	0	98	24.86	81	130	86	5.03	3.27
0	30	46.9	40.6	3.15	91.8	32	40.2	10	11.5	9.7	29.6	6.72	2.73	0.02	0.17	2.5	0.3	5.24	155	48.1	296	0.2	12.3	0.65	71	3.34	212	157	47	47	0.3	10.9	53	13.92	0	2	0	0	0	0	1	0		26.09	86	132	86	4.5	3.37
1	38	46.9	42.4	2.99	94.9	320	41.4	11.3	14.3	8.5	30.2	6.37	2.68	0.03	0.13	2	0.2	4.47	135	42.4	189	0.21	12.2	0.54	70	3.92	240	12	15	15	1.25	36.6	45		0	0	0	0	0	0	1	0		19.98	62	105	66	4.21	2.19
1	47	46.9	43.6	2.38	91.6	320	40.2	10.6	13.5	8.3	29.1	5.07	2.21	0.01	0.05	1	0.2	4.91	143	45	277	0.19	12.3	0.42	81	4.8	195	19	17	5	0.89	17.7	47		0	2	0	0	1	0	0	0		24.77	75	120	73	5.93	3.16
0	45	46.9	39.4	3.2	90.6	311	45.4	9.8	9.8	6.3	28.1	6.82	2.69	0.03	0.47	6.9	0.5	4.83	136	43.7	196	0.19	12.6	0.43	80	3.48	191	18	20	15	1.11	15.7	52	3.2	2	1	0	0	0	0	0	0	69	19.49	72	124	76	4.83	2.66
0	38	46.9	39.7	3.13	89.2	34	37.8	11.6	14.3	10.3	30.1	6.68	2.65	0.02	0.19	2.8	0.3	5.44	164	48.5	224	0.26	12.3	0.69	66	5.37	251	14	17	20	1.21	19.1	83	5.85	0	2	1	0	0	0	0	0	81	31.2	97	120	80	10.64	2.53
1	29	46.9	38.3	2.43	96.4	327	40.1	7.6	9.7	5.5	31.5	5.19	1.99	0	0.49	9.3	0	4.5	142	43.3	257	0.19	12.1	0.28	61	3.47	341	18	16	16	0.89	22.8	50		0	2	0	0	0	0	0	0	58	21.56	81	119	79	4.57	2.8
1	72	46.9	40.3	2.57	99.3	33	45.4	10.5	12.4	8	32.5	5.48	2.21	0.01	0.25	4.6	0.2	4.25	138	42.2	240	0.25	12.8	0.44				22	15	20	0.68	13.9	70		2	2	1	1	1	1	0	0	79	35.3	101	167	93	9.22	2.84
0	25	46.9	39.7	2.94	63.4	294	38	9.1	15	8.2	18.6	6.27	2.49	0	0.33	5.2	0.1	5.04	104	31.9	310	0.28	17.6	0.52	58	3.98	213	12	13	19	1.08			3.74	1	1	0	0	0	0	0	0	72	24.44	79	117	71	4.21	1.96
0	39	46.9	40.3	2.69	96.6	324	41.2	8.7	9.7	10.3	31.2	5.74	2.31	0	0.14	2.5	0	5.95	186	57.4	141	0.12	12.1	0.59	70	4.87	413	37	21	20	0.57	19.1	41	3.67	1	2	0	0	0	0	0	0	72	23.11	79	116	74	4.16	2.1
0	32	46.9	43	3.81	96.8	328	43.3	9.1	11.9	5.7	31.8	8.13	3.49	0	0.36	4.4	0	5.22	166	50.5	205	0.18	12.1	0.46	84	3.96	361	49	25	33	0.51			1.66	0	2	0	0	0	0	0	0	66	23.66	85	118	69	4.65	3.25
1	50	46.9	47.4	3.26	92.5	327	38	9.3	12.3	4.4	30.2	6.95	3.3	0	0.09	1.2	0	4.79	145	44.3	259	0.24	12	0.31	58	3.89	188	9	15	25	1.67	16.6	61	1.63	0	0	0	0	0	0	0	0	61	21.94	81	117	70	4.09	2.68
0	34	46.9	43.2	2.03	85.8	33	41.4	9.1	10.3	8.5	28.1	4.33	1.87	0.02	0.04	0.9	0.5	5.72	161	49.1	239	0.22	13.3	0.37	93	6.08	365	32	32	17	1			0.97	0	2	0	0	0	0	0	0	82	25.95	86	135	95	4.87	3.01
1	67	46.9	43.3	2.65	91.5	327	39.1	9.4	12.8	7.2	29.8	5.66	2.45	0	0.15	2.6	0	4.75	142	43.4	235	0.22	11.9	0.41	67	5.83	236								0	2	1	1	0	0	1	0		30.83	97	170	89	4.31	3.03
0	69	46.9	44.8	4.2	93.7	348	39.1	8	9.7	6.4	32.6	8.96	4.01	0.01	0.18	2	0.1	4.26	139	39.9	270	0.21	11.9	0.57	73	4.72	437	30	24	34	0.8			1.86	0	2	1	0	0	0	0	0	69	29.49	100	155	85	6.05	3.21
1	43	46.9	44.2	3.44	88.6	347	40.1	10	13.7	6.1	30.7	7.32	3.23	0	0.2	2.8	0	3.81	117	33.7	224	0.22	12.2	0.45	77	3.88	252	27	25	17	0.93				0	0	0	0	0	0	0	0	71	24.3	78	108	64	4.27	3.68
1	44	46.9	43.9	2.3	100.2	304	39.1	9.1	12.8	7.3	30.4	4.9	2.15	0	0.09	1.8	0	3.97	121	39.7	191	0.17	11.6	0.36	69	5.54	276	18	22	10	1.22				0	0	0	0	0	0	0	0	67	23.01	76	103	64	4.26	2.6
0	69	46.9	40.9	3.47	86	323	36.9	9.4	12.8	6.8	27.7	7.41	3.03	0	0.4	5.4	0	4.97	138	42.7	247	0.23	12	0.51	91	4.63	391	19	27	19	1.42			3.25	2	2	0	0	0	0	0	0	84	24.69	91	134	88	4.85	3.14
1	42	46.9	43.7	2.25	89.6	320	47.5	9.7	13.3	7	28.6	4.8	2.1	0	0.11	2.3	0	4.6	132	41.2	244	0.23	14.6	0.34	65	4.32	236	26	25	22	0.96	23.6	55		0	2	0	0	0	0	0	0		19.63	65	131	77	4.35	2.51
1	52	46.9	43.9	3.19	89.4	346	36.9	7.8	10.6	6.7	30.9	6.8	2.98	0	0.17	2.5	0	4.42	137	39.5	229	0.17	12.5	0.46	65	5.64	257	31	16	28	0.52			1.48	0	2	1	0	0	0	0	0	53	23.31	79	111	62	4.52	4.24
1	63	46.9	43	2.38	90.2	32	41.6	10.8	13.1	7.7	29	5.07	2.18	0.02	0.1	2	0.4	5.31	154	47.9	230	0.25	12.6	0.39	66	3.15	365	31	23	22	0.74	26.4	64	4.43	0	2	1	1	0	0	1	0	78	31.64	93	145	77	4.09	3.36
0	41	46.9	42.2	2.42	90.1	325	38	8.2	10.1	9.5	29.2	5.17	2.18	0	0.07	1.4	0	4.92	144	44.3	239	0.19	13.2	0.49	98	7.36	258	48	24	106	0.5				2	2	1	0	0	0	1	0	78	31.14	105	147	100	4.79	3.55
1	56	46.9	45	2.2	90.3	323	36.9	7.9	11.1	6.8	29.1	4.7	2.11	0	0.06	1.4	0	4.66	136	42	286	0.22	11.1	0.32	41	4.25	232	10	15	21	1.5	15.6	95		0	0	0	0	0	0	0	0		20.83	71	125	77	5.56	3.21
0	36	46.9	45	2.78	95.1	362	43.3	8.9	12.3	6.7	34.4	5.92	2.66	0	0.08	1.4	0	4.33	149	41.1	206	0.18	12.3	0.4	79	5.2	343	29	25	56	0.86	24.4	74	0.78	2	2	1	0	0	0	0	0	65	20.43	75	117	65	4.69	3.59
0	59	46.9	41.8	2.81	92.6	356	36.9	7.7	9.2	8.4	32.9	5.98	2.5	0.01	0.17	2.8	0.1	5.04	166	46.6	131	0.11	12	0.5	87	6.35	299	15	22	19	1.47	26.1	59	2.46			0	0	0	0	0	0	49	21.05	72	115	68	5.05	3.29
1	48	46.9	42.2	1.7	90.5	326	41.2	8.6	11.1	7.1	29.5	3.63	1.53	0	0.14	3.7	0	3.49	103	31.5	178	0.15	12.6	0.26	51	2.94	199	17	20	14	1.18	24.9	43		0	0	0	1	0	0	0	0		25.24	83	121	67	4.29	2.47
0	47	46.9	42.5	4.45	90.1	333	41.2	9.6	12.8	8.8	30	9.48	4.03	0.01	0.16	1.7	0.1	5.1	153	45.9	237	0.22	12.7	0.84	93	4.38	329	50	34	45	0.68	21.6	82	3	0	2	1	0	0	0	0	0	70	22.76	83	113	66	4.19	2.51
0	26	46.9	42.2	3.12	91.7	332	44.3	9.2	11.9	8.8	30.4	6.65	2.8	0	0.14	2.2	0	5.19	158	47.5	191	0.17	11.9	0.59	94	6.84	271	11	14	14	1.27	8.6	43		2	2	0	0	0	0	0	0	59	23.18	80	127	82	4.79	2.44
1	25	46.9	44.6	3.05	86.1	329	34.9	8.5	11.1	7.2	28.3	6.5	2.9	0	0.09	1.3	0	4.48	127	38.5	239	0.2	12.3	0.47	64	5.28	210	15	16	13	1.07			1.02	0	0	0	0	0	0	0	0	71	16.81	71	104	66	4.08	1.95
0	43	46.9	40.6	2.64	85.2	33	40.2	10	12	10	28	5.62	2.28	0.01	0.13	2.3	0.2	5.74	161	48.9	237	0.24	13.2	0.56	86	4.68	316	29	23	26	0.79			0.21	0	2	0	0	0	0	0	0	70	23.8	86	94	59	6.45	2.6
1	28	46.9	42	2.67	75.8	329	38	8.9	11.4	6.6	21.6	5.68	2.38	0	0.26	4.5	0	4.52	108	36.7	366	0.32	16.6	0.37	55	4.4	300								0	2	0	0	0	0	0	0		23.05	70	116	71	5.05	2.25
0	34	46.9	41.2	2.67	88.8	331	36.9	8.7	10.6	9.6	29.4	5.68	2.34	0.01	0.12	2.1	0.1	5.1	150	45.2	204	0.17	12.5	0.55	81	5.35	398	30	20	24	0.67			2.35	0	0	0	0	0	0	0	0	71	21.53	77	117	78	4.54	2.47
0	27	46.9	42.2	3.05	81.8	314	36.9	8.2	10.6	7.1	21.9	6.5	2.74	0	0.25	3.8	0	4.92	152	48.3	246	0.2	14.4	0.46	84	4.46	446			31	0.5	24.2		13.83	0	0	1	0	0	0	0	0	59	23.39	86	132	82	4.68	3.43
1	27	46.9	43.1	2.16	85.9	343	39.1	12.7	17.7	5.8	29.4	4.6	1.98	0	0.19	4.1	0.1	4.58	135	39.3	213	0.27	13.3	0.27	64	4.78	266	42	27	25	0.64	26.2	62	5.03	0	0	0	0	0	0	0	0	65	19.2	69	118	72	4.18	1.76
0	45	46.9	40.9	2.87	88.6	358	40.1	8.6	11.1	8.8	31.7	6.12	2.5	0.01	0.2	3.3	0.1	4.76	151	42.1	231	0.19	12.9	0.54	99	5.38	448	35	26	39	0.74	19.5	26	3.02	2	2	1	0	0	0	0	0	56	29.07	95	133	77	4.57	3.51
0	37	46.9	44.1	3.16	93.4	312	40.1	9.2	11.4	7.7	29.1	6.73	2.97	0	0.09	1.3	0	4.87	142	45.4	168	0.15	11.9	0.52	59	3.44	212	9	15	7	1.67	21.2	39		2	2	0	0	0	0	0	0	79	20.48	75	112	76	4.18	2.65
0	32	46.9	42.3	3.22	89	333	36.9	8.1	11.1	6.9	29.6	6.87	2.91	0	0.27	3.9	0	5.23	155	46.5	249	0.2	11.9	0.47	77	4.23	403	80	45	339	0.56			2.36	0	2	1	0	0	0	0	0	66	26.64	90	141	85	4.44	2.43
0	47	46.9	42.6	3.39	89.2	352	44.3	9.5	12.8	7.5	31.3	7.24	3.08	0	0.22	3	0	4.75	149	42.3	230	0.21	12.8	0.54	73	3.02	355	12	23	14	1.92			6.77	2	0	0	0	0	0	0	0	58	19.81	70	112	67	4.89	2.64
0	25	46.9	43.2	2.59	87.1	346	41.2	7.5	8.8	7.6	30.1	5.52	2.38	0	0.12	2.2	0.1	4.87	147	42.4	227	0.17	11.9	0.42	80	4.22	488	77	42	31	0.55			4.48	0	0	0	0	0	0	1	0	70	25.31	83	108	60	5.14	3.2
1	53	46.9	44.4	2.67	94.6	33	41	10.7	12.8	8.3	31.3	5.68	2.52	0.01	0.02	0.4	0.1	4.8	150	45.4	290	0.31	12.2	0.47	58	3.81	291	18	19	33	1.06	13.2	81		0	0	0	1	0	0	0	0		20.66	71	140	80	5.74	4.6
0	52	46.9	44.6	2.82	97.1	367	41.2	9.7	11.9	7.6	35.6	6.02	2.68	0	0.06	0.9	0	4.43	158	43	170	0.16	11.2	0.46	81	2.88	343	28	36	31	1.29	22	54	2.8	0	2	1	0	0	0	0	0	66	28.04	96	129	81	4.53	3.16
1	36	46.9	44.8	2.62	88	319	45.4	9.7	12.3	5.9	28	5.58	2.5	0	0.13	2.4	0	4.13	116	36.3	259	0.25	13	0.33	78	4.26	214	11	16	15	1.45	11.9	45	0.32	0	0	0	0	0	0	1	0	61	23.53	77	109	68	4.46	2.21
0	67	46.9	45.4	2.8	101.7	323	43.3	8.6	11.4	7.2	32.8	5.98	2.71	0	0.04	0.6	0	3.93	129	39.9	173	0.14	11.5	0.43	47	4.98	256	20	20	19	1	27	47	2.02	0	0	1	0	0	0	0	0	65	25.71	87	165	95	4.82	3.27
1	48	46.9	45.7	3.42	84.5	338	40.1	7.9	10.1	6.3	28.5	7.29	3.33	0	0.08	1.1	0	4.73	135	39.9	259	0.2	13.5	0.46	65	3.5	240	26	13	33	0.5	14.4	74		0	2	0	0	0	0	0	0	59	23.63	83	94	59	4.28	3.24
1	61	47	41.6	4.12	87.1	327	39	11.7	16.7	6.2	28.5	8.75	3.64	0.05	0.4	4.6	0.6	5.65	161	49.2	179	0.21	12.5	0.54	97	5.42	405	67	37	43	0.55	16.4	68	0.42	0	2	1	0	1	0	0	0	60	23.88	85	130	77	5.46	2.32
0	23	47	39.8	2.51	89.9	312	42.8	11.4	15.3	9.6	28.1	5.33	2.12	0.02	0.17	3.2	0.4	5.27	148	47.4	262	0.3	13.1	0.51	78	5.2	388	29	21	20	0.72	18.2	70		0	0	0	0	0	0	0	0	72	22.15	74	118	78	4.16	2.53
0	82	47	39.1	2.68	97	329	43	10.5	13.2	7.7	31.9	5.7	2.23	0.02	0.33	5.8	0.4	4.92	157	47.7	173	0.18	12.5	0.44	130	10.33	499	16	19	18	1.19	18.9	65		1	1	0	1	1	0	0	0	72	23.31	90	151	79	5.8	2.97
0	61	47	42.1	2.05	91.8	331	43.6	11.1	14.1	9.7	30.4	4.35	1.83	0.02	0.03	0.7	0.5	5	152	45.9	206	0.23	13.3	0.42	68	5.5	284	21	21	18	1	11.5	85		2	2	0	0	0	0	0	0	70	29.27	102	144	78	4.27	3.14
0	47	47	45.5	2.24	87.1	331	47.4	8.9	11.1	6.4	28.8	4.76	2.17	0	0.06	1.2	0	5.23	151	45.5	182	0.16	13.1	0.3	83	5.23	276	18	22	12	1.22	20.1	77	1.4	0	0	0	0	0	0	0	0	66	19.1	72	114	73	4.92	2.11
1	29	47	44.7	2.46	85.5	334	42.6	10.7	12.8	7.1	28.6	5.23	2.34	0.01	0.05	1	0.1	4.93	141	42.1	257	0.27	11.5	0.37	50	5.31	247	9	17	11	1.89	14.4	80		0	0	0	0	0	0	1	0	64	18.49	61	130	82	4.68	2.73
1	50	47	40.7	3.02	86.3	333	47.4	9.4	10.1	8	28.7	6.43	2.61	0	0.28	4.3	0.1	5.33	153	45.9	114	0.11	13.3	0.52	52	3.84	283	17	22	24	1.29	10.6	77		0	0	1	0	0	0	0	0	68	27.39	80	148	92	4.5	2.33
0	63	47	41	2.97	98.3	314	55	10.4	10.6	9.7	30.8	6.31	2.59	0.01	0.14	2.2	0.1	4.24	131	41.6	221	0.22	13.8	0.61	68	5.27	324							1.85	1	1	0	0	0	0	0	0		22.99	81	147	76	4.29	3.22
1	35	47	42.8	3.28	91.2	353	49.7	9.9	11.4	7.2	32.2	6.98	2.99	0.02	0.19	2.7	0.3	4.44	143	40.4	133	0.13	12.5	0.5	59	3.81	209	40	29	16	0.72	42.7	40		0	0	0	0	0	0	0	0	63	21.94	69	117	76	4.79	1.89
0	39	47	39.5	3.56	85.1	376	46.2	8.5	8.8	10.7	31.9	7.57	2.99	0	0.21	2.7	0	4.91	157	41.7	188	0.15	12.8	0.81	84	4.18	339	50	23	32	0.46	19.1	77	1.34	0	0	1	0	0	0	0	0	73	26.84	89	126	68	4.48	3.79
0	34	47	43.1	4.11	91.4	341	41.2	9.6	13.3	7.3	31.1	8.73	3.77	0	0.22	2.5	0	5.42	169	49.5	262	0.25	11.4	0.64	88	4.34	421	197	97	332	0.49	15.1	116		2	2	1	0	0	0	1	0		28.74	91	145	86	5.56	4.56
1	50	47	41	3.5	90.1	337	39.1	8.2	11.1	5.9	30.3	7.45	3.05	0	0.46	6.1	0.1	4.41	134	39.7	319	0.26	11.7	0.44	75	5.44	305	24	13	31	0.54				0	0	0	0	0	0	1	0	83	23.23	76	156	98	4.31	2.65
0	42	47	44	3.9	95.5	329	40.1	7.8	10.1	7.5	31.4	8.3	3.65	0	0.12	1.4	0	5.03	158	48	241	0.18	11.7	0.62	91	4.85	441	35	30	30	0.86	26.2	49		2	2	1	0	0	0	0	0	66	24.58	81	108	65	4.19	3.16
1	56	47	38	2.3	90.4	329	43.3	8.9	11.4	7.9	29.7	4.89	1.86	0	0.34	7	0.1	4.3	128	38.8	199	0.17	12.6	0.39	71	5.15	235	12	18	8	1.5	25.3	58	10.88	0	0	0	0	0	0	0	0	60	20.08	70	145	89	5.2	3.29
0	34	47	41.7	3.41	96	299	42.3	8.9	11.4	8.2	27.7	7.26	3.03	0.01	0.22	3	0.1	4.86	135	46.6	193	0.17	12.2	0.6	83	6.42	330	70	24	60	0.34	29.1	60	0.59	1	2	1	0	0	0	0	0	77	22.23	92	132	85	4.75	3
0	41	47	41.4	3.38	86.8	364	39.1	8.5	10.6	7.4	31.6	7.18	2.97	0	0.31	4.3	0	5	158	43.4	186	0.15	12.5	0.53	82	3.94	387	57	36	49	0.63	16.6	58	4.44	2	3	1	0	0	0	1	0	78	29.38	97	139	98	5.62	3.53
0	37	47	41.1	2.69	87	333	35.8	7.6	9.2	9	28.9	5.72	2.35	0	0.17	3	0	5.04	146	43.8	192	0.14	12.2	0.51	71	4.98	387	49	21	44	0.43	11.3	44	0.78	0	2	1	0	0	0	1	0	62	25.9	85	121	82	4.22	3.1
0	47	47	43	2.87	92	319	35.8	7.7	10.1	8.6	29.3	6.1	2.63	0	0.08	1.4	0	4.67	137	42.9	222	0.17	11.6	0.52	79	4.98	310	24	23	33	0.96	23.6	47	3.36	1	2	0	0	0	0	0	0	50	16.71	69	112	70	4.06	2.17
0	40	47	37.6	3.06	89.6	344	42.3	7.8	11.1	5.8	30.8	6.52	2.45	0	0.63	9.7	0	4.93	152	44.1	249	0.19	12.2	0.38	85	3.94	344	25	20	36	0.8	16.5	79	8.64	2	3	0	0	0	0	0	0	79	22.26	83	119	75	4.44	2.67
1	22	47	42.8	3.04	84.8	32	37.7	11.8	15.7	8.5	27.3	6.47	2.77	0.03	0.08	1.2	0.5	5.13	140	43.5	197	0.23	12.4	0.55	77	4.95	282	8	18	8	2.25	13	60		0	0	0	0	0	0	0	0	84	19.96	76	117	72	5.06	2.92
1	54	47	43.3	1.83	95.6	311	41.2	10.1	12.8	8.2	29.7	3.88	1.68	0	0.06	1.4	0	4.34	129	41.4	147	0.14	12.1	0.32	74	5.67	319								0	0	1	1	0	0	0	0		25.16	88	118	72	4.31	2.75
0	42	47	41.5	3.88	93.1	343	41.2	7.8	9.7	9.4	31.9	8.27	3.43	0	0.17	2.1	0	5.04	161	46.9	291	0.22	13.2	0.78	67	7.96	304	33	20	60	0.61			4.13	2	0	1	0	0	0	0	0	75	25.86	89	131	73	4.49	4.18
0	41	47	39.3	3.17	95.2	334	43.3	8.6	11.9	10.1	31.7	6.75	2.66	0	0.24	3.6	0	4.75	151	45.2	168	0.14	12.9	0.68	78	4.18	499	166	71	70	0.43			1.02	1	2	1	0	0	0	0	0	65	24.87	85	109	66	4.48	3.65
1	40	47	43.1	2.26	91.8	317	38	9.2	11.1	8.6	29.1	4.81	2.07	0	0.06	1.2	0	4.46	130	40.9	229	0.21	12.6	0.42	69	4.27	300	13	17	15	1.31				0	0	0	0	0	0	0	0	64	25.24	85	134	77	4.27	1.7
1	54	47	40	2.54	86.5	321	38	8.9	11.4	9.4	27.7	5.41	2.16	0	0.19	3.5	0.1	4.14	115	35.8	218	0.19	12.6	0.51	64	6.24	413	23	20	25	0.87			0.53	0	0	1	0	0	0	0	0	67	23.79	78	119	71	5.17	2.46
0	57	47	39.3	2.58	92.4	32	42.5	9.6	10.8	12	29.5	5.49	2.16	0.01	0.08	1.5	0.2	5.01	148	46.3	260	0.25	13	0.66			384	23	15	25	0.65	23	68		0	2	1	0	0	0	0	0	62	27.31	89	129	72	7.79	3.71
1	43	47	43.9	3.4	87.8	323	35.8	8.5	12.3	8.1	28.3	7.24	3.18	0	0.07	1	0	4.13	117	36.2	237	0.2	11.8	0.58	64	3.66	291	23	22	10	0.96	18.7	43		0	0	0	0	0	0	0	0	71	24.17	74	114	61	5.1	2.83
0	52	47	37.1	2.03	99.8	362	51.7	7.2	9.2	13.1	38.9	4.32	1.6	0	0.12	2.7	0.1	3.67	143	39.5	228	0.16	13.4	0.57	91	3.96	421	63	82	2349	1.3				2	3	1	0	0	0	0	0	67	26.13	85	158	90	4.82	6.08
1	45	47	45.2	3.15	92.8	331	40.1	7.5	9.7	6.2	30.7	6.7	3.03	0	0.11	1.6	0	4.72	145	43.8	206	0.15	12.6	0.41	59	4.7	196	23	25	10	1.09			0.61	0	2	0	0	0	0	0	0	46	23.33	76	139	84	4.13	2.12
0	41	47	42.7	1.7	99	331	48.6	8.8	9.8	9.1	34.4	3.92	1.55	0	0.04	1.1	0.1	3.86	133	40.1	104	0.19	12	0.33	86	5.05	474	63	33	271	0.52	10.6	89	10.18	0	2	0	0	0	0	0	0	71	25.47	90	131	80	4.99	5.38
0	35	47	43.4	4.5	90.4	327	44.3	9.2	12.3	7.2	29.5	9.56	4.14	0.01	0.23	2.4	0.1	4.71	139	42.5	312	0.28	13.2	0.69	73	3.71	404	36	21	80	0.58			2.18	2	2	0	0	0	0	0	1	51	22.84	89	111	74	5	3.94
1	39	47	43.5	2.39	71.5	291	36.9	9.8	14.2	8.4	20.8	5.09	2.22	0	0.05	1	0	4.37	91	31.2	232	0.22	15.6	0.43	57	4.25	216	13	22	10	1.69			1.68			0	0	0	0	0	1	80	18.82	73	87	54	3.85	2.35
0	52	47	34.6	2.52	90.8	347	38	8	9.7	9.7	31.4	5.36	1.85	0	0.47	8.7	0.1	4.8	151	43.5	232	0.18	11.7	0.52	81	4.94	406	21	26	23	1.24	25.9	36		2	2	1	0	0	0	0	0	73	28.36	86	158	99	5.11	2.46
0	53	47	38.4	3.07	88.3	334	42.3	8.7	12.3	6	29.4	6.54	2.51	0	0.56	8.5	0	5.29	156	46.7	213	0.18	12.4	0.39	69	4.98	298	28	22	62	0.79			6.81	2	3	1	0	0	0	1	0	64	32.49	109	144	90	6.05	4.16
0	49	47	38.7	3.11	97.8	363	39.1	10.2	12.3	8	35.5	6.61	2.56	0	0.42	6.3	0	4.7	167	45.9	191	0.19	12.5	0.53	85	5.18	244	94	59	60	0.63	17.9	41		2	3	1	0	0	0	1	0	56	24.77	82	90	63	4.97	2.54
0	38	47	43.9	2.66	97.3	326	42.3	9.6	12.3	6.8	31.7	5.66	2.48	0	0.13	2.3	0	4.57	145	44.4	161	0.15	12.6	0.38	85	5.12	313	54	34	26	0.63	19.4	74	3.07	0	2	1	0	0	0	0	0		31.16	100	133	81	5.07	2.65
0	22	47	36.6	2.3	85.1	342	36.9	8.1	10.1	14.1	29.1	4.9	1.79	0	0.11	2.3	0	5.15	150	43.8	210	0.17	11.6	0.69	72	5.06	254	6	15	14	2.5	25.6	68		0	0	0	0	0	0	0	0	62	18.51	66	148	79	4.83	2.61
0	52	47	41.6	2.63	88.7	367	35.8	9.8	11.9	9.1	32.5	5.6	2.33	0	0.13	2.3	0	4.76	155	42.2	113	0.11	11.7	0.51	92	5.78	427	44	31	16	0.7	15.7	74	1.13	2	2	1	0	0	0	0	0	73	24.77	86	132	85	5.11	3.1
0	46	47	40.2	3.05	96.8	325	42.3	9.5	11.9	11.3	31.5	6.49	2.61	0.01	0.09	1.4	0.1	4.98	157	48.2	200	0.19	12.7	0.74	99	4.95	390	48	24	51	0.5	35.3	35	2.68	0	0	0	0	0	0	0	1	74	29.41	95	112	76	4.82	3.54
0	26	47	43.4	3.8	85.4	330	39.1	8.7	11.1	7.6	28.2	8.08	3.5	0.01	0.17	2	0.1	4.99	141	42.6	252	0.21	13.4	0.61	81	4.19	411	21	16	28	0.76	21.1	68		2	2	0	0	0	0	0	0	101	31.49	97	138	92	4.64	2.8
0	53	47	44.5	2.84	89.3	339	36.9	10	11.4	6.2	30.2	6.04	2.69	0	0.13	2.2	0	5.15	156	45.9	186	0.18	12.2	0.37	80	7.01	372	60	35	27	0.58	22.6	64	0.8	0	0	1	0	0	0	0	0	70	27.99	98	137	90	4.59	2.25
0	23	47	42.5	3.16	82	384	35.8	8.4	10.6	8	31.5	6.72	2.86	0	0.17	2.5	0.1	5.14	162	42.1	249	0.2	12.6	0.54	78	6.37	347	2	25	37	12.5	14.3	42		0	2	0	0	0	1	0	0	78	24.58	78	119	74	5.18	2.57
1	32	47	44.2	2.02	90.9	358	42.3	8.5	10.6	6.3	32.5	4.29	1.9	0	0.11	2.5	0	4.24	138	38.5	231	0.19	12.9	0.27	74	4.94	276	13	14	11	1.08			16.06	0	2	0	0	0	0	0	0	56	20.45	73	99	63	3.79	2.34
1	28	47	38.4	2.81	83.6	331	39.1	9.1	11.1	11.6	27.6	5.97	2.29	0	0.18	3	0	4.88	135	40.7	233	0.21	13.3	0.69	66	5.45	227	2	17	4	8.5	18.3	35	0.78	0	0	0	0	0	0	0	0	64	18.13	58	106	66	4.29	1.95
1	62	47	47.2	4.76	99.8	330	43.3	7.7	10.6	4.8	32.9	10.12	4.77	0	0.1	1	0	4.28	141	42.7	224	0.17	11.7	0.49	60	5.68	301	28	14	35	0.5	16	64	5.01	0	0	1	1	0	0	1	0		27.34	100	127	79	4.28	4.52
0	39	47	43.7	3.56	96.3	34	44.1	11	13.1	7.2	32.4	7.59	3.32	0.02	0.14	1.8	0.3	4.85	157	46.7	188	0.21	12.9	0.55	74	5.33	393	41	35	33	0.85	17.7	71	1.59	2	3	1	0	0	0	0	0	69	24.77	90	120	80	4.71	5.55
1	63	47	40.2	2.74	96.6	304	40.1	8.7	11.1	7.1	29.4	5.83	2.35	0	0.33	5.7	0	4.35	128	42	186	0.16	12.1	0.41	64	6.99	351	28	22	79	0.79	20.6	66	1.4	0	2	1	0	0	0	0	0		26.37	91	110	80	5.59	4.45
1	45	47.1	41.9	3.45	86.6	320	38.8	10.6	12.1	8.6	27.8	7.31	3.06	0.02	0.15	2.1	0.3	5.08	141	44	332	0.35	12.5	0.63	39	5.35	253	35	24	97	0.69	9.7	223	0.11	0	2	0	0	0	0	0	0	72	18.65	66	121	72	4.69	2.59
0	24	47.1	41.3	4.02	92.8	324	41.1	10.4	12.2	7	30	8.53	3.52	0.03	0.36	4.2	0.4	5.16	155	47.9	293	0.3	12.4	0.6	102	5.7	535	36	18	29	0.5	11	112	0.43	2	1	0	0	0	0	0	0	63	23.67	86	127	76	4.06	3.64
0	27	47.1	44.2	2.13	91	330	38.4	10.4	12.5	6.8	30.1	4.53	2	0.02	0.07	1.5	0.4	4.89	147	44.5	212	0.22	11.6	0.31	65	3.31	276	14	14	17	1	15.3	63		2	3	0	0	0	0	0	0	67	21.45	74	117	68	4.11	2.75
0	43	47.1	41.9	2.79	89.6	331	44.5	11.1	14.2	6.8	29.7	5.92	2.48	0.04	0.21	3.5	0.7	5.49	163	49.2	219	0.24	13.8	0.4	71	6.73	475	54	42	118	0.78	20.5	83	0.75	1	2	0	0	0	0	0	0	66	24.28	88	140	90	5.05	2.74
1	52	47.1	43	2.96	88.9	331	37.3	10.6	12.6	8	29.4	6.28	2.7	0.02	0.1	1.6	0.3	5.13	151	45.6	251	0.27	11.8	0.5	54	7.08	288	42	19	59	0.45	20.5	87				1	0	0	0	0	0	69	25.04	88	144	99	10.1	3.35
1	21	47.1	40.3	2.23	97.3	323	43.5	10.5	12.1	9.7	31.4	4.74	1.91	0.02	0.12	2.5	0.4	4.42	139	43	231	0.24	12.6	0.46	54	5.03	289	13	17	7	1.31	17	39		0	0	0	0	0	0	0	0	65	18.44	64	99	64	3.98	1.98
0	28	47.1	42.5	1.76	89.9	335	41.1	12.1	15.6	9.1	30.1	3.74	1.59	0.02	0.03	0.8	0.5	5.35	161	48.1	183	0.22	12.7	0.34	93	7.05	352	13	14	10	1.08	23.2	54		0	0	0	0	0	0	0	0		18.17	65	96	63	4.49	2.83
1	43	47.1	35.8	2.5	90.3	325	41.6	9.5	11.2	9.1	29.4	5.3	1.9	0.03	0.39	7.4	0.6	4.66	137	42.1	228	0.22	12.6	0.48	62	4.07	292	51	36	18	0.71	21.4	52	16.89	0	0	0	0	0	0	0	0	67	22.1	72	116	77	4.46	2.88
1	72	47.1	42.2	2.64	94.5	317	41.9	12.5	17.8	8.9	30	5.61	2.37	0.02	0.08	1.4	0.4	4.4	132	41.6	148	0.19	12.4	0.5	93	6.05	427	35	23	29	0.66	26.4	80		0	0	1	0	0	0	0	0	77	27.59	86	152	111	4.44	2.59
0	68	47.1	42.8	3.34	95.1	320	48	10	11	8.9	30.4	7.1	3.04	0.01	0.08	1.1	0.1	4.47	136	42.5	372	0.37	14.5	0.63	78	5.24	219	9	16	12	1.78	14.3	49		2	2	0	0	0	0	0	0	66	23.24	84	150	90	3.68	2.67
0	59	47.1	41.6	2.74	92.8	332	43.8	10.3	12.4	9.3	30.8	5.82	2.42	0.02	0.1	1.7	0.3	5.26	162	48.8	120	0.12	13.3	0.54	88	5.49	383	43	28	29	0.65	16.8	73		0	3	0	0	0	0	0	0		29.07	103	148	96	5.13	3.11
0	66	47.1	41.4	2.19	89.7	310	50.9	9.8	10.1	6.9	27.8	4.76	1.97	0.01	0.27	4.6	0.1	4.78	133	42.8	103	0.2	13.3	0.33	72	8.46	340	22	17	21	0.77	25.5	46	0.54	1	2	1	1	1	0	0	0	81	29.34	98	173	98	8.32	3.01
0	40	47.1	43.7	2.26	67.5	328	37.9	9.3	9.7	6.7	22.1	4.79	2.09	0.01	0.11	2.3	0.1	6	133	40.5	209	0.19	13.9	0.32	73	8.05	250	14	19	12	1.36	9.1	76		2	2	0	0	0	0	0	0	58	18.56	69	130	80	5.31	2.74
1	53	47.1	43.5	1.89	87.3	267	43.8	10	9.2	8.1	23.2	4.01	1.74	0	0.05	1.3	0.1	4.34	101	37.8	207	0.2	12.5	0.33	57	6.2	352	15	19	33	1.27	14.2	41		0	2	0	0	0	0	1	0	63	22.96	74	97	61	4.48	3.46
1	31	47.1	44.7	2.49	85.7	323	45	10	11.9	7	27.4	5.28	2.36	0	0.06	1.2	0.1	4.87	114	41.7	173	0.17	11.5	0.37	45	4.98	263	27	21	19	0.78	18.3	36		0	0	0	0	0	0	1	0		24	64	126	68	4.33	2.61
1	35	47.1	42.6	2.23	93.5	310	48.5	8.5	9.2	9.2	29	4.73	2.02	0.01	0.03	0.7	0.3	4.27	124	39.9	245	0.2	12.2	0.44	49	4.34	248	13	14	10	1.08	17.6	49	4.07	0	0	0	0	0	0	0	0	78	22.68	75	104	64	4.42	2.14
0	49	47.1	42.7	3.44	84.6	352	46.2	8.8	10.6	6.7	29.7	7.3	3.11	0.03	0.23	3.2	0.4	5.41	161	45.7	184	0.16	12.9	0.49	84	4.2	353	51	26	18	0.51	18.2	45	3.31	0	2	1	1	0	0	0	0		27.38	84	173	117	4.47	2.14
1	47	47.1	46	1.74	92.5	389	53.3	8.8	7.5	4.8	35.9	3.7	1.7	0	0.08	2.1	0.1	3.87	139	35.7	152	0.13	12.4	0.18	56	3.63	253	18	14	15	0.78	17.5	73		0	0	1	0	0	0	1	0	61	24.24	75	107	69	4.75	3.96
1	37	47.1	40.4	2.2	92	320	40.9	10.2	11.7	10	29.7	4.68	1.89	0.03	0.09	1.9	0.2	4.14	123	38.1	337	0.24	12.4	0.47	53	4.17	216	14	14	11	1	13	42	3.44	0	0	0	0	0	0	1	0	69	26.49	77	116	74	4.52	3.79
1	53	47.1	42.3	2.32	90.1	302	43.3	9.6	10.1	7.8	27.2	4.92	2.08	0	0.13	2.6	0.1	4.88	133	43.9	203	0.19	13.3	0.39	66	5.95	232	39	25	20	0.64	19.2	61	3.5	0	0	0	1	0	0	0	1	65	25.56	86	133	80	5.12	2.78
1	38	47.1	41.7	2.28	82.2	32.1	46.1	11.6	15.2	8.5	27.1	4.84	2.02	0.03	0.1	2.1	0.6	4.39	92	32.9	242	0.28	13.9	0.41	51	2.51	166	10	15	12	1.5	10.6	73		0	0	0	0	0	0	0	0	78	23.53	70	105	58	4.25	1.97
0	33	47.1	44.9	2.1	80.2	325	38	8.9	10.1	6.9	25.4	4.46	2	0	0.05	1.1	0	5.69	145	44.5	207	0.18	12.6	0.31	76	4.23	319	43	26	47	0.6			6.41	0	2	1	0	0	0	1	0	64	25.99	81	111	70	4.31	3.5
1	50	47.1	43.3	2.13	89.2	32	42.5	11.2	13.9	6.8	28.5	4.53	1.96	0.02	0.11	2.4	0.4	4.73	135	42.2	232	0.26	13.2	0.31	65	5.01	220	19	39	18	2.05	17.5	68	0.61	0	2	0	0	0	0	0	0	56	20.7	64	99	61	4.09	2.87
0	30	47.1	43.1	2.63	93	328	45.4	9.7	13.3	7.4	30.4	5.59	2.41	0	0.13	2.4	0	4.82	147	44.8	206	0.19	12.3	0.41	65	4.72	300	39	21	16	0.54			4.2	2	2	0	0	0	1	0	0	64	23.41	86	135	80	4.82	3.43
1	48	47.1	39.8	1.83	80.7	301	39.1	9.1	12.8	9	24.2	3.88	1.55	0	0.16	4	0	4.49	109	36.2	209	0.19	14.5	0.35	59	4.42	266	12	17	14	1.42	25	46	0.54	0	0	0	0	0	0	0	0	71	19.3	72	134	87	4.6	3.44
1	68	47.1	43.2	3.42	92.4	342	38	9.3	11.1	7	31.6	7.25	3.13	0	0.19	2.6	0	4.58	145	42.3	216	0.2	11.8	0.51	67	2.98	224								0	0	1	1	0	0	0	0		26.06	87	151	94	5.16	3.47
0	33	47.1	38.6	2.59	87.1	339	38	9.9	15	7.9	29.5	5.5	2.12	0	0.35	6.4	0	4.98	147	43.3	210	0.2	11.9	0.44	97	4.72	285	22	20	17	0.91	23.3	55		0	2	0	0	0	0	0	0		21.63	73	123	74	4.68	2.03
0	29	47.1	43.6	3.34	88.4	32	41.3	9.3	10.6	7.9	28.5	7.09	3.09	0.02	0.08	1.1	0.3	5.5	157	48.6	256	0.24	12.8	0.56	85	5.48	466	155	49	55	0.32				0	2	1	0	0	0	0	0	68	34.19	101	144	84	4.87	3.07
1	57	47.1	44.5	2.28	89.6	351	35.8	9.1	11.1	4.8	31.4	4.83	2.15	0	0.17	3.6	0	3.81	120	34.1	184	0.16	11.5	0.23	70	7.74	228	12	30	15	2.5			1.74	0	2	0	0	0	0	0	0	67	17.01	61	125	82	4.34	2.42
1	66	47.1	42.1	3.11	92.6	329	36.9	7.6	10.6	8.9	30.4	6.6	2.78	0	0.12	1.9	0	4.2	128	38.8	211	0.16	12	0.59	49	3.59	174	21	19	37	0.9			6.73	0	2	0	0	0	0	1	0	58	23.42	82	133	76	4.57	2.69
0	39	47.1	39.1	2.84	97.3	32	44.3	10	11.2	8.5	31.3	6.03	2.36	0.05	0.27	4.5	0.8	5.17	162	50.3	286	0.29	12.7	0.51	91	3.46	336	30	20	109	0.67				1	2	1	0	0	0	0	0	68	26.42	92	136	94	4.66	2.92
0	42	47.1	36	2.91	91.2	336	39.1	7.5	8.8	7.9	30.6	6.17	2.22	0	0.55	8.9	0	5.18	159	47.2	256	0.19	12.2	0.49	89	4.22	462	42	23	48	0.55	17	44	1.85	0	3	1	0	0	0	0	0	78	30.48	99	112	74	5.49	4.9
1	23	47.1	36.8	1.77	86	321	35.8	7.4	9.2	8.9	27.6	3.75	1.38	0	0.27	7.1	0	4.6	127	39.5	252	0.18	12	0.33	50	2.91	272	13	15	19	1.15	14.4	73	3.42	0	0	0	0	0	0	0	0	69	21.05	74	112	73	4.86	2.56
0	60	47.1	41.5	2.5	89.1	349	40.1	9.4	13.3	8.1	31	5.32	2.21	0	0.18	3.3	0.1	4.54	141	40.4	153	0.14	11.7	0.43	77	5.13	343	29	23	16	0.79	19.7	63		0	2	0	0	0	0	0	0	56	24.54	98	126	71	4.83	3.15
0	55	47.1	40.2	4.06	89.2	331	40.1	9.8	13.3	6	29.5	8.62	3.47	0.01	0.58	6.7	0.1	5.49	162	48.9	170	0.16	13.1	0.51	76	7.86	307	34	25	20	0.74			5.1	1	2	1	1	0	0	1	0	65	28.96	93	157	101	6.44	3.52
0	59	47.1	38.6	2.98	89.5	317	42.3	9.1	12.3	7.5	28.4	6.32	2.44	0	0.43	6.8	0	5	142	44.7	202	0.18	12.5	0.47	86	5.42	406	58	40	140	0.69	18.4	94	1.38	1	1	0	0	0	0	0	0	59	25.2	96	135	73	5.23	3.01
1	28	47.1	44	3.04	94.2	336	38	9.5	13.3	8.1	31.6	6.46	2.84	0	0.05	0.8	0	4.23	134	39.8	246	0.23	11.8	0.53	50	3.19	283	23	21	15	0.91	24.9	26				0	0	0	0	0	0	92	23.15	71	107	75	4.64	2.89
0	27	47.1	43.7	2.54	88.4	343	41.2	8.6	11.1	7.3	30.3	5.4	2.36	0.01	0.1	1.8	0.1	5.01	152	44.2	231	0.19	11.8	0.4	96	4.71	310	19	22	15	1.16	35.5	45	2.66	0	0	0	0	0	0	0	0	70	26.12	80	117	78	4.57	2.32
0	40	47.1	40.4	3.97	87.5	340	36.9	7	9.9	7.7	29.7	8.43	3.4	0	0.41	4.8	0	5.07	151	44.3	200	0.14	11.3	0.65	86	4.55	240	17	13	14	0.76	19.2	63	17.95	2	2	0	0	0	0	0	0	66	28.74	96	139	93	4.85	3.17
0	31	47.1	41.5	2.74	81	328	39.5	9.8	16.7	10	29.9	5.82	2.41	0	0.08	1.4	0	6.16	123	39.5	156	0.15	14.6	0.58	53	3.29	198	19	18	69	0.95	19.6	105		0	0	0	0	0	0	0	0	62	26.12	90	126	77	3.92	2.24
1	50	47.1	41.4	2.16	91.4	315	39.1	8.7	11.1	5.6	28.7	4.59	1.9	0.01	0.27	5.8	0.1	4.31	124	39.3	208	0.18	12.2	0.26	57	3.52	170	17	21	7	1.24			1.53	0	2	0	0	0	0	1	0	56	19.92	67	153	95	4.82	2.89
1	35	47.1	45.8	2.13	86.3	30	50.4	11.1	13.4	5.8	26	4.52	2.07	0.01	0.05	1.1	0.2	4.16	108	35.9	292	0.32	16.2	0.26	47	2.77	130	13	14	6	1.08			0.92	0	0	0	0	0	0	1	0	65	24.28	88	110	60	4.63	2.52
0	34	47.1	45.4	3.56	90.1	32	43.7	11.9	16.1	6.3	28.8	7.56	3.43	0.03	0.06	0.8	0.4	5.46	157	49.2	206	0.25	13.4	0.48	75	4.64	436	33	17	19	0.52			1.71	2	0	1	0	0	0	0	0	73	27.14	94	120	80	4.85	3.93
1	47	47.1	39.4	2.72	98.2	321	42.3	8.3	10.1	7.2	31.5	5.77	2.27	0	0.36	6.3	0	4.57	144	44.8	223	0.18	12.5	0.42	54	4.2	225	26	20	13	0.77	12.4	55	3.56	0	2	0	0	0	0	0	0	56	23.88	86	102	67	5.11	2.31
1	47	47.1	44.5	2.55	90	340	41.2	8.1	9.7	6.4	30.6	5.41	2.41	0	0.11	2	0	4.18	128	37.6	254	0.2	12.1	0.34	61	4.42	254	19	19	14	1	17.3	39		0	0	0	0	0	0	0	0	94	30.39	90	134	84	5.09	2.68
1	36	47.1	43.2	2.44	84.5	320	34.9	9.5	11.4	8.8	27	5.19	2.24	0	0.05	0.9	0	4.77	129	40.3	197	0.18	12.5	0.46	84	2.54	377	26	22	14	0.85			0.84	0	2	0	0	0	0	0	0	63	21.36	66	116	67	4.13	2.14
[truncated: 37,136 more rows]
[truncated: 4 more columns]
